# Supplementary material for: Beautiful and Useful: Species Richness and the Ecosystem Services of Allotment Gardens in Berlin, Germany
Source: Plant Environ Interact. 2026 Jun 19;7(3):e70173. doi: 10.1002/pei3.70173 (PMC13282468; doi:10.1002/pei3.70173)
Supplement: Supplementary file 2 — Table S2: Plant species per AG (allotment plot). [file PEI3-7-e70173-s006.xlsx]

## Sheet: correct
AG	management	type	fam	sp	life_form	melif	native	provis_ES	support_ES	cult_ES	prov_supp_ES	prov_supp_cult_ES	prov_cult_ES	support_cult_ES
Krugpfuhl 62	medium	ornamentals	Sapindaceae (Aceraceae)	Acer japonicum	trees, shrubs, vines	non-melif	non-native			1
Eisenbahn 20	medium	ornamentals	Rosaceae	Alchemilla mollis	Herbaceous_plants	non-melif	non-native			1
Eisenbahn 20	medium	ornamentals	Amaranthaceae	Amaranthus cruentus	Herbaceous_plants	non-melif	non-native			1
Eisenbahn 21	high	weeds/ornamentals	Amaranthaceae	Atriplex hortensis	Herbaceous_plants	non-melif	non-native			1
Eisenbahn 20	medium	weeds/ornamentals	Amaranthaceae	Atriplex hortensis	Herbaceous_plants	non-melif	non-native			1
Eisenbahn 32	medium	weeds/ornamentals	Amaranthaceae	Atriplex hortensis	Herbaceous_plants	non-melif	non-native			1
Eisenbahn 109	high	ornamentals	Begoniaceae	Begonia L.	Herbaceous_plants	non-melif	non-native			1
Gruene weide 38	high	ornamentals	Begoniaceae	Begonia L.	Herbaceous_plants	non-melif	non-native			1
Eisenbahn 32	medium	ornamentals	Begoniaceae	Begonia L.	Herbaceous_plants	non-melif	non-native			1
Eisenbahn 109	high	ornamentals	Buxaceae	Buxus sempervirens	trees, shrubs, vines	non-melif	non-native			1
Eisenbahn 66	high	ornamentals	Buxaceae	Buxus sempervirens	trees, shrubs, vines	non-melif	non-native			1
Eisenbahn 32	medium	ornamentals	Buxaceae	Buxus sempervirens	trees, shrubs, vines	non-melif	non-native			1
Eisenbahn 21	high	ornamentals	Cyperaceae	Carex comans	Herbaceous_plants	non-melif	non-native			1
Eisenbahn 20	medium	ornamentals	Cyperaceae	Carex comans	Herbaceous_plants	non-melif	non-native			1
Eisenbahn 32	medium	ornamentals	Cyperaceae	Carex comans	Herbaceous_plants	non-melif	non-native			1
Eisenbahn 32	medium	ornamentals	Cyperaceae	Carex leiorhyncha C.A.Mey.	Herbaceous_plants	non-melif	non-native			1
Eisenbahn 109	high	ornamentals	Cyperaceae	Carex leiorhyncha C.A.Mey.	Herbaceous_plants	non-melif	non-native			1
Bornholm 62	high	weeds/ornamentals	Asteraceae	Bellis perennis L.	Herbaceous_plants	melif	native							1
Bornholm 62	high	ornamentals	Caryophyllaceae	Cerastium tomentosum	Herbaceous_plants	non-melif	non-native			1
Eisenbahn 109	high	ornamentals	Caryophyllaceae	Cerastium tomentosum	Herbaceous_plants	non-melif	non-native			1
Eisenbahn 66	high	ornamentals	Caryophyllaceae	Cerastium tomentosum	Herbaceous_plants	non-melif	non-native			1
Eisenbahn 20	medium	ornamentals	Caryophyllaceae	Cerastium tomentosum	Herbaceous_plants	non-melif	non-native			1
Gruene weide 38	high	ornamentals	Cupressaceae	Chamaecyparis lawsoniana	trees, shrubs, vines	non-melif	non-native			1
Krugpfuhl 62	medium	ornamentals	Cupressaceae	Chamaecyparis lawsoniana	trees, shrubs, vines	non-melif	non-native			1
Eisenbahn 32	medium	ornamentals	Cupressaceae	Chamaecyparis lawsoniana	trees, shrubs, vines	non-melif	non-native			1
Eisenbahn 109	high	ornamentals	Asteraceae	Chrysanthemum × grandiflorum	Herbaceous_plants	non-melif	non-native			1
Gruene weide 38	high	ornamentals	Asteraceae	Chrysanthemum × grandiflorum	Herbaceous_plants	non-melif	non-native			1
Gruene weide 38	high	weeds/ornamentals	Equisetaceae	Equisetum arvense	Herbaceous_plants	non-melif	non-native			1
Eisenbahn 21	high	ornamentals	Celastraceae	Euonymus fortunei	trees, shrubs, vines	non-melif	non-native			1
Gruene weide 38	high	ornamentals	Celastraceae	Euonymus fortunei	trees, shrubs, vines	non-melif	non-native			1
Eisenbahn 20	medium	ornamentals	Celastraceae	Euonymus fortunei	trees, shrubs, vines	non-melif	non-native			1
Eisenbahn 32	medium	ornamentals	Celastraceae	Euonymus fortunei	trees, shrubs, vines	non-melif	non-native			1
Bornholm 66	medium	ornamentals	Fagaceae	Fagus sylvatica	trees, shrubs, vines	non-melif	non-native			1
Eisenbahn 21	high	ornamentals	Poaceae	Festuca cinerea	Herbaceous_plants	non-melif	non-native			1
Bornholm 62	high	ornamentals	Oleaceae	Forsythia × intermedia	trees, shrubs, vines	non-melif	non-native			1
Eisenbahn 109	high	ornamentals	Oleaceae	Forsythia × intermedia	trees, shrubs, vines	non-melif	non-native			1
Bornholm 66	medium	ornamentals	Oleaceae	Forsythia × intermedia	trees, shrubs, vines	non-melif	non-native			1
Eisenbahn 20	medium	ornamentals	Oleaceae	Forsythia × intermedia	trees, shrubs, vines	non-melif	non-native			1
Krugpfuhl 62	medium	ornamentals	Oleaceae	Forsythia × intermedia	trees, shrubs, vines	non-melif	non-native			1
Bornholm 90	low int	ornamentals	Oleaceae	Forsythia × intermedia	trees, shrubs, vines	non-melif	non-native			1
Eisenbahn 21	high	weeds/ornamentals	Asteraceae	Bellis perennis L.	Herbaceous_plants	melif	native							1
Eisenbahn 66	high	weeds/ornamentals	Asteraceae	Bellis perennis L.	Herbaceous_plants	melif	native							1
Gruene weide 38	high	weeds/ornamentals	Asteraceae	Bellis perennis L.	Herbaceous_plants	melif	native							1
Bornholm 66	medium	weeds/ornamentals	Asteraceae	Bellis perennis L.	Herbaceous_plants	melif	native							1
Eisenbahn 109	high	ornamentals	Ginkgoaceae	Ginkgo biloba	trees, shrubs, vines	non-melif	non-native			1
Eisenbahn 32	medium	ornamentals	Ginkgoaceae	Ginkgo biloba	trees, shrubs, vines	non-melif	non-native			1
Eisenbahn 109	high	ornamentals	Iridaceae	Gladiolus × hortulanus	Herbaceous_plants	non-melif	non-native			1
Eisenbahn 21	high	ornamentals	Iridaceae	Gladiolus × hortulanus	Herbaceous_plants	non-melif	non-native			1
Eisenbahn 20	medium	weeds/ornamentals	Asteraceae	Bellis perennis L.	Herbaceous_plants	melif	native							1
Eisenbahn 32	medium	weeds/ornamentals	Asteraceae	Bellis perennis L.	Herbaceous_plants	melif	native							1
Krugpfuhl 62	medium	weeds/ornamentals	Asteraceae	Bellis perennis L.	Herbaceous_plants	melif	native							1
Bornholm 90	low int	weeds/ornamentals	Asteraceae	Bellis perennis L.	Herbaceous_plants	melif	native							1
Bornholm 66	medium	ornamentals	Betulaceae	Carpinus betulus	trees, shrubs, vines	non-melif	native			1
Bornholm 62	high	ornamentals	Asparagaceae	Convallaria majalis L.	Herbaceous_plants	melif	native							1
Bornholm 66	medium	ornamentals	Asparagaceae	Convallaria majalis L.	Herbaceous_plants	melif	native							1
Eisenbahn 32	medium	ornamentals	Asparagaceae	Convallaria majalis L.	Herbaceous_plants	melif	native							1
Eisenbahn 21	high	ornamentals	Asparagaceae	Hosta Tratt.	Herbaceous_plants	non-melif	non-native			1
Eisenbahn 20	medium	ornamentals	Asparagaceae	Hosta Tratt.	Herbaceous_plants	non-melif	non-native			1
Eisenbahn 32	medium	ornamentals	Asparagaceae	Hosta x fortunei	Herbaceous_plants	non-melif	non-native			1
Eisenbahn 32	medium	ornamentals	Saururaceae	Houttuynia cordata	Herbaceous_plants	non-melif	non-native			1
Bornholm 90	low int	ornamentals	Cannabaceae	Humulus lupulus	Herbaceous_plants	non-melif	non-native			1
Eisenbahn 32	medium	ornamentals	Hydrangeaceae	Hydrangea arborescens	trees, shrubs, vines	non-melif	non-native			1
Krugpfuhl 62	medium	ornamentals	Hydrangeaceae	Hydrangea macrophylla	trees, shrubs, vines	non-melif	non-native			1
Bornholm 62	high	ornamentals	Hydrangeaceae	Hydrangea macrophylla	trees, shrubs, vines	non-melif	non-native			1
Eisenbahn 109	high	ornamentals	Hydrangeaceae	Hydrangea macrophylla	trees, shrubs, vines	non-melif	non-native			1
Eisenbahn 21	high	ornamentals	Hydrangeaceae	Hydrangea macrophylla	trees, shrubs, vines	non-melif	non-native			1
Eisenbahn 66	high	ornamentals	Hydrangeaceae	Hydrangea macrophylla	trees, shrubs, vines	non-melif	non-native			1
Gruene weide 38	high	ornamentals	Hydrangeaceae	Hydrangea macrophylla	trees, shrubs, vines	non-melif	non-native			1
Bornholm 66	medium	ornamentals	Hydrangeaceae	Hydrangea macrophylla	trees, shrubs, vines	non-melif	non-native			1
Eisenbahn 20	medium	ornamentals	Hydrangeaceae	Hydrangea macrophylla	trees, shrubs, vines	non-melif	non-native			1
Bornholm 90	low int	ornamentals	Hydrangeaceae	Hydrangea macrophylla	trees, shrubs, vines	non-melif	non-native			1
Eisenbahn 32	medium	ornamentals	Hydrangeaceae	Hydrangea paniculata	trees, shrubs, vines	non-melif	non-native			1
Eisenbahn 32	medium	ornamentals	Aquifoliaceae	Ilex aquifolium	trees, shrubs, vines	non-melif	non-native			1
Eisenbahn 32	medium	ornamentals	Juncaceae	Juncus effusus	Herbaceous_plants	non-melif	non-native			1
Bornholm 90	low int	ornamentals	Juncaceae	Juncus ensifolius	Herbaceous_plants	non-melif	non-native			1
Eisenbahn 21	high	ornamentals	Cupressaceae	Juniperus chinensis	trees, shrubs, vines	non-melif	non-native			1
Bornholm 90	low int	ornamentals	Cupressaceae	Juniperus communis	trees, shrubs, vines	non-melif	non-native			1
Eisenbahn 21	high	ornamentals	Cupressaceae	Juniperus squamata	trees, shrubs, vines	non-melif	non-native			1
Eisenbahn 21	high	ornamentals	Rosaceae	Kerria japonica L.	trees, shrubs, vines	non-melif	non-native			1
Eisenbahn 20	medium	ornamentals	Rosaceae	Kerria japonica L.	trees, shrubs, vines	non-melif	non-native			1
Bornholm 90	low int	ornamentals	Rosaceae	Kerria japonica L.	trees, shrubs, vines	non-melif	non-native			1
Krugpfuhl 62	medium	ornamentals	Asteraceae	Leontopodium nivale subsp. Alpinum	Herbaceous_plants	non-melif	non-native			1
Eisenbahn 20	medium	ornamentals	Montiaceae	Lewisia cotyledon	Herbaceous_plants	non-melif	non-native			1
Eisenbahn 109	high	ornamentals	Magnoliaceae	Magnolia × soulangeana	trees, shrubs, vines	non-melif	non-native			1
Eisenbahn 21	high	ornamentals	Magnoliaceae	Magnolia × soulangeana	trees, shrubs, vines	non-melif	non-native			1
Eisenbahn 32	medium	ornamentals	Magnoliaceae	Magnolia × soulangeana	trees, shrubs, vines	non-melif	non-native			1
Eisenbahn 21	high	ornamentals	Onocleaceae	Matteuccia struthiopteris (L.) Tod.	Herbaceous_plants	non-melif	non-native			1
Bornholm 66	medium	ornamentals	Onocleaceae	Matteuccia struthiopteris (L.) Tod.	Herbaceous_plants	non-melif	non-native			1
Eisenbahn 20	medium	ornamentals	Onocleaceae	Matteuccia struthiopteris (L.) Tod.	Herbaceous_plants	non-melif	non-native			1
Eisenbahn 21	high	ornamentals	Poaceae	Miscanthus sinensis	Herbaceous_plants	non-melif	non-native			1
Eisenbahn 20	medium	ornamentals	Poaceae	Miscanthus sinensis	Herbaceous_plants	non-melif	non-native			1
Bornholm 62	high	ornamentals	Amaryllidaceae	Narcissus	Herbaceous_plants	non-melif	non-native			1
Eisenbahn 32	medium	ornamentals	Solanaceae	Nicandra physalodes	Herbaceous_plants	non-melif	non-native			1
Eisenbahn 21	high	ornamentals	Vitaceae	Parthenocissus quinquefolia (L.) Planch.	trees, shrubs, vines	non-melif	non-native			1
Bornholm 66	medium	ornamentals	Vitaceae	Parthenocissus quinquefolia (L.) Planch.	trees, shrubs, vines	non-melif	non-native			1
Krugpfuhl 62	medium	ornamentals	Vitaceae	Parthenocissus quinquefolia (L.) Planch.	trees, shrubs, vines	non-melif	non-native			1
Eisenbahn 32	medium	ornamentals	Vitaceae	Parthenocissus quinquefolia (L.) Planch.	trees, shrubs, vines	non-melif	non-native			1
Bornholm 90	low int	ornamentals	Vitaceae	Parthenocissus quinquefolia (L.) Planch.	trees, shrubs, vines	non-melif	non-native			1
Bornholm 62	high	ornamentals	Geraniaceae	Pelargonium Zonale Hybriden	Herbaceous_plants	non-melif	non-native			1
Eisenbahn 21	high	ornamentals	Geraniaceae	Pelargonium Zonale Hybriden	Herbaceous_plants	non-melif	non-native			1
Eisenbahn 32	medium	ornamentals	Geraniaceae	Pelargonium Zonale Hybriden	Herbaceous_plants	non-melif	non-native			1
Bornholm 62	high	ornamentals	Solanaceae	Petunia ×hybrida	Herbaceous_plants	non-melif	non-native			1
Eisenbahn 20	medium	ornamentals	Solanaceae	Petunia ×hybrida	Herbaceous_plants	non-melif	non-native			1
Eisenbahn 109	high	ornamentals	Solanaceae	Physalis alkekengi L.	Herbaceous_plants	non-melif	non-native			1
Bornholm 66	medium	ornamentals	Solanaceae	Physalis alkekengi L.	Herbaceous_plants	non-melif	non-native			1
Bornholm 90	low int	ornamentals	Pinaceae	Picea pungens	trees, shrubs, vines	non-melif	non-native			1
Eisenbahn 109	high	ornamentals	Asparagaceae	Polygonatum multiflorum (L.) All.	Herbaceous_plants	non-melif	non-native			1
Eisenbahn 21	high	ornamentals	Asparagaceae	Polygonatum multiflorum (L.) All.	Herbaceous_plants	non-melif	non-native			1
Bornholm 90	low int	ornamentals	Asparagaceae	Polygonatum multiflorum (L.) All.	Herbaceous_plants	non-melif	non-native			1
Krugpfuhl 62	medium	ornamentals	Poaceae	Pseudosasa japonica	Herbaceous_plants	non-melif	non-native			1
Bornholm 62	high	ornamentals	Crassulaceae	Sempervivum tectorum	Herbaceous_plants	non-melif	non-native			1
Eisenbahn 66	high	ornamentals	Crassulaceae	Sempervivum tectorum	Herbaceous_plants	non-melif	non-native			1
Eisenbahn 21	high	ornamentals	Taxaceae	Taxus baccata L.	trees, shrubs, vines	non-melif	non-native			1
Eisenbahn 32	medium	ornamentals	Taxaceae	Taxus baccata L.	trees, shrubs, vines	non-melif	non-native			1
Eisenbahn 66	high	ornamentals	Cupressaceae	Thuja occidentalis	trees, shrubs, vines	non-melif	non-native			1
Gruene weide 38	high	ornamentals	Cupressaceae	Thuja occidentalis	trees, shrubs, vines	non-melif	non-native			1
Eisenbahn 20	medium	ornamentals	Cupressaceae	Thuja occidentalis	trees, shrubs, vines	non-melif	non-native			1
Eisenbahn 32	medium	ornamentals	Cupressaceae	Thuja occidentalis	trees, shrubs, vines	non-melif	non-native			1
Bornholm 90	low int	ornamentals	Apocynaceae	Vinca difformis	Herbaceous_plants	non-melif	non-native			1
Bornholm 90	low int	ornamentals	Apocynaceae	Vinca major	Herbaceous_plants	non-melif	non-native			1
Eisenbahn 109	high	ornamentals	Apocynaceae	Vinca minor L.	Herbaceous_plants	non-melif	non-native			1
Bornholm 66	medium	ornamentals	Apocynaceae	Vinca minor L.	Herbaceous_plants	non-melif	non-native			1
Bornholm 62	high	ornamentals	Violaceae	Viola wittrockiana	Herbaceous_plants	non-melif	non-native			1
Eisenbahn 21	high	ornamentals	Violaceae	Viola wittrockiana	Herbaceous_plants	non-melif	non-native			1
Bornholm 62	high	ornamentals	Asparagaceae	Yucca filamentosa	Herbaceous_plants	non-melif	non-native			1
Eisenbahn 109	high	ornamentals	Asparagaceae	Yucca filamentosa	Herbaceous_plants	non-melif	non-native			1
Eisenbahn 21	high	ornamentals	Asparagaceae	Yucca filamentosa	Herbaceous_plants	non-melif	non-native			1
Eisenbahn 66	high	ornamentals	Asparagaceae	Yucca filamentosa	Herbaceous_plants	non-melif	non-native			1
Eisenbahn 32	medium	ornamentals	Asparagaceae	Yucca filamentosa	Herbaceous_plants	non-melif	non-native			1
Bornholm 90	low int	ornamentals	Asparagaceae	Yucca filamentosa	Herbaceous_plants	non-melif	non-native			1
Eisenbahn 32	medium	weeds	Asteraceae	Achillea millefolium	Herbaceous_plants	melif	non-native		1
Bornholm 66	medium	edible	Actinidiaceae	Actinidia deliciosa	trees, shrubs, vines	melif	non-native				1
Eisenbahn 109	high	edible	Actinidiaceae	Actinidia kolomikta (Maxim. & Rupr.) Maxim.	trees, shrubs, vines	melif	non-native				1
Eisenbahn 20	medium	edible	Actinidiaceae	Actinidia kolomikta (Maxim. & Rupr.) Maxim.	trees, shrubs, vines	melif	non-native				1
Bornholm 62	high	weeds	Apiaceae	Aegopodium podagraria L.	Herbaceous_plants	non-melif	non-native
Eisenbahn 109	high	weeds	Apiaceae	Aegopodium podagraria L.	Herbaceous_plants	non-melif	non-native
Eisenbahn 21	high	weeds	Apiaceae	Aegopodium podagraria L.	Herbaceous_plants	non-melif	non-native
Eisenbahn 66	high	weeds	Apiaceae	Aegopodium podagraria L.	Herbaceous_plants	non-melif	non-native
Gruene weide 38	high	weeds	Apiaceae	Aegopodium podagraria L.	Herbaceous_plants	non-melif	non-native
Bornholm 66	medium	weeds	Apiaceae	Aegopodium podagraria L.	Herbaceous_plants	non-melif	non-native
Eisenbahn 32	medium	weeds	Apiaceae	Aegopodium podagraria L.	Herbaceous_plants	non-melif	non-native
Krugpfuhl 62	medium	weeds	Apiaceae	Aegopodium podagraria L.	Herbaceous_plants	non-melif	non-native
Eisenbahn 20	medium	weeds/ornamentals	Caryophyllaceae	Agrostemma githago L.	Herbaceous_plants	melif	non-native							1
Eisenbahn 32	medium	weeds/ornamentals	Caryophyllaceae	Agrostemma githago L.	Herbaceous_plants	melif	non-native							1
Eisenbahn 20	medium	ornamentals	Crassulaceae	Aizopsis kamtschatica (Fisch.) Grulich	Herbaceous_plants	melif	non-native							1
Eisenbahn 32	medium	ornamentals	Lamiaceae	Ajuga reptans	Herbaceous_plants	melif	non-native							1
Bornholm 62	high	ornamentals	Malvaceae	Alcea rosea L.	Herbaceous_plants	melif	non-native							1
Eisenbahn 109	high	ornamentals	Malvaceae	Alcea rosea L.	Herbaceous_plants	melif	non-native							1
Eisenbahn 21	high	ornamentals	Malvaceae	Alcea rosea L.	Herbaceous_plants	melif	non-native							1
Bornholm 66	medium	ornamentals	Malvaceae	Alcea rosea L.	Herbaceous_plants	melif	non-native							1
Eisenbahn 32	medium	ornamentals	Malvaceae	Alcea rosea L.	Herbaceous_plants	melif	non-native							1
Krugpfuhl 62	medium	ornamentals	Malvaceae	Alcea rosea L.	Herbaceous_plants	melif	non-native							1
Bornholm 66	medium	weeds	Rosaceae	Alchemilla vulgaris L.	Herbaceous_plants	non-melif	non-native
Eisenbahn 32	medium	weeds	Brassicaceae	Alliaria petiolata	Herbaceous_plants	melif	non-native		1
Bornholm 62	high	ornamentals	Amaryllidaceae	Allium aflatunense	Herbaceous_plants	melif	non-native							1
Eisenbahn 109	high	ornamentals	Amaryllidaceae	Allium aflatunense	Herbaceous_plants	melif	non-native							1
Gruene weide 38	high	ornamentals	Amaryllidaceae	Allium aflatunense	Herbaceous_plants	melif	non-native							1
Bornholm 66	medium	ornamentals	Amaryllidaceae	Allium aflatunense	Herbaceous_plants	melif	non-native							1
Eisenbahn 20	medium	ornamentals	Amaryllidaceae	Allium aflatunense	Herbaceous_plants	melif	non-native							1
Eisenbahn 21	high	edible	Amaryllidaceae	Allium cepa L.	Herbaceous_plants	melif	non-native				1
Gruene weide 38	high	edible	Amaryllidaceae	Allium cepa L.	Herbaceous_plants	melif	non-native				1
Eisenbahn 20	medium	edible	Amaryllidaceae	Allium cepa L.	Herbaceous_plants	melif	non-native				1
Eisenbahn 32	medium	edible	Amaryllidaceae	Allium cepa L.	Herbaceous_plants	melif	non-native				1
Bornholm 90	low int	edible	Amaryllidaceae	Allium cepa L.	Herbaceous_plants	melif	non-native				1
Bornholm 62	high	edible	Amaryllidaceae	Allium sativum L.	Herbaceous_plants	non-melif	non-native	1
Bornholm 66	medium	edible	Amaryllidaceae	Allium sativum L.	Herbaceous_plants	non-melif	non-native	1
Eisenbahn 20	medium	edible	Amaryllidaceae	Allium sativum L.	Herbaceous_plants	non-melif	non-native	1
Bornholm 90	low int	edible	Amaryllidaceae	Allium sativum L.	Herbaceous_plants	non-melif	non-native	1
Bornholm 62	high	edible	Amaryllidaceae	Allium schoenoprasum L.	Herbaceous_plants	melif	non-native				1
Eisenbahn 66	high	edible	Amaryllidaceae	Allium schoenoprasum L.	Herbaceous_plants	melif	non-native				1
Gruene weide 38	high	edible	Amaryllidaceae	Allium schoenoprasum L.	Herbaceous_plants	melif	non-native				1
Eisenbahn 20	medium	edible	Amaryllidaceae	Allium schoenoprasum L.	Herbaceous_plants	melif	non-native				1
Bornholm 90	low int	edible	Amaryllidaceae	Allium schoenoprasum L.	Herbaceous_plants	melif	non-native				1
Eisenbahn 21	high	weeds	Amaranthaceae	Amaranthus retroflexus L.	Herbaceous_plants	non-melif	non-native
Eisenbahn 20	medium	weeds	Amaranthaceae	Amaranthus retroflexus L.	Herbaceous_plants	non-melif	non-native
Eisenbahn 32	medium	weeds	Amaranthaceae	Amaranthus retroflexus L.	Herbaceous_plants	non-melif	non-native
Bornholm 66	medium	edible	Rosaceae	Amelanchier lamarckii F. G. Schroed.	trees, shrubs, vines	melif	non-native				1
Eisenbahn 21	high	ornamentals	Ranunculaceae	Anemone hupehensis	Herbaceous_plants	melif	non-native							1
Eisenbahn 66	high	ornamentals	Ranunculaceae	Anemone hupehensis	Herbaceous_plants	melif	non-native							1
Eisenbahn 20	medium	ornamentals	Ranunculaceae	Anemone hupehensis	Herbaceous_plants	melif	non-native							1
Eisenbahn 32	medium	ornamentals	Ranunculaceae	Anemone hupehensis	Herbaceous_plants	melif	non-native							1
Eisenbahn 109	high	edible	Apiaceae	Anethum graveolens	Herbaceous_plants	melif	non-native				1
Eisenbahn 66	high	edible	Apiaceae	Anethum graveolens	Herbaceous_plants	melif	non-native				1
Eisenbahn 21	high	edible	Apiaceae	Anethum graveolens	Herbaceous_plants	melif	non-native				1
Eisenbahn 32	medium	edible	Apiaceae	Anethum graveolens	Herbaceous_plants	melif	non-native				1
Eisenbahn 66	high	ornamentals	Plantaginaceae	Antirrhinum majus	Herbaceous_plants	melif	non-native							1
Eisenbahn 66	high	edible	Apiaceae	Apium graveolens	Herbaceous_plants	non-melif	non-native	1
Gruene weide 38	high	edible	Apiaceae	Apium graveolens	Herbaceous_plants	non-melif	non-native	1
Eisenbahn 32	medium	edible	Apiaceae	Apium graveolens	Herbaceous_plants	non-melif	non-native	1
Bornholm 62	high	ornamentals	Ranunculaceae	Aquilegia vulgaris L. s. str.	Herbaceous_plants	melif	non-native							1
Eisenbahn 109	high	ornamentals	Ranunculaceae	Aquilegia vulgaris L. s. str.	Herbaceous_plants	melif	non-native							1
Eisenbahn 21	high	ornamentals	Ranunculaceae	Aquilegia vulgaris L. s. str.	Herbaceous_plants	melif	non-native							1
Eisenbahn 66	high	ornamentals	Ranunculaceae	Aquilegia vulgaris L. s. str.	Herbaceous_plants	melif	non-native							1
Gruene weide 38	high	ornamentals	Ranunculaceae	Aquilegia vulgaris L. s. str.	Herbaceous_plants	melif	non-native							1
Bornholm 66	medium	ornamentals	Ranunculaceae	Aquilegia vulgaris L. s. str.	Herbaceous_plants	melif	non-native							1
Eisenbahn 20	medium	ornamentals	Ranunculaceae	Aquilegia vulgaris L. s. str.	Herbaceous_plants	melif	non-native							1
Eisenbahn 32	medium	ornamentals	Ranunculaceae	Aquilegia vulgaris L. s. str.	Herbaceous_plants	melif	non-native							1
Eisenbahn 109	high	ornamentals	Brassicaceae	Arabis alpina	Herbaceous_plants	melif	non-native							1
Bornholm 62	high	ornamentals	Plumbaginaceae	Armeria maritima	Herbaceous_plants	melif	non-native							1
Eisenbahn 109	high	edible	Brassicaceae	Armoracia rusticana	Herbaceous_plants	melif	non-native				1
Gruene weide 38	high	edible	Rosaceae	Aronia melanocarpa (Michx.) Elliot	trees, shrubs, vines	melif	non-native				1
Eisenbahn 32	medium	edible	Asteraceae	Artemisia dracunculus L.	Herbaceous_plants	non-melif	non-native	1
Eisenbahn 20	medium	weeds	Asteraceae	Artemisia vulgaris L.	Herbaceous_plants	non-melif	non-native
Bornholm 90	low int	weeds	Asteraceae	Artemisia vulgaris L.	Herbaceous_plants	non-melif	non-native
Eisenbahn 66	high	ornamentals	Rosaceae	Aruncus dioicus	Herbaceous_plants	melif	non-native							1
Gruene weide 38	high	ornamentals	Rosaceae	Aruncus dioicus	Herbaceous_plants	melif	non-native							1
Bornholm 90	low int	edible	Asparagaceae	Asparagus officinalis	Herbaceous_plants	non-melif	non-native	1
Bornholm 66	medium	ornamentals	Asteraceae	Aster	Herbaceous_plants	melif	non-native							1
Eisenbahn 32	medium	ornamentals	Saxifragaceae	Astilbe ×arendsii	Herbaceous_plants	melif	non-native							1
Eisenbahn 109	high	ornamentals	Saxifragaceae	Astilbe chinensis	Herbaceous_plants	melif	non-native							1
Eisenbahn 21	high	ornamentals	Saxifragaceae	Astilbe chinensis	Herbaceous_plants	melif	non-native							1
Eisenbahn 21	high	ornamentals	Brassicaceae	Aubrieta ×cultorum	Herbaceous_plants	melif	non-native							1
Bornholm 90	low int	ornamentals	Asparagaceae	Convallaria majalis L.	Herbaceous_plants	melif	native							1
Eisenbahn 20	medium	weeds	Asteraceae	Crepis capillaris	Herbaceous_plants	melif	native		1
Krugpfuhl 62	medium	weeds	Asteraceae	Crepis capillaris	Herbaceous_plants	melif	native		1
Eisenbahn 109	high	weeds	Poaceae	Dactylis glomerata L. s. str.	Herbaceous_plants	non-melif	native
Gruene weide 38	high	weeds	Poaceae	Dactylis glomerata L. s. str.	Herbaceous_plants	non-melif	native
Bornholm 66	medium	weeds	Poaceae	Dactylis glomerata L. s. str.	Herbaceous_plants	non-melif	native
Krugpfuhl 62	medium	weeds	Poaceae	Dactylis glomerata L. s. str.	Herbaceous_plants	non-melif	native
Bornholm 90	low int	weeds	Poaceae	Dactylis glomerata L. s. str.	Herbaceous_plants	non-melif	native
Bornholm 62	high	weeds	Poaceae	Festuca pratensis Huds. s. l., (i. w. S.)	Herbaceous_plants	non-melif	native
Eisenbahn 32	medium	ornamentals	Berberidaceae	Mahonia aquifolium (Pursh) Nutt.	trees, shrubs, vines	melif	non-native							1
Bornholm 62	high	ornamentals	Saxifragaceae	Bergenia Moench	Herbaceous_plants	melif	non-native							1
Eisenbahn 109	high	ornamentals	Saxifragaceae	Bergenia Moench	Herbaceous_plants	melif	non-native							1
Eisenbahn 66	high	ornamentals	Saxifragaceae	Bergenia Moench	Herbaceous_plants	melif	non-native							1
Bornholm 62	high	edible	Amaranthaceae	Beta vulgaris subsp. Vulgaris	Herbaceous_plants	non-melif	non-native	1
Gruene weide 38	high	edible	Amaranthaceae	Beta vulgaris subsp. Vulgaris	Herbaceous_plants	non-melif	non-native	1
Bornholm 66	medium	edible	Amaranthaceae	Beta vulgaris subsp. Vulgaris	Herbaceous_plants	non-melif	non-native	1
Eisenbahn 66	high	edible	Boraginaceae	Borago officinalis	Herbaceous_plants	melif	non-native				1
Eisenbahn 109	high	edible	Brassicaceae	Brassica oleracea	Herbaceous_plants	non-melif	non-native	1
Eisenbahn 109	high	edible	Brassicaceae	Brassica oleracea	Herbaceous_plants	non-melif	non-native	1
Eisenbahn 66	high	edible	Brassicaceae	Brassica oleracea	Herbaceous_plants	non-melif	non-native	1
Eisenbahn 21	high	edible	Brassicaceae	Brassica oleracea	Herbaceous_plants	non-melif	non-native	1
Gruene weide 38	high	edible	Brassicaceae	Brassica oleracea	Herbaceous_plants	non-melif	non-native	1
Eisenbahn 20	medium	edible	Brassicaceae	Brassica oleracea	Herbaceous_plants	non-melif	non-native	1
Eisenbahn 20	medium	edible	Brassicaceae	Brassica oleracea	Herbaceous_plants	non-melif	non-native	1
Bornholm 90	low int	weeds	Poaceae	Bromus hordeaceus agg.	Herbaceous_plants	non-melif	non-native
Bornholm 90	low int	weeds	Poaceae	Bromus racemosus	Herbaceous_plants	non-melif	non-native
Bornholm 90	low int	weeds	Poaceae	Bromus sterilis	Herbaceous_plants	non-melif	non-native
Bornholm 66	medium	weeds	Cucurbitaceae	Bryonia dioica Jacq.	Herbaceous_plants	melif	non-native		1
Bornholm 90	low int	weeds	Cucurbitaceae	Bryonia dioica Jacq.	Herbaceous_plants	melif	non-native		1
Gruene weide 38	high	ornamentals	Scrophulariaceae	Buddleja davidii Franch.	trees, shrubs, vines	melif	non-native							1
Bornholm 66	medium	ornamentals	Scrophulariaceae	Buddleja davidii Franch.	trees, shrubs, vines	melif	non-native							1
Krugpfuhl 62	medium	ornamentals	Scrophulariaceae	Buddleja davidii Franch.	trees, shrubs, vines	melif	non-native							1
Bornholm 90	low int	ornamentals	Scrophulariaceae	Buddleja davidii Franch.	trees, shrubs, vines	melif	non-native							1
Bornholm 90	low int	edible/medicinal/ornamentals	Asteraceae	Calendula officinalis L.	Herbaceous_plants	melif	non-native					1
Eisenbahn 109	high	edible/medicinal/ornamentals	Asteraceae	Calendula officinalis L.	Herbaceous_plants	melif	non-native					1
Eisenbahn 21	high	edible/medicinal/ornamentals	Asteraceae	Calendula officinalis L.	Herbaceous_plants	melif	non-native					1
Bornholm 66	medium	edible/medicinal/ornamentals	Asteraceae	Calendula officinalis L.	Herbaceous_plants	melif	non-native					1
Krugpfuhl 62	medium	edible/medicinal/ornamentals	Asteraceae	Calendula officinalis L.	Herbaceous_plants	melif	non-native					1
Eisenbahn 32	medium	edible/medicinal/ornamentals	Asteraceae	Calendula officinalis L.	Herbaceous_plants	melif	non-native					1
Eisenbahn 20	medium	ornamentals	Solanaceae	Calibrachoa	Herbaceous_plants	melif	non-native							1
Krugpfuhl 62	medium	ornamentals	Lamiaceae	Callicarpa giraldii var. Giraldii	trees, shrubs, vines	melif	non-native							1
Gruene weide 38	high	ornamentals	Lamiaceae	Callicarpa giraldii var. Giraldii	trees, shrubs, vines	melif	non-native							1
Eisenbahn 109	high	ornamentals	Asteraceae	Callistephus chinensis	Herbaceous_plants	melif	non-native							1
Eisenbahn 32	medium	ornamentals	Campanulaceae	Campanula glomerata	Herbaceous_plants	melif	non-native							1
Eisenbahn 109	high	ornamentals	Campanulaceae	Campanula medium	Herbaceous_plants	melif	non-native							1
Eisenbahn 109	high	ornamentals	Campanulaceae	Campanula persicifolia	Herbaceous_plants	melif	non-native							1
Eisenbahn 32	medium	ornamentals	Campanulaceae	Campanula persicifolia	Herbaceous_plants	melif	non-native							1
Bornholm 62	high	ornamentals	Campanulaceae	Campanula portenschlagiana Schult.	Herbaceous_plants	melif	non-native							1
Eisenbahn 21	high	ornamentals	Campanulaceae	Campanula portenschlagiana Schult.	Herbaceous_plants	melif	non-native							1
Eisenbahn 66	high	ornamentals	Campanulaceae	Campanula portenschlagiana Schult.	Herbaceous_plants	melif	non-native							1
Gruene weide 38	high	ornamentals	Campanulaceae	Campanula portenschlagiana Schult.	Herbaceous_plants	melif	non-native							1
Eisenbahn 32	medium	weeds	Campanulaceae	Campanula rapunculoides	Herbaceous_plants	melif	non-native		1
Eisenbahn 21	high	ornamentals	Campanulaceae	Campanula trachelium L.	Herbaceous_plants	melif	non-native							1
Eisenbahn 109	high	ornamentals	Bignoniaceae	Campsis × tagliabuana	trees, shrubs, vines	melif	non-native							1
Krugpfuhl 62	medium	ornamentals	Bignoniaceae	Campsis × tagliabuana	trees, shrubs, vines	melif	non-native							1
Eisenbahn 32	medium	ornamentals	Bignoniaceae	Campsis × tagliabuana	trees, shrubs, vines	melif	non-native							1
Gruene weide 38	high	weeds	Brassicaceae	Capsella bursa-pastoris (L.) Med.	Herbaceous_plants	melif	non-native		1
Bornholm 66	medium	weeds	Brassicaceae	Capsella bursa-pastoris (L.) Med.	Herbaceous_plants	melif	non-native		1
Eisenbahn 20	medium	weeds	Brassicaceae	Capsella bursa-pastoris (L.) Med.	Herbaceous_plants	melif	non-native		1
Bornholm 90	low int	weeds	Brassicaceae	Capsella bursa-pastoris (L.) Med.	Herbaceous_plants	melif	non-native		1
Eisenbahn 109	high	edible	Solanaceae	Capsicum annuum L.	Herbaceous_plants	non-melif	non-native	1
Eisenbahn 21	high	edible	Solanaceae	Capsicum annuum L.	Herbaceous_plants	non-melif	non-native	1
Gruene weide 38	high	edible	Solanaceae	Capsicum annuum L.	Herbaceous_plants	non-melif	non-native	1
Eisenbahn 20	medium	edible	Solanaceae	Capsicum annuum L.	Herbaceous_plants	non-melif	non-native	1
Bornholm 62	high	weeds	Brassicaceae	Cardamine hirsuta	Herbaceous_plants	melif	non-native		1
Eisenbahn 109	high	ornamentals	Asteraceae	Centaurea dealbata Willd.	Herbaceous_plants	melif	non-native							1
Eisenbahn 21	high	ornamentals	Asteraceae	Centaurea dealbata Willd.	Herbaceous_plants	melif	non-native							1
Eisenbahn 66	high	ornamentals	Asteraceae	Centaurea dealbata Willd.	Herbaceous_plants	melif	non-native							1
Gruene weide 38	high	ornamentals	Asteraceae	Centaurea dealbata Willd.	Herbaceous_plants	melif	non-native							1
Bornholm 66	medium	ornamentals	Asteraceae	Centaurea dealbata Willd.	Herbaceous_plants	melif	non-native							1
Eisenbahn 32	medium	ornamentals	Asteraceae	Centaurea dealbata Willd.	Herbaceous_plants	melif	non-native							1
Eisenbahn 66	high	ornamentals	Asteraceae	Centaurea macrocephala	Herbaceous_plants	melif	non-native							1
Eisenbahn 66	high	ornamentals	Asteraceae	Centaurea montana L. s. l.	Herbaceous_plants	melif	non-native							1
Bornholm 66	medium	ornamentals	Asteraceae	Centaurea montana L. s. l.	Herbaceous_plants	melif	non-native							1
Bornholm 90	low int	ornamentals	Asteraceae	Centaurea montana L. s. l.	Herbaceous_plants	melif	non-native							1
Krugpfuhl 62	medium	weeds	Caryophyllaceae	Cerastium fontanum subsp. Vulgare	Herbaceous_plants	non-melif	non-native		1
Bornholm 90	low int	weeds	Caryophyllaceae	Cerastium fontanum subsp. Vulgare	Herbaceous_plants	non-melif	non-native		1
Bornholm 66	medium	edible	Rosaceae	Chaenomeles japonica (Thunb.) Spach)	trees, shrubs, vines	melif	non-native				1
Bornholm 62	high	weeds	Papaveraceae	Chelidonium majus L.	Herbaceous_plants	melif	non-native		1
Bornholm 66	medium	weeds	Papaveraceae	Chelidonium majus L.	Herbaceous_plants	melif	non-native		1
Krugpfuhl 62	medium	weeds	Papaveraceae	Chelidonium majus L.	Herbaceous_plants	melif	non-native		1
Bornholm 90	low int	weeds	Papaveraceae	Chelidonium majus L.	Herbaceous_plants	melif	non-native		1
Eisenbahn 20	medium	weeds	Asteraceae	Cirsium vulgare (Savi) Ten.	Herbaceous_plants	melif	non-native		1
Bornholm 62	high	ornamentals	Ranunculaceae	Clematis L.	trees, shrubs, vines	melif	non-native							1
Eisenbahn 21	high	ornamentals	Ranunculaceae	Clematis L.	trees, shrubs, vines	melif	non-native							1
Bornholm 66	medium	ornamentals	Ranunculaceae	Clematis L.	trees, shrubs, vines	melif	non-native							1
Eisenbahn 32	medium	ornamentals	Ranunculaceae	Clematis vitalba	trees, shrubs, vines	melif	non-native							1
Gruene weide 38	high	weeds	Poaceae	Festuca pratensis Huds. s. l., (i. w. S.)	Herbaceous_plants	non-melif	native
Bornholm 66	medium	weeds	Poaceae	Festuca pratensis Huds. s. l., (i. w. S.)	Herbaceous_plants	non-melif	native
Bornholm 90	low int	weeds	Poaceae	Festuca pratensis Huds. s. l., (i. w. S.)	Herbaceous_plants	non-melif	native
Bornholm 62	high	edible	Rosaceae	Fragaria vesca L.	Herbaceous_plants	melif	native				1
Eisenbahn 109	high	weeds	Convolvulaceae	Convolvulus arvensis L.	Herbaceous_plants	melif	non-native		1
Eisenbahn 20	medium	weeds	Convolvulaceae	Convolvulus arvensis L.	Herbaceous_plants	melif	non-native		1
Eisenbahn 32	medium	weeds	Convolvulaceae	Convolvulus arvensis L.	Herbaceous_plants	melif	non-native		1
Krugpfuhl 62	medium	weeds	Convolvulaceae	Convolvulus arvensis L.	Herbaceous_plants	melif	non-native		1
Bornholm 90	low int	weeds	Convolvulaceae	Convolvulus arvensis L.	Herbaceous_plants	melif	non-native		1
Eisenbahn 20	medium	ornamentals	Convolvulaceae	Convolvulus tricolor	Herbaceous_plants	melif	non-native							1
Eisenbahn 21	high	ornamentals	Asteraceae	Coreopsis grandiflora	Herbaceous_plants	melif	non-native							1
Eisenbahn 20	medium	ornamentals	Asteraceae	Coreopsis grandiflora	Herbaceous_plants	melif	non-native							1
Eisenbahn 20	medium	ornamentals	Asteraceae	Coreopsis verticillata	Herbaceous_plants	melif	non-native							1
Eisenbahn 20	medium	ornamentals	Cornaceae	Cornus alba	trees, shrubs, vines	melif	non-native							1
Bornholm 90	low int	ornamentals	Cornaceae	Cornus sanguinea	trees, shrubs, vines	melif	non-native							1
Bornholm 62	high	edible/medicinal/ornamentals	Betulaceae	Corylus maxima 'Purpurea'	trees, shrubs, vines	melif	non-native					1
Eisenbahn 21	high	ornamentals	Asteraceae	Cosmos bipinnatus cv.	Herbaceous_plants	melif	non-native							1
Eisenbahn 66	high	ornamentals	Asteraceae	Cosmos bipinnatus cv.	Herbaceous_plants	melif	non-native							1
Eisenbahn 32	medium	ornamentals	Asteraceae	Cosmos bipinnatus cv.	Herbaceous_plants	melif	non-native							1
Eisenbahn 32	medium	ornamentals	Anacardiaceae	Cotinus coggygria	trees, shrubs, vines	melif	non-native							1
Krugpfuhl 62	medium	ornamentals	Anacardiaceae	Cotinus coggygria	trees, shrubs, vines	melif	non-native							1
Eisenbahn 21	high	ornamentals	Rosaceae	Cotoneaster dammeri Schneid.	trees, shrubs, vines	melif	non-native							1
Bornholm 66	medium	ornamentals	Rosaceae	Cotoneaster dammeri Schneid.	trees, shrubs, vines	melif	non-native							1
Eisenbahn 21	high	ornamentals	Rosaceae	Cotoneaster horizontalis	trees, shrubs, vines	melif	non-native							1
Eisenbahn 109	high	ornamentals	Rosaceae	Cotoneaster lucidus Schltdl.	trees, shrubs, vines	melif	non-native							1
Bornholm 66	medium	edible	Rosaceae	Fragaria vesca L.	Herbaceous_plants	melif	native				1
Eisenbahn 32	medium	edible	Rosaceae	Fragaria vesca L.	Herbaceous_plants	melif	native				1
Gruene weide 38	high	ornamentals	Iridaceae	Crocus	Herbaceous_plants	melif	non-native							1
Bornholm 62	high	edible	Cucurbitaceae	Cucumis sativus L.	Herbaceous_plants	melif	non-native				1
Eisenbahn 109	high	edible	Cucurbitaceae	Cucumis sativus L.	Herbaceous_plants	melif	non-native				1
Eisenbahn 21	high	edible	Cucurbitaceae	Cucumis sativus L.	Herbaceous_plants	melif	non-native				1
Eisenbahn 66	high	edible	Cucurbitaceae	Cucumis sativus L.	Herbaceous_plants	melif	non-native				1
Bornholm 66	medium	edible	Cucurbitaceae	Cucumis sativus L.	Herbaceous_plants	melif	non-native				1
Eisenbahn 20	medium	edible	Cucurbitaceae	Cucumis sativus L.	Herbaceous_plants	melif	non-native				1
Eisenbahn 32	medium	edible	Cucurbitaceae	Cucumis sativus L.	Herbaceous_plants	melif	non-native				1
Eisenbahn 109	high	edible	Cucurbitaceae	Cucurbita pepo L.	Herbaceous_plants	melif	non-native				1
Eisenbahn 21	high	edible	Cucurbitaceae	Cucurbita pepo L.	Herbaceous_plants	melif	non-native				1
Eisenbahn 66	high	edible	Cucurbitaceae	Cucurbita pepo L.	Herbaceous_plants	melif	non-native				1
Gruene weide 38	high	edible	Cucurbitaceae	Cucurbita pepo L.	Herbaceous_plants	melif	non-native				1
Eisenbahn 20	medium	edible	Cucurbitaceae	Cucurbita pepo L.	Herbaceous_plants	melif	non-native				1
Eisenbahn 32	medium	edible	Cucurbitaceae	Cucurbita pepo L.	Herbaceous_plants	melif	non-native				1
Krugpfuhl 62	medium	edible	Cucurbitaceae	Cucurbita pepo L.	Herbaceous_plants	melif	non-native				1
Bornholm 90	low int	edible	Cucurbitaceae	Cucurbita pepo L.	Herbaceous_plants	melif	non-native				1
Eisenbahn 20	medium	weeds	Asteraceae	Cyanus segetum	Herbaceous_plants	melif	non-native		1
Eisenbahn 32	medium	weeds	Asteraceae	Cyanus segetum	Herbaceous_plants	melif	non-native		1
Eisenbahn 109	high	ornamentals	Plantaginaceae	Cymbalaria muralis	Herbaceous_plants	melif	non-native							1
Bornholm 90	low int	edible	Rosaceae	Fragaria vesca L.	Herbaceous_plants	melif	native				1
Bornholm 62	high	weeds/ornamentals	Rubiaceae	Galium odoratum (L.) Scop.	Herbaceous_plants	non-melif	native			1
Eisenbahn 109	high	weeds/ornamentals	Rubiaceae	Galium odoratum (L.) Scop.	Herbaceous_plants	non-melif	native			1
Bornholm 66	medium	weeds/ornamentals	Rubiaceae	Galium odoratum (L.) Scop.	Herbaceous_plants	non-melif	native			1
Krugpfuhl 62	medium	weeds/ornamentals	Rubiaceae	Galium odoratum (L.) Scop.	Herbaceous_plants	non-melif	native			1
Eisenbahn 109	high	ornamentals	Asteraceae	Dahlia × hortensis	Herbaceous_plants	melif	non-native							1
Eisenbahn 20	medium	ornamentals	Asteraceae	Dahlia × hortensis	Herbaceous_plants	melif	non-native							1
Eisenbahn 66	high	ornamentals	Rosaceae	Dasiphora fruticosa	trees, shrubs, vines	melif	non-native							1
Eisenbahn 32	medium	ornamentals	Rosaceae	Dasiphora fruticosa	trees, shrubs, vines	melif	non-native							1
Krugpfuhl 62	medium	ornamentals	Rosaceae	Dasiphora fruticosa	trees, shrubs, vines	melif	non-native							1
Eisenbahn 109	high	edible	Apiaceae	Daucus carota subsp. sativus (Hoffm.) Schübl. & G.Martens)	Herbaceous_plants	non-melif	non-native	1
Gruene weide 38	high	edible	Apiaceae	Daucus carota subsp. sativus (Hoffm.) Schübl. & G.Martens)	Herbaceous_plants	non-melif	non-native	1
Eisenbahn 20	medium	edible	Apiaceae	Daucus carota subsp. sativus (Hoffm.) Schübl. & G.Martens)	Herbaceous_plants	non-melif	non-native	1
Eisenbahn 32	medium	edible	Apiaceae	Daucus carota subsp. sativus (Hoffm.) Schübl. & G.Martens)	Herbaceous_plants	non-melif	non-native	1
Bornholm 90	low int	edible	Apiaceae	Daucus carota subsp. sativus (Hoffm.) Schübl. & G.Martens)	Herbaceous_plants	non-melif	non-native	1
Krugpfuhl 62	medium	weeds	Ranunculaceae	Delphinium consolida L.	Herbaceous_plants	melif	non-native		1
Eisenbahn 109	high	ornamentals	Ranunculaceae	Delphinium elatum-Hybriden	Herbaceous_plants	melif	non-native							1
Eisenbahn 21	high	ornamentals	Ranunculaceae	Delphinium elatum-Hybriden	Herbaceous_plants	melif	non-native							1
Eisenbahn 66	high	ornamentals	Ranunculaceae	Delphinium elatum-Hybriden	Herbaceous_plants	melif	non-native							1
Eisenbahn 32	medium	ornamentals	Ranunculaceae	Delphinium elatum-Hybriden	Herbaceous_plants	melif	non-native							1
Krugpfuhl 62	medium	ornamentals	Hydrangeaceae	Deutzia	trees, shrubs, vines	melif	non-native							1
Eisenbahn 66	high	ornamentals	Caryophyllaceae	Dianthus barbatus	Herbaceous_plants	melif	non-native							1
Gruene weide 38	high	ornamentals	Caryophyllaceae	Dianthus barbatus	Herbaceous_plants	melif	non-native							1
Eisenbahn 20	medium	ornamentals	Caryophyllaceae	Dianthus barbatus	Herbaceous_plants	melif	non-native							1
Gruene weide 38	high	ornamentals	Caryophyllaceae	Dianthus deltoides	Herbaceous_plants	melif	non-native							1
Eisenbahn 109	high	ornamentals	Caryophyllaceae	Dianthus plumarius	Herbaceous_plants	melif	non-native							1
Eisenbahn 20	medium	ornamentals	Caryophyllaceae	Dianthus plumarius	Herbaceous_plants	melif	non-native							1
Eisenbahn 109	high	ornamentals	Caryophyllaceae	Dianthus-chinensis-Hybriden	Herbaceous_plants	melif	non-native							1
Eisenbahn 109	high	ornamentals	Plantaginaceae	Digitalis purpurea	Herbaceous_plants	melif	non-native							1
Eisenbahn 20	medium	ornamentals	Plantaginaceae	Digitalis purpurea	Herbaceous_plants	melif	non-native							1
Bornholm 62	high	edible	Brassicaceae	Diplotaxis tenuifolia	Herbaceous_plants	melif	non-native				1
Bornholm 90	low int	edible	Brassicaceae	Diplotaxis tenuifolia	Herbaceous_plants	melif	non-native				1
Bornholm 62	high	ornamentals	Asteraceae	Doronicum orientale	Herbaceous_plants	melif	non-native							1
Eisenbahn 21	high	ornamentals	Asteraceae	Doronicum orientale	Herbaceous_plants	melif	non-native							1
Eisenbahn 109	high	edible/medicinal/ornamentals	Asteraceae	Echinacea purpurea	Herbaceous_plants	melif	non-native					1
Eisenbahn 32	medium	ornamentals	Asteraceae	Echinops bannaticus	Herbaceous_plants	melif	non-native							1
Eisenbahn 20	medium	ornamentals	Asteraceae	Echinops ritro subsp. Ruthenicus	Herbaceous_plants	melif	non-native							1
Eisenbahn 20	medium	ornamentals	Asteraceae	Echinops sphaerocephalus	Herbaceous_plants	melif	non-native							1
Eisenbahn 32	medium	weeds	Onagraceae	Epilobium hirsutum	Herbaceous_plants	melif	non-native		1
Eisenbahn 21	high	ornamentals	Ericaceae	Erica carnea	trees, shrubs, vines	melif	non-native							1
Eisenbahn 20	medium	weeds	Asteraceae	Erigeron annuus	Herbaceous_plants	melif	non-native		1
Bornholm 90	low int	weeds	Asteraceae	Erigeron annuus	Herbaceous_plants	melif	non-native		1
Bornholm 90	low int	weeds	Geraniaceae	Erodium cicutarium (L.) L'Hér. s. str.	Herbaceous_plants	melif	non-native		1
Bornholm 66	medium	edible	Brassicaceae	Eruca vesicaria subsp. sativa (Mill.)	Herbaceous_plants	melif	non-native				1
Eisenbahn 20	medium	edible	Brassicaceae	Eruca vesicaria subsp. sativa (Mill.)	Herbaceous_plants	melif	non-native				1
Eisenbahn 32	medium	edible	Brassicaceae	Eruca vesicaria subsp. sativa (Mill.)	Herbaceous_plants	melif	non-native				1
Bornholm 90	low int	weeds	Apiaceae	Eryngium campestre	Herbaceous_plants	melif	non-native		1
Eisenbahn 21	high	weeds/ornamentals	Apiaceae	Eryngium planum	Herbaceous_plants	melif	non-native							1
Bornholm 90	low int	weeds/ornamentals	Apiaceae	Eryngium planum	Herbaceous_plants	melif	non-native							1
Eisenbahn 109	high	ornamentals	Brassicaceae	Erysimum cheiri	Herbaceous_plants	melif	non-native							1
Eisenbahn 20	medium	ornamentals	Papaveraceae	Eschscholzia californica	Herbaceous_plants	melif	non-native							1
Eisenbahn 20	medium	weeds	Euphorbiaceae	Euphorbia helioscopia	Herbaceous_plants	non-melif	non-native
Bornholm 90	low int	weeds	Euphorbiaceae	Euphorbia helioscopia	Herbaceous_plants	non-melif	non-native
Eisenbahn 109	high	weeds	Euphorbiaceae	Euphorbia peplus	Herbaceous_plants	non-melif	non-native
Eisenbahn 66	high	weeds	Euphorbiaceae	Euphorbia peplus	Herbaceous_plants	non-melif	non-native
Eisenbahn 32	medium	weeds	Euphorbiaceae	Euphorbia peplus	Herbaceous_plants	non-melif	non-native
Eisenbahn 32	medium	edible	Polygonaceae	Fagopyrum esculentum	Herbaceous_plants	melif	non-native				1
Bornholm 62	high	ornamentals	Araliaceae	Hedera helix L.	trees, shrubs, vines	non-melif	native			1
Eisenbahn 109	high	ornamentals	Araliaceae	Hedera helix L.	trees, shrubs, vines	non-melif	native			1
Eisenbahn 21	high	ornamentals	Araliaceae	Hedera helix L.	trees, shrubs, vines	non-melif	native			1
Krugpfuhl 62	medium	ornamentals	Araliaceae	Hedera helix L.	trees, shrubs, vines	non-melif	native			1
Krugpfuhl 62	medium	weeds	Poaceae	Festuca rubra agg.	Herbaceous_plants	non-melif	non-native
Eisenbahn 32	medium	weeds	Poaceae	Festuca rubra agg.	Herbaceous_plants	non-melif	non-native
Bornholm 90	low int	weeds	Poaceae	Festuca rubra agg.	Herbaceous_plants	non-melif	non-native
Eisenbahn 109	high	edible	Rosaceae	Fragaria × ananassa	Herbaceous_plants	melif	non-native				1
Eisenbahn 21	high	edible	Rosaceae	Fragaria × ananassa	Herbaceous_plants	melif	non-native				1
Gruene weide 38	high	edible	Rosaceae	Fragaria × ananassa	Herbaceous_plants	melif	non-native				1
Eisenbahn 20	medium	edible	Rosaceae	Fragaria × ananassa	Herbaceous_plants	melif	non-native				1
Krugpfuhl 62	medium	edible	Rosaceae	Fragaria × ananassa	Herbaceous_plants	melif	non-native				1
Eisenbahn 32	medium	edible	Rosaceae	Fragaria × ananassa	Herbaceous_plants	melif	non-native				1
Eisenbahn 32	medium	ornamentals	Araliaceae	Hedera helix L.	trees, shrubs, vines	non-melif	native			1
Bornholm 66	medium	ornamentals	Araliaceae	Hedera helix L.	trees, shrubs, vines	non-melif	native			1
Eisenbahn 20	medium	ornamentals	Araliaceae	Hedera helix L.	trees, shrubs, vines	non-melif	native			1
Bornholm 90	low int	ornamentals	Araliaceae	Hedera helix L.	trees, shrubs, vines	non-melif	native			1
Eisenbahn 21	high	ornamentals	Asteraceae	Gaillardia pulchella	Herbaceous_plants	melif	non-native							1
Eisenbahn 20	medium	ornamentals	Asteraceae	Gaillardia pulchella	Herbaceous_plants	melif	non-native							1
Bornholm 90	low int	weeds	Lamiaceae	Galeopsis bifida	Herbaceous_plants	melif	non-native		1
Krugpfuhl 62	medium	weeds	Asteraceae	Galinsoga quadriradiata	Herbaceous_plants	non-melif	non-native
Bornholm 90	low int	weeds	Asteraceae	Galinsoga quadriradiata	Herbaceous_plants	non-melif	non-native
Eisenbahn 109	high	weeds	Rubiaceae	Galium elongatum	Herbaceous_plants	non-melif	non-native
Eisenbahn 109	high	ornamentals	Geraniaceae	Geranium himalayense	Herbaceous_plants	melif	non-native							1
Bornholm 62	high	weeds/ornamentals	Geraniaceae	Geranium macrorrhizum L.	Herbaceous_plants	melif	non-native							1
Eisenbahn 66	high	weeds/ornamentals	Geraniaceae	Geranium macrorrhizum L.	Herbaceous_plants	melif	non-native							1
Gruene weide 38	high	weeds/ornamentals	Geraniaceae	Geranium macrorrhizum L.	Herbaceous_plants	melif	non-native							1
Bornholm 66	medium	weeds/ornamentals	Geraniaceae	Geranium macrorrhizum L.	Herbaceous_plants	melif	non-native							1
Krugpfuhl 62	medium	weeds/ornamentals	Geraniaceae	Geranium macrorrhizum L.	Herbaceous_plants	melif	non-native							1
Krugpfuhl 62	medium	weeds	Geraniaceae	Geranium pyrenaicum	Herbaceous_plants	melif	non-native		1
Eisenbahn 20	medium	ornamentals	Geraniaceae	Geranium sanguineum	Herbaceous_plants	melif	non-native							1
Gruene weide 38	high	ornamentals	Rosaceae	Geum coccineum	Herbaceous_plants	melif	non-native							1
Eisenbahn 32	medium	ornamentals	Rosaceae	Geum coccineum	Herbaceous_plants	melif	non-native							1
Bornholm 66	medium	weeds	Rosaceae	Geum urbanum L.	Herbaceous_plants	melif	non-native		1
Bornholm 90	low int	weeds	Rosaceae	Geum urbanum L.	Herbaceous_plants	melif	non-native		1
Eisenbahn 20	medium	edible/medicinal/ornamentals	Asteraceae	Glebionis coronaria var. Coronaria	Herbaceous_plants	melif	non-native					1
Eisenbahn 109	high	edible	Asteraceae	Helianthus annuus	Herbaceous_plants	melif	non-native				1
Eisenbahn 21	high	edible	Asteraceae	Helianthus annuus	Herbaceous_plants	melif	non-native				1
Eisenbahn 20	medium	edible	Asteraceae	Helianthus annuus	Herbaceous_plants	melif	non-native				1
Krugpfuhl 62	medium	edible	Asteraceae	Helianthus annuus	Herbaceous_plants	melif	non-native				1
Eisenbahn 21	high	ornamentals	Asteraceae	Heliopsis helianthoides (L.)	Herbaceous_plants	melif	non-native							1
Eisenbahn 20	medium	ornamentals	Asteraceae	Heliopsis helianthoides (L.)	Herbaceous_plants	melif	non-native							1
Krugpfuhl 62	medium	ornamentals	Asteraceae	Heliopsis helianthoides (L.)	Herbaceous_plants	melif	non-native							1
Bornholm 90	low int	ornamentals	Asteraceae	Heliopsis helianthoides (L.)	Herbaceous_plants	melif	non-native							1
Eisenbahn 21	high	ornamentals	Ranunculaceae	Helleborus niger	Herbaceous_plants	melif	non-native							1
Bornholm 66	medium	ornamentals	Ranunculaceae	Helleborus niger	Herbaceous_plants	melif	non-native							1
Eisenbahn 32	medium	ornamentals	Ranunculaceae	Helleborus niger	Herbaceous_plants	melif	non-native							1
Eisenbahn 109	high	ornamentals	Asphodelaceae	Hemerocallis fulva var. Europaea	Herbaceous_plants	melif	non-native							1
Eisenbahn 66	high	ornamentals	Asphodelaceae	Hemerocallis fulva var. Europaea	Herbaceous_plants	melif	non-native							1
Bornholm 66	medium	ornamentals	Asphodelaceae	Hemerocallis fulva var. Europaea	Herbaceous_plants	melif	non-native							1
Eisenbahn 20	medium	ornamentals	Asphodelaceae	Hemerocallis fulva var. Europaea	Herbaceous_plants	melif	non-native							1
Krugpfuhl 62	medium	ornamentals	Asphodelaceae	Hemerocallis fulva var. Europaea	Herbaceous_plants	melif	non-native							1
Eisenbahn 32	medium	ornamentals	Asphodelaceae	Hemerocallis fulva var. Europaea	Herbaceous_plants	melif	non-native							1
Eisenbahn 109	high	ornamentals	Ranunculaceae	Hepatica nobilis	Herbaceous_plants	melif	non-native							1
Eisenbahn 109	high	ornamentals	Saxifragaceae	Heuchera ×brizoides	Herbaceous_plants	melif	non-native							1
Eisenbahn 66	high	ornamentals	Saxifragaceae	Heuchera ×brizoides	Herbaceous_plants	melif	non-native							1
Eisenbahn 32	medium	ornamentals	Saxifragaceae	Heuchera ×brizoides	Herbaceous_plants	melif	non-native							1
Eisenbahn 32	medium	ornamentals	Malvaceae	Hibiscus moscheutos	trees, shrubs, vines	melif	non-native							1
Bornholm 62	high	ornamentals	Malvaceae	Hibiscus syriacus L.	trees, shrubs, vines	melif	non-native							1
Eisenbahn 109	high	ornamentals	Malvaceae	Hibiscus syriacus L.	trees, shrubs, vines	melif	non-native							1
Eisenbahn 21	high	ornamentals	Malvaceae	Hibiscus syriacus L.	trees, shrubs, vines	melif	non-native							1
Eisenbahn 66	high	ornamentals	Malvaceae	Hibiscus syriacus L.	trees, shrubs, vines	melif	non-native							1
Eisenbahn 20	medium	ornamentals	Malvaceae	Hibiscus syriacus L.	trees, shrubs, vines	melif	non-native							1
Krugpfuhl 62	medium	ornamentals	Malvaceae	Hibiscus syriacus L.	trees, shrubs, vines	melif	non-native							1
Eisenbahn 109	high	weeds/ornamentals	Asteraceae	Hieracium aurantiacum L.	Herbaceous_plants	melif	non-native							1
Eisenbahn 20	medium	weeds/ornamentals	Asteraceae	Hieracium aurantiacum L.	Herbaceous_plants	melif	non-native							1
Eisenbahn 32	medium	weeds/ornamentals	Asteraceae	Hieracium aurantiacum L.	Herbaceous_plants	melif	non-native							1
Bornholm 62	high	ornamentals	Asparagaceae	Hyacinthoides hispanica	Herbaceous_plants	melif	non-native							1
Gruene weide 38	high	ornamentals	Asparagaceae	Hyacinthus orientalis	Herbaceous_plants	melif	non-native							1
Eisenbahn 21	high	ornamentals	Crassulaceae	Hylotelephium spectabile	Herbaceous_plants	melif	non-native							1
Eisenbahn 66	high	ornamentals	Crassulaceae	Hylotelephium spectabile	Herbaceous_plants	melif	non-native							1
Gruene weide 38	high	ornamentals	Crassulaceae	Hylotelephium spectabile	Herbaceous_plants	melif	non-native							1
Bornholm 66	medium	ornamentals	Crassulaceae	Hylotelephium spectabile	Herbaceous_plants	melif	non-native							1
Bornholm 90	low int	ornamentals	Crassulaceae	Hylotelephium spectabile	Herbaceous_plants	melif	non-native							1
Bornholm 90	low int	weeds	Crassulaceae	Hylotelephium vulgare (HAW.) HOLUB	Herbaceous_plants	melif	non-native		1
Bornholm 62	high	ornamentals	Brassicaceae	Iberis sempervirens	Herbaceous_plants	melif	non-native							1
Eisenbahn 66	high	ornamentals	Brassicaceae	Iberis sempervirens	Herbaceous_plants	melif	non-native							1
Eisenbahn 109	high	ornamentals	Balsaminaceae	Impatiens walleriana	Herbaceous_plants	melif	non-native							1
Bornholm 90	low int	ornamentals	Iridaceae	Iris L.	Herbaceous_plants	melif	non-native							1
Bornholm 62	high	ornamentals	Iridaceae	Iris L.	Herbaceous_plants	melif	non-native							1
Gruene weide 38	high	ornamentals	Iridaceae	Iris L.	Herbaceous_plants	melif	non-native							1
Eisenbahn 66	high	ornamentals	Iridaceae	Iris L.	Herbaceous_plants	melif	non-native							1
Eisenbahn 20	medium	ornamentals	Iridaceae	Iris L.	Herbaceous_plants	melif	non-native							1
Bornholm 66	medium	ornamentals	Iridaceae	Iris L.	Herbaceous_plants	melif	non-native							1
Eisenbahn 32	medium	ornamentals	Iridaceae	Iris L.	Herbaceous_plants	melif	non-native							1
Bornholm 90	low int	ornamentals	Iridaceae	Iris L.	Herbaceous_plants	melif	non-native							1
Gruene weide 38	high	edible	Juglandaceae	Juglans regia	trees, shrubs, vines	melif	non-native				1
Bornholm 66	medium	edible	Juglandaceae	Juglans regia	trees, shrubs, vines	melif	non-native				1
Eisenbahn 109	high	edible	Asteraceae	Lactuca sativa L.	Herbaceous_plants	non-melif	non-native	1
Eisenbahn 21	high	edible	Asteraceae	Lactuca sativa L.	Herbaceous_plants	non-melif	non-native	1
Eisenbahn 66	high	edible	Asteraceae	Lactuca sativa L.	Herbaceous_plants	non-melif	non-native	1
Gruene weide 38	high	edible	Asteraceae	Lactuca sativa L.	Herbaceous_plants	non-melif	non-native	1
Eisenbahn 20	medium	edible	Asteraceae	Lactuca sativa L.	Herbaceous_plants	non-melif	non-native	1
Eisenbahn 32	medium	edible	Asteraceae	Lactuca sativa L.	Herbaceous_plants	non-melif	non-native	1
Bornholm 90	low int	edible	Asteraceae	Lactuca sativa L.	Herbaceous_plants	non-melif	non-native	1
Eisenbahn 20	medium	weeds	Lamiaceae	Lamium galeobdolon(L.) L.	Herbaceous_plants	melif	non-native		1
Bornholm 90	low int	weeds	Lamiaceae	Lamium hybridum Vill. s. str.	Herbaceous_plants	melif	non-native		1
Eisenbahn 32	medium	weeds	Lamiaceae	Lamium purpureum	Herbaceous_plants	melif	non-native		1
Bornholm 90	low int	weeds	Lamiaceae	Lamium purpureum	Herbaceous_plants	melif	non-native		1
Eisenbahn 66	high	ornamentals	Papaveraceae	Lamprocapnos spectabilis	Herbaceous_plants	melif	non-native							1
Gruene weide 38	high	ornamentals	Papaveraceae	Lamprocapnos spectabilis	Herbaceous_plants	melif	non-native							1
Bornholm 66	medium	ornamentals	Papaveraceae	Lamprocapnos spectabilis	Herbaceous_plants	melif	non-native							1
Bornholm 90	low int	weeds	Asteraceae	Lapsana communis L.	Herbaceous_plants	melif	non-native		1
Bornholm 62	high	ornamentals	Fabaceae	Lathyrus latifolius L.	Herbaceous_plants	melif	non-native							1
Eisenbahn 109	high	ornamentals	Fabaceae	Lathyrus latifolius L.	Herbaceous_plants	melif	non-native							1
Bornholm 66	medium	ornamentals	Fabaceae	Lathyrus latifolius L.	Herbaceous_plants	melif	non-native							1
Eisenbahn 20	medium	ornamentals	Fabaceae	Lathyrus latifolius L.	Herbaceous_plants	melif	non-native							1
Bornholm 90	low int	ornamentals	Fabaceae	Lathyrus latifolius L.	Herbaceous_plants	melif	non-native							1
Eisenbahn 20	medium	ornamentals	Lamiaceae	Lavandula angustifolia Mill.	trees, shrubs, vines	melif	non-native							1
Eisenbahn 109	high	ornamentals	Lamiaceae	Lavandula angustifolia Mill.	trees, shrubs, vines	melif	non-native							1
Eisenbahn 21	high	ornamentals	Lamiaceae	Lavandula angustifolia Mill.	trees, shrubs, vines	melif	non-native							1
Bornholm 66	medium	ornamentals	Lamiaceae	Lavandula angustifolia Mill.	trees, shrubs, vines	melif	non-native							1
Krugpfuhl 62	medium	ornamentals	Lamiaceae	Lavandula angustifolia Mill.	trees, shrubs, vines	melif	non-native							1
Eisenbahn 32	medium	ornamentals	Lamiaceae	Lavandula angustifolia Mill.	trees, shrubs, vines	melif	non-native							1
Bornholm 90	low int	ornamentals	Lamiaceae	Lavandula angustifolia Mill.	trees, shrubs, vines	melif	non-native							1
Bornholm 90	low int	weeds	Asteraceae	Leontodon hispidus	Herbaceous_plants	melif	non-native		1
Eisenbahn 21	high	ornamentals	Asteraceae	Leucanthemum maximum	Herbaceous_plants	melif	non-native							1
Eisenbahn 21	high	weeds	Asteraceae	Leucanthemum vulgare agg.	Herbaceous_plants	melif	non-native		1
Bornholm 90	low int	weeds	Asteraceae	Leucanthemum vulgare agg.	Herbaceous_plants	melif	non-native		1
Eisenbahn 20	medium	edible	Apiaceae	Levisticum officinale	Herbaceous_plants	melif	non-native				1
Krugpfuhl 62	medium	edible	Apiaceae	Levisticum officinale	Herbaceous_plants	melif	non-native				1
Eisenbahn 109	high	ornamentals	Asteraceae	Liatris spicata	Herbaceous_plants	melif	non-native							1
Eisenbahn 21	high	ornamentals	Asteraceae	Liatris spicata	Herbaceous_plants	melif	non-native							1
Bornholm 62	high	ornamentals	Oleaceae	Ligustrum vulgare L.	trees, shrubs, vines	melif	non-native							1
Eisenbahn 109	high	ornamentals	Oleaceae	Ligustrum vulgare L.	trees, shrubs, vines	melif	non-native							1
Eisenbahn 21	high	ornamentals	Oleaceae	Ligustrum vulgare L.	trees, shrubs, vines	melif	non-native							1
Gruene weide 38	high	ornamentals	Oleaceae	Ligustrum vulgare L.	trees, shrubs, vines	melif	non-native							1
Bornholm 66	medium	ornamentals	Oleaceae	Ligustrum vulgare L.	trees, shrubs, vines	melif	non-native							1
Eisenbahn 20	medium	ornamentals	Oleaceae	Ligustrum vulgare L.	trees, shrubs, vines	melif	non-native							1
Krugpfuhl 62	medium	ornamentals	Oleaceae	Ligustrum vulgare L.	trees, shrubs, vines	melif	non-native							1
Eisenbahn 32	medium	ornamentals	Oleaceae	Ligustrum vulgare L.	trees, shrubs, vines	melif	non-native							1
Bornholm 90	low int	ornamentals	Oleaceae	Ligustrum vulgare L.	trees, shrubs, vines	melif	non-native							1
Eisenbahn 21	high	ornamentals	Liliaceae	Lilium bulbiferum	Herbaceous_plants	melif	non-native							1
Eisenbahn 66	high	ornamentals	Liliaceae	Lilium Hybrid	Herbaceous_plants	melif	non-native							1
Bornholm 90	low int	ornamentals	Liliaceae	Lilium lancifolium	Herbaceous_plants	melif	non-native							1
Eisenbahn 32	medium	ornamentals	Linaceae	Linum usitatissimum	Herbaceous_plants	melif	non-native							1
Eisenbahn 21	high	ornamentals	Campanulaceae	Lobelia	Herbaceous_plants	melif	non-native							1
Eisenbahn 21	high	ornamentals	Brassicaceae	Lobularia maritima	Herbaceous_plants	melif	non-native							1
Bornholm 62	high	weeds	Poaceae	Lolium perenne L.	Herbaceous_plants	non-melif	non-native
Eisenbahn 109	high	weeds	Poaceae	Lolium perenne L.	Herbaceous_plants	non-melif	non-native
Eisenbahn 21	high	weeds	Poaceae	Lolium perenne L.	Herbaceous_plants	non-melif	non-native
Eisenbahn 66	high	weeds	Poaceae	Lolium perenne L.	Herbaceous_plants	non-melif	non-native
Bornholm 66	medium	weeds	Poaceae	Lolium perenne L.	Herbaceous_plants	non-melif	non-native
Eisenbahn 20	medium	weeds	Poaceae	Lolium perenne L.	Herbaceous_plants	non-melif	non-native
Krugpfuhl 62	medium	weeds	Poaceae	Lolium perenne L.	Herbaceous_plants	non-melif	non-native
Eisenbahn 32	medium	weeds	Poaceae	Lolium perenne L.	Herbaceous_plants	non-melif	non-native
Bornholm 90	low int	weeds	Poaceae	Lolium perenne L.	Herbaceous_plants	non-melif	non-native
Bornholm 62	high	edible	Caprifoliaceae	Lonicera caerulea	trees, shrubs, vines	melif	non-native				1
Eisenbahn 20	medium	ornamentals	Caprifoliaceae	Lonicera caprifolium	trees, shrubs, vines	melif	non-native							1
Bornholm 66	medium	ornamentals	Brassicaceae	Lunaria annua	Herbaceous_plants	melif	non-native							1
Eisenbahn 21	high	ornamentals	Fabaceae	Lupinus polyphyllus Lindl.	Herbaceous_plants	melif	non-native							1
Eisenbahn 66	high	ornamentals	Fabaceae	Lupinus polyphyllus Lindl.	Herbaceous_plants	melif	non-native							1
Eisenbahn 20	medium	ornamentals	Fabaceae	Lupinus polyphyllus Lindl.	Herbaceous_plants	melif	non-native							1
Eisenbahn 32	medium	ornamentals	Fabaceae	Lupinus polyphyllus Lindl.	Herbaceous_plants	melif	non-native							1
Eisenbahn 66	high	ornamentals	Caryophyllaceae	Lychnis chalcedonica	Herbaceous_plants	melif	non-native							1
Eisenbahn 109	high	weeds/ornamentals	Primulaceae	Lysimachia nummularia L.	Herbaceous_plants	melif	non-native							1
Gruene weide 38	high	weeds/ornamentals	Primulaceae	Lysimachia nummularia L.	Herbaceous_plants	melif	non-native							1
Krugpfuhl 62	medium	weeds/ornamentals	Primulaceae	Lysimachia nummularia L.	Herbaceous_plants	melif	non-native							1
Bornholm 90	low int	weeds/ornamentals	Primulaceae	Lysimachia nummularia L.	Herbaceous_plants	melif	non-native							1
Eisenbahn 109	high	weeds/ornamentals	Primulaceae	Lysimachia punctata L.	Herbaceous_plants	melif	non-native							1
Eisenbahn 21	high	weeds/ornamentals	Primulaceae	Lysimachia punctata L.	Herbaceous_plants	melif	non-native							1
Bornholm 90	low int	weeds/ornamentals	Primulaceae	Lysimachia punctata L.	Herbaceous_plants	melif	non-native							1
Eisenbahn 32	medium	ornamentals	Primulaceae	Lysimachia vulgaris	Herbaceous_plants	melif	non-native							1
Eisenbahn 21	high	ornamentals	Lythraceae	Lythrum salicaria L.	Herbaceous_plants	melif	non-native							1
Bornholm 90	low int	ornamentals	Lythraceae	Lythrum salicaria L.	Herbaceous_plants	melif	non-native							1
Eisenbahn 32	medium	ornamentals	Papaveraceae	Macleaya cordata	Herbaceous_plants	melif	non-native							1
Eisenbahn 21	high	ornamentals	Berberidaceae	Mahonia aquifolium (Pursh) Nutt.	trees, shrubs, vines	melif	non-native							1
Bornholm 66	medium	ornamentals	Berberidaceae	Mahonia aquifolium (Pursh) Nutt.	trees, shrubs, vines	melif	non-native							1
Eisenbahn 32	medium	ornamentals	Berberidaceae	Mahonia aquifolium (Pursh) Nutt.	trees, shrubs, vines	melif	non-native							1
Bornholm 90	low int	ornamentals	Berberidaceae	Mahonia aquifolium (Pursh) Nutt.	trees, shrubs, vines	melif	non-native							1
Bornholm 90	low int	edible	Rosaceae	Malus domestica	trees, shrubs, vines	melif	non-native				1
Eisenbahn 109	high	edible	Rosaceae	Malus domestica	trees, shrubs, vines	melif	non-native				1
Eisenbahn 21	high	edible	Rosaceae	Malus domestica	trees, shrubs, vines	melif	non-native				1
Eisenbahn 66	high	edible	Rosaceae	Malus domestica	trees, shrubs, vines	melif	non-native				1
Gruene weide 38	high	edible	Rosaceae	Malus domestica	trees, shrubs, vines	melif	non-native				1
Bornholm 66	medium	edible	Rosaceae	Malus domestica	trees, shrubs, vines	melif	non-native				1
Eisenbahn 20	medium	edible	Rosaceae	Malus domestica	trees, shrubs, vines	melif	non-native				1
Krugpfuhl 62	medium	edible	Rosaceae	Malus domestica	trees, shrubs, vines	melif	non-native				1
Eisenbahn 32	medium	edible	Rosaceae	Malus domestica	trees, shrubs, vines	melif	non-native				1
Eisenbahn 21	high	weeds/ornamentals	Malvaceae	Malva sylvestris subsp. mauritiana (L.) Boiss. ex Coutinho	Herbaceous_plants	melif	non-native							1
Krugpfuhl 62	medium	weeds/ornamentals	Malvaceae	Malva sylvestris subsp. mauritiana (L.) Boiss. ex Coutinho	Herbaceous_plants	melif	non-native							1
Bornholm 90	low int	weeds/ornamentals	Malvaceae	Malva sylvestris subsp. mauritiana (L.) Boiss. ex Coutinho	Herbaceous_plants	melif	non-native							1
Eisenbahn 66	high	weeds	Asteraceae	Matricaria discoidea	Herbaceous_plants	non-melif	non-native
Bornholm 62	high	ornamentals	Phrymaceae	Mazus reptans	Herbaceous_plants	melif	non-native							1
Eisenbahn 109	high	weeds	Fabaceae	Medicago lupulina L.	Herbaceous_plants	melif	non-native		1
Eisenbahn 21	high	weeds	Fabaceae	Medicago lupulina L.	Herbaceous_plants	melif	non-native		1
Eisenbahn 20	medium	weeds	Fabaceae	Medicago lupulina L.	Herbaceous_plants	melif	non-native		1
Krugpfuhl 62	medium	weeds	Fabaceae	Medicago lupulina L.	Herbaceous_plants	melif	non-native		1
Eisenbahn 32	medium	weeds	Fabaceae	Medicago lupulina L.	Herbaceous_plants	melif	non-native		1
Bornholm 90	low int	weeds	Fabaceae	Medicago lupulina L.	Herbaceous_plants	melif	non-native		1
Krugpfuhl 62	medium	weeds	Fabaceae	Medicago sativa	Herbaceous_plants	melif	non-native		1
Bornholm 62	high	edible/medicinal/ornamentals	Lamiaceae	Melissa officinalis L.	Herbaceous_plants	melif	non-native					1
Eisenbahn 109	high	edible/medicinal/ornamentals	Lamiaceae	Melissa officinalis L.	Herbaceous_plants	melif	non-native					1
Eisenbahn 21	high	edible/medicinal/ornamentals	Lamiaceae	Melissa officinalis L.	Herbaceous_plants	melif	non-native					1
Bornholm 66	medium	edible/medicinal/ornamentals	Lamiaceae	Melissa officinalis L.	Herbaceous_plants	melif	non-native					1
Eisenbahn 20	medium	edible/medicinal/ornamentals	Lamiaceae	Melissa officinalis L.	Herbaceous_plants	melif	non-native					1
Krugpfuhl 62	medium	edible/medicinal/ornamentals	Lamiaceae	Melissa officinalis L.	Herbaceous_plants	melif	non-native					1
Eisenbahn 32	medium	edible/medicinal/ornamentals	Lamiaceae	Melissa officinalis L.	Herbaceous_plants	melif	non-native					1
Bornholm 90	low int	edible/medicinal/ornamentals	Lamiaceae	Melissa officinalis L.	Herbaceous_plants	melif	non-native					1
Krugpfuhl 62	medium	edible/medicinal/ornamentals	Lamiaceae	Mentha × villosa	Herbaceous_plants	melif	non-native					1
Bornholm 90	low int	edible/medicinal/ornamentals	Lamiaceae	Mentha × villosa	Herbaceous_plants	melif	non-native					1
Eisenbahn 109	high	edible/medicinal/ornamentals	Lamiaceae	Mentha piperita L.	Herbaceous_plants	melif	non-native					1
Gruene weide 38	high	edible/medicinal/ornamentals	Lamiaceae	Mentha piperita L.	Herbaceous_plants	melif	non-native					1
Bornholm 66	medium	edible/medicinal/ornamentals	Lamiaceae	Mentha piperita L.	Herbaceous_plants	melif	non-native					1
Eisenbahn 32	medium	edible/medicinal/ornamentals	Lamiaceae	Mentha piperita L.	Herbaceous_plants	melif	non-native					1
Eisenbahn 109	high	edible/medicinal/ornamentals	Lamiaceae	Mentha spicata	Herbaceous_plants	melif	non-native					1
Bornholm 90	low int	edible/medicinal/ornamentals	Lamiaceae	Mentha spicata	Herbaceous_plants	melif	non-native					1
Bornholm 66	medium	edible/medicinal/ornamentals	Lamiaceae	Mentha suaveolens Ehrh.	Herbaceous_plants	melif	non-native					1
Bornholm 90	low int	edible/medicinal/ornamentals	Lamiaceae	Mentha suaveolens Ehrh.	Herbaceous_plants	melif	non-native					1
Eisenbahn 20	medium	ornamentals	Nyctaginaceae	Mirabilis jalapa	Herbaceous_plants	melif	non-native							1
Bornholm 66	medium	ornamentals	Asparagaceae	Muscari botryoides	Herbaceous_plants	melif	non-native							1
Bornholm 90	low int	ornamentals	Asparagaceae	Muscari botryoides	Herbaceous_plants	melif	non-native							1
Bornholm 66	medium	weeds	Boraginaceae	Myosotis arvensis (L.) Hill	Herbaceous_plants	melif	non-native		1
Eisenbahn 109	high	weeds/ornamentals	Boraginaceae	Myosotis sylvatica	Herbaceous_plants	melif	non-native							1
Bornholm 66	medium	weeds/ornamentals	Boraginaceae	Myosotis sylvatica	Herbaceous_plants	melif	non-native							1
Eisenbahn 20	medium	weeds/ornamentals	Boraginaceae	Myosotis sylvatica	Herbaceous_plants	melif	non-native							1
Eisenbahn 32	medium	weeds/ornamentals	Boraginaceae	Myosotis sylvatica	Herbaceous_plants	melif	non-native							1
Eisenbahn 109	high	edible	Ranunculaceae	Nigella L.	Herbaceous_plants	melif	non-native				1
Eisenbahn 20	medium	edible	Ranunculaceae	Nigella L.	Herbaceous_plants	melif	non-native				1
Eisenbahn 20	medium	edible	Lamiaceae	Ocimum basilicum	Herbaceous_plants	melif	non-native				1
Krugpfuhl 62	medium	edible	Lamiaceae	Ocimum basilicum	Herbaceous_plants	melif	non-native				1
Bornholm 90	low int	weeds	Onagraceae	Oenothera biennis	Herbaceous_plants	melif	non-native		1
Gruene weide 38	high	edible/medicinal/ornamentals	Lamiaceae	Origanum majorana	Herbaceous_plants	melif	non-native					1
Krugpfuhl 62	medium	edible/medicinal/ornamentals	Lamiaceae	Origanum vulgare L.	Herbaceous_plants	melif	non-native					1
Eisenbahn 32	medium	edible/medicinal/ornamentals	Lamiaceae	Origanum vulgare L.	Herbaceous_plants	melif	non-native					1
Bornholm 62	high	ornamentals	Asparagaceae	Ornithogalum umbellatum L. s. str.	Herbaceous_plants	melif	non-native							1
Gruene weide 38	high	ornamentals	Asparagaceae	Ornithogalum umbellatum L. s. str.	Herbaceous_plants	melif	non-native							1
Bornholm 66	medium	ornamentals	Asparagaceae	Ornithogalum umbellatum L. s. str.	Herbaceous_plants	melif	non-native							1
Bornholm 90	low int	ornamentals	Asparagaceae	Ornithogalum umbellatum L. s. str.	Herbaceous_plants	melif	non-native							1
Eisenbahn 66	high	weeds/ornamentals	Oxalidaceae	Oxalis corniculata L.	Herbaceous_plants	melif	non-native							1
Gruene weide 38	high	weeds/ornamentals	Oxalidaceae	Oxalis corniculata L.	Herbaceous_plants	melif	non-native							1
Krugpfuhl 62	medium	weeds/ornamentals	Oxalidaceae	Oxalis corniculata L.	Herbaceous_plants	melif	non-native							1
Eisenbahn 32	medium	weeds/ornamentals	Oxalidaceae	Oxalis corniculata L.	Herbaceous_plants	melif	non-native							1
Eisenbahn 109	high	weeds/ornamentals	Oxalidaceae	Oxalis stricta	Herbaceous_plants	melif	non-native							1
Eisenbahn 20	medium	weeds/ornamentals	Oxalidaceae	Oxalis stricta	Herbaceous_plants	melif	non-native							1
Krugpfuhl 62	medium	weeds/ornamentals	Oxalidaceae	Oxalis stricta	Herbaceous_plants	melif	non-native							1
Eisenbahn 21	high	ornamentals	Oxalidaceae	Oxalis tetraphylla	Herbaceous_plants	melif	non-native							1
Gruene weide 38	high	ornamentals	Paeoniaceae	Paeonia suffruticosa	trees, shrubs, vines	melif	non-native							1
Bornholm 62	high	ornamentals	Paeoniaceae	Paeonia officinalis L.	Herbaceous_plants	melif	non-native							1
Eisenbahn 109	high	ornamentals	Paeoniaceae	Paeonia officinalis L.	Herbaceous_plants	melif	non-native							1
Eisenbahn 21	high	ornamentals	Paeoniaceae	Paeonia officinalis L.	Herbaceous_plants	melif	non-native							1
Eisenbahn 66	high	ornamentals	Paeoniaceae	Paeonia officinalis L.	Herbaceous_plants	melif	non-native							1
Gruene weide 38	high	ornamentals	Paeoniaceae	Paeonia officinalis L.	Herbaceous_plants	melif	non-native							1
Bornholm 66	medium	ornamentals	Paeoniaceae	Paeonia officinalis L.	Herbaceous_plants	melif	non-native							1
Eisenbahn 20	medium	ornamentals	Paeoniaceae	Paeonia officinalis L.	Herbaceous_plants	melif	non-native							1
Krugpfuhl 62	medium	ornamentals	Paeoniaceae	Paeonia officinalis L.	Herbaceous_plants	melif	non-native							1
Eisenbahn 32	medium	ornamentals	Paeoniaceae	Paeonia officinalis L.	Herbaceous_plants	melif	non-native							1
Bornholm 90	low int	ornamentals	Paeoniaceae	Paeonia officinalis L.	Herbaceous_plants	melif	non-native							1
Eisenbahn 109	high	ornamentals	Paeoniaceae	Paeonia suffruticosa	trees, shrubs, vines	melif	non-native							1
Bornholm 66	medium	ornamentals	Paeoniaceae	Paeonia suffruticosa	trees, shrubs, vines	melif	non-native							1
Gruene weide 38	high	ornamentals	Papaveraceae	Papaver orientale	Herbaceous_plants	melif	non-native							1
Eisenbahn 20	medium	ornamentals	Papaveraceae	Papaver orientale	Herbaceous_plants	melif	non-native							1
Gruene weide 38	high	weeds	Papaveraceae	Papaver rhoeas L.	Herbaceous_plants	melif	non-native		1
Krugpfuhl 62	medium	weeds	Polygonaceae	Persicaria lapathifolia	Herbaceous_plants	melif	non-native		1
Eisenbahn 20	medium	weeds	Polygonaceae	Persicaria maculosa Gray	Herbaceous_plants	melif	non-native		1
Bornholm 90	low int	weeds	Polygonaceae	Persicaria maculosa Gray	Herbaceous_plants	melif	non-native		1
Bornholm 62	high	edible	Apiaceae	Petroselinum crispum (Mill.) Fuss	Herbaceous_plants	non-melif	non-native	1
Eisenbahn 21	high	edible	Apiaceae	Petroselinum crispum (Mill.) Fuss	Herbaceous_plants	non-melif	non-native	1
Eisenbahn 66	high	edible	Apiaceae	Petroselinum crispum (Mill.) Fuss	Herbaceous_plants	non-melif	non-native	1
Bornholm 66	medium	edible	Apiaceae	Petroselinum crispum (Mill.) Fuss	Herbaceous_plants	non-melif	non-native	1
Bornholm 90	low int	edible	Apiaceae	Petroselinum crispum (Mill.) Fuss	Herbaceous_plants	non-melif	non-native	1
Eisenbahn 32	medium	ornamentals	Boraginaceae	Phacelia tanacetifolia	Herbaceous_plants	melif	non-native							1
Bornholm 62	high	edible	Fabaceae	Phaseolus vulgaris	Herbaceous_plants	melif	non-native				1
Eisenbahn 109	high	edible	Fabaceae	Phaseolus vulgaris	Herbaceous_plants	melif	non-native				1
Eisenbahn 21	high	edible	Fabaceae	Phaseolus vulgaris	Herbaceous_plants	melif	non-native				1
Gruene weide 38	high	edible	Fabaceae	Phaseolus vulgaris	Herbaceous_plants	melif	non-native				1
Bornholm 66	medium	edible	Fabaceae	Phaseolus vulgaris	Herbaceous_plants	melif	non-native				1
Eisenbahn 20	medium	edible	Fabaceae	Phaseolus vulgaris	Herbaceous_plants	melif	non-native				1
Eisenbahn 32	medium	edible	Fabaceae	Phaseolus vulgaris	Herbaceous_plants	melif	non-native				1
Bornholm 90	low int	edible	Fabaceae	Phaseolus vulgaris	Herbaceous_plants	melif	non-native				1
Eisenbahn 66	high	ornamentals	Crassulaceae	Phedimus spurius	Herbaceous_plants	melif	non-native							1
Eisenbahn 20	medium	ornamentals	Crassulaceae	Phedimus spurius	Herbaceous_plants	melif	non-native							1
Krugpfuhl 62	medium	ornamentals	Crassulaceae	Phedimus spurius	Herbaceous_plants	melif	non-native							1
Eisenbahn 21	high	ornamentals	Hydrangeaceae	Philadelphus L.	trees, shrubs, vines	melif	non-native							1
Bornholm 66	medium	ornamentals	Hydrangeaceae	Philadelphus L.	trees, shrubs, vines	melif	non-native							1
Eisenbahn 20	medium	ornamentals	Hydrangeaceae	Philadelphus L.	trees, shrubs, vines	melif	non-native							1
Eisenbahn 32	medium	ornamentals	Hydrangeaceae	Philadelphus L.	trees, shrubs, vines	melif	non-native							1
Bornholm 90	low int	ornamentals	Hydrangeaceae	Philadelphus L.	trees, shrubs, vines	melif	non-native							1
Bornholm 62	high	ornamentals	Polemoniaceae	Phlox paniculata L.	Herbaceous_plants	melif	non-native							1
Eisenbahn 21	high	ornamentals	Polemoniaceae	Phlox paniculata L.	Herbaceous_plants	melif	non-native							1
Eisenbahn 66	high	ornamentals	Polemoniaceae	Phlox paniculata L.	Herbaceous_plants	melif	non-native							1
Bornholm 66	medium	ornamentals	Polemoniaceae	Phlox paniculata L.	Herbaceous_plants	melif	non-native							1
Eisenbahn 20	medium	ornamentals	Polemoniaceae	Phlox paniculata L.	Herbaceous_plants	melif	non-native							1
Bornholm 90	low int	ornamentals	Polemoniaceae	Phlox paniculata L.	Herbaceous_plants	melif	non-native							1
Eisenbahn 21	high	ornamentals	Polemoniaceae	Phlox subulata L.	Herbaceous_plants	melif	non-native							1
Eisenbahn 66	high	ornamentals	Polemoniaceae	Phlox subulata L.	Herbaceous_plants	melif	non-native							1
Gruene weide 38	high	ornamentals	Polemoniaceae	Phlox subulata L.	Herbaceous_plants	melif	non-native							1
Krugpfuhl 62	medium	ornamentals	Polemoniaceae	Phlox subulata L.	Herbaceous_plants	melif	non-native							1
Eisenbahn 32	medium	ornamentals	Polemoniaceae	Phlox subulata L.	Herbaceous_plants	melif	non-native							1
Eisenbahn 20	medium	ornamentals	Phytolaccaceae	Phytolacca acinosa	Herbaceous_plants	melif	non-native							1
Krugpfuhl 62	medium	ornamentals	Phytolaccaceae	Phytolacca acinosa	Herbaceous_plants	melif	non-native							1
Bornholm 90	low int	ornamentals	Phytolaccaceae	Phytolacca acinosa	Herbaceous_plants	melif	non-native							1
Eisenbahn 21	high	ornamentals	Phytolaccaceae	Phytolacca acinosa	Herbaceous_plants	melif	non-native							1
Bornholm 62	high	weeds	Plantaginaceae	Plantago lanceolata L.	Herbaceous_plants	non-melif	native
Bornholm 66	medium	weeds	Plantaginaceae	Plantago lanceolata L.	Herbaceous_plants	non-melif	native
Eisenbahn 20	medium	weeds	Plantaginaceae	Plantago lanceolata L.	Herbaceous_plants	non-melif	native
Bornholm 90	low int	weeds	Plantaginaceae	Plantago lanceolata L.	Herbaceous_plants	non-melif	native
Eisenbahn 109	high	weeds	Plantaginaceae	Plantago major L.	Herbaceous_plants	non-melif	non-native
Eisenbahn 21	high	weeds	Plantaginaceae	Plantago major L.	Herbaceous_plants	non-melif	non-native
Eisenbahn 66	high	weeds	Plantaginaceae	Plantago major L.	Herbaceous_plants	non-melif	non-native
Krugpfuhl 62	medium	weeds	Plantaginaceae	Plantago major L.	Herbaceous_plants	non-melif	non-native
Eisenbahn 32	medium	weeds	Plantaginaceae	Plantago major L.	Herbaceous_plants	non-melif	non-native
Bornholm 90	low int	weeds	Plantaginaceae	Plantago major L.	Herbaceous_plants	non-melif	non-native
Eisenbahn 21	high	ornamentals	Campanulaceae	Platycodon grandiflorus	Herbaceous_plants	melif	non-native							1
Gruene weide 38	high	ornamentals	Campanulaceae	Platycodon grandiflorus	Herbaceous_plants	melif	non-native							1
Bornholm 90	low int	weeds	Poaceae	Poa angustifolia	Herbaceous_plants	non-melif	non-native
Eisenbahn 109	high	weeds	Poaceae	Poa annua	Herbaceous_plants	non-melif	non-native
Eisenbahn 21	high	weeds	Poaceae	Poa L.	Herbaceous_plants	non-melif	non-native
Eisenbahn 66	high	weeds	Poaceae	Poa L.	Herbaceous_plants	non-melif	non-native
Eisenbahn 20	medium	weeds	Poaceae	Poa L.	Herbaceous_plants	non-melif	non-native
Eisenbahn 20	medium	weeds	Poaceae	Poa nemoralis	Herbaceous_plants	non-melif	native
Bornholm 62	high	weeds	Poaceae	Poa pratensis L. s. str.	Herbaceous_plants	non-melif	native
Eisenbahn 66	high	weeds	Poaceae	Poa pratensis L. s. str.	Herbaceous_plants	non-melif	native
Gruene weide 38	high	weeds	Poaceae	Poa pratensis L. s. str.	Herbaceous_plants	non-melif	native
Bornholm 66	medium	weeds	Poaceae	Poa pratensis L. s. str.	Herbaceous_plants	non-melif	native
Eisenbahn 32	medium	weeds	Poaceae	Poa pratensis L. s. str.	Herbaceous_plants	non-melif	native
Bornholm 90	low int	weeds	Poaceae	Poa pratensis L. s. str.	Herbaceous_plants	non-melif	native
Bornholm 90	low int	weeds	Poaceae	Poa trivialis L. s. l.	Herbaceous_plants	non-melif	non-native
Eisenbahn 66	high	weeds	Polygonaceae	Polygonum aviculare agg. L.	Herbaceous_plants	melif	non-native		1
Eisenbahn 20	medium	weeds	Polygonaceae	Polygonum aviculare agg. L.	Herbaceous_plants	melif	non-native		1
Krugpfuhl 62	medium	weeds	Polygonaceae	Polygonum aviculare agg. L.	Herbaceous_plants	melif	non-native		1
Eisenbahn 32	medium	weeds	Polygonaceae	Polygonum aviculare agg. L.	Herbaceous_plants	melif	non-native		1
Eisenbahn 20	medium	ornamentals	Portulacaceae	Portulaca grandiflora	Herbaceous_plants	melif	non-native							1
Eisenbahn 109	high	weeds	Portulacaceae	Portulaca oleracea	Herbaceous_plants	melif	non-native		1
Eisenbahn 66	high	ornamentals	Rosaceae	Potentilla argyrophylla	Herbaceous_plants	melif	non-native							1
Eisenbahn 20	medium	ornamentals	Rosaceae	Potentilla argyrophylla	Herbaceous_plants	melif	non-native							1
Gruene weide 38	high	ornamentals	Rosaceae	Potentilla neumanniana	Herbaceous_plants	melif	non-native							1
Krugpfuhl 62	medium	weeds	Rosaceae	Potentilla reptans	Herbaceous_plants	melif	non-native		1
Eisenbahn 32	medium	weeds	Rosaceae	Potentilla reptans	Herbaceous_plants	melif	non-native		1
Bornholm 62	high	ornamentals	Primulaceae	Primula vulgaris	Herbaceous_plants	melif	non-native							1
Eisenbahn 66	high	ornamentals	Primulaceae	Primula vulgaris	Herbaceous_plants	melif	non-native							1
Gruene weide 38	high	ornamentals	Primulaceae	Primula vulgaris	Herbaceous_plants	melif	non-native							1
Eisenbahn 109	high	ornamentals	Primulaceae	Primula vulgaris	Herbaceous_plants	melif	non-native							1
Eisenbahn 21	high	ornamentals	Primulaceae	Primula vulgaris	Herbaceous_plants	melif	non-native							1
Eisenbahn 109	high	ornamentals	Lamiaceae	Prunella grandiflora	Herbaceous_plants	melif	non-native							1
Eisenbahn 66	high	weeds	Lamiaceae	Prunella vulgaris	Herbaceous_plants	melif	non-native		1
Eisenbahn 32	medium	weeds	Lamiaceae	Prunella vulgaris	Herbaceous_plants	melif	non-native		1
Krugpfuhl 62	medium	edible	Rosaceae	Prunus armeniaca	trees, shrubs, vines	melif	non-native				1
Bornholm 62	high	edible	Rosaceae	Prunus avium	trees, shrubs, vines	melif	non-native				1
Eisenbahn 21	high	edible	Rosaceae	Prunus avium	trees, shrubs, vines	melif	non-native				1
Eisenbahn 66	high	edible	Rosaceae	Prunus avium	trees, shrubs, vines	melif	non-native				1
Gruene weide 38	high	edible	Rosaceae	Prunus avium	trees, shrubs, vines	melif	non-native				1
Bornholm 66	medium	edible	Rosaceae	Prunus avium	trees, shrubs, vines	melif	non-native				1
Eisenbahn 20	medium	edible	Rosaceae	Prunus avium	trees, shrubs, vines	melif	non-native				1
Krugpfuhl 62	medium	edible	Rosaceae	Prunus avium	trees, shrubs, vines	melif	non-native				1
Eisenbahn 32	medium	edible	Rosaceae	Prunus avium	trees, shrubs, vines	melif	non-native				1
Eisenbahn 21	high	edible	Rosaceae	Prunus cerasifera Ehrh.	trees, shrubs, vines	melif	non-native				1
Bornholm 90	low int	edible	Rosaceae	Prunus cerasus	trees, shrubs, vines	melif	non-native				1
Eisenbahn 109	high	edible	Rosaceae	Prunus cerasus	trees, shrubs, vines	melif	non-native				1
Eisenbahn 21	high	edible	Rosaceae	Prunus cerasus	trees, shrubs, vines	melif	non-native				1
Eisenbahn 66	high	edible	Rosaceae	Prunus cerasus	trees, shrubs, vines	melif	non-native				1
Gruene weide 38	high	edible	Rosaceae	Prunus cerasus	trees, shrubs, vines	melif	non-native				1
Eisenbahn 20	medium	edible	Rosaceae	Prunus cerasus	trees, shrubs, vines	melif	non-native				1
Krugpfuhl 62	medium	edible	Rosaceae	Prunus cerasus	trees, shrubs, vines	melif	non-native				1
Eisenbahn 32	medium	edible	Rosaceae	Prunus cerasus	trees, shrubs, vines	melif	non-native				1
Bornholm 90	low int	edible	Rosaceae	Prunus domestica	trees, shrubs, vines	melif	non-native				1
Bornholm 62	high	edible	Rosaceae	Prunus domestica	trees, shrubs, vines	melif	non-native				1
Eisenbahn 109	high	edible	Rosaceae	Prunus domestica	trees, shrubs, vines	melif	non-native				1
Eisenbahn 66	high	edible	Rosaceae	Prunus domestica	trees, shrubs, vines	melif	non-native				1
Gruene weide 38	high	edible	Rosaceae	Prunus domestica	trees, shrubs, vines	melif	non-native				1
Bornholm 66	medium	edible	Rosaceae	Prunus domestica	trees, shrubs, vines	melif	non-native				1
Eisenbahn 20	medium	edible	Rosaceae	Prunus domestica	trees, shrubs, vines	melif	non-native				1
Krugpfuhl 62	medium	edible	Rosaceae	Prunus domestica	trees, shrubs, vines	melif	non-native				1
Eisenbahn 32	medium	edible	Rosaceae	Prunus domestica	trees, shrubs, vines	melif	non-native				1
Eisenbahn 109	high	edible	Rosaceae	Prunus dulcis	trees, shrubs, vines	melif	non-native				1
Eisenbahn 21	high	ornamentals	Rosaceae	Prunus laurocerasus L.	trees, shrubs, vines	melif	non-native							1
Eisenbahn 66	high	ornamentals	Rosaceae	Prunus laurocerasus L.	trees, shrubs, vines	melif	non-native							1
Krugpfuhl 62	medium	ornamentals	Rosaceae	Prunus laurocerasus L.	trees, shrubs, vines	melif	non-native							1
Eisenbahn 109	high	edible	Rosaceae	Prunus persica	trees, shrubs, vines	melif	non-native				1
Eisenbahn 66	high	edible	Rosaceae	Prunus persica	trees, shrubs, vines	melif	non-native				1
Gruene weide 38	high	edible	Rosaceae	Prunus persica	trees, shrubs, vines	melif	non-native				1
Bornholm 66	medium	edible	Rosaceae	Prunus persica	trees, shrubs, vines	melif	non-native				1
Eisenbahn 32	medium	edible	Rosaceae	Prunus persica	trees, shrubs, vines	melif	non-native				1
Eisenbahn 109	high	ornamentals	Boraginaceae	Pulmonaria saccharata	Herbaceous_plants	melif	non-native							1
Gruene weide 38	high	ornamentals	Boraginaceae	Pulmonaria saccharata	Herbaceous_plants	melif	non-native							1
Eisenbahn 21	high	ornamentals	Ranunculaceae	Pulsatilla vulgaris	Herbaceous_plants	melif	non-native							1
Gruene weide 38	high	ornamentals	Ranunculaceae	Pulsatilla vulgaris	Herbaceous_plants	melif	non-native							1
Eisenbahn 21	high	ornamentals	Rosaceae	Pyracantha coccinea	trees, shrubs, vines	melif	non-native							1
Eisenbahn 20	medium	ornamentals	Rosaceae	Pyracantha coccinea	trees, shrubs, vines	melif	non-native							1
Bornholm 90	low int	edible	Rosaceae	Pyrus communis	trees, shrubs, vines	melif	non-native				1
Eisenbahn 109	high	edible	Rosaceae	Pyrus communis	trees, shrubs, vines	melif	non-native				1
Eisenbahn 21	high	edible	Rosaceae	Pyrus communis	trees, shrubs, vines	melif	non-native				1
Gruene weide 38	high	edible	Rosaceae	Pyrus communis	trees, shrubs, vines	melif	non-native				1
Bornholm 66	medium	edible	Rosaceae	Pyrus communis	trees, shrubs, vines	melif	non-native				1
Eisenbahn 20	medium	edible	Rosaceae	Pyrus communis	trees, shrubs, vines	melif	non-native				1
Eisenbahn 32	medium	edible	Rosaceae	Pyrus communis	trees, shrubs, vines	melif	non-native				1
Bornholm 90	low int	weeds	Ranunculaceae	Ranunculus acris L.	Herbaceous_plants	melif	non-native		1
Bornholm 62	high	weeds	Ranunculaceae	Ranunculus repens	Herbaceous_plants	melif	non-native		1
Eisenbahn 109	high	weeds	Ranunculaceae	Ranunculus repens	Herbaceous_plants	melif	non-native		1
Eisenbahn 20	medium	weeds	Ranunculaceae	Ranunculus repens	Herbaceous_plants	melif	non-native		1
Bornholm 90	low int	weeds	Ranunculaceae	Ranunculus repens	Herbaceous_plants	melif	non-native		1
Gruene weide 38	high	edible	Brassicaceae	Raphanus sativus subsp. Sativus	Herbaceous_plants	non-melif	non-native	1
Eisenbahn 66	high	edible	Brassicaceae	Raphanus sativus subsp. Sativus	Herbaceous_plants	non-melif	non-native	1
Bornholm 66	medium	edible	Brassicaceae	Raphanus sativus subsp. Sativus	Herbaceous_plants	non-melif	non-native	1
Bornholm 62	high	edible	Polygonaceae	Rheum L. (Rheum ×hybridum)	Herbaceous_plants	non-melif	non-native	1
Eisenbahn 21	high	edible	Polygonaceae	Rheum L. (Rheum ×hybridum)	Herbaceous_plants	non-melif	non-native	1
Gruene weide 38	high	edible	Polygonaceae	Rheum L. (Rheum ×hybridum)	Herbaceous_plants	non-melif	non-native	1
Bornholm 66	medium	edible	Polygonaceae	Rheum L. (Rheum ×hybridum)	Herbaceous_plants	non-melif	non-native	1
Eisenbahn 20	medium	edible	Polygonaceae	Rheum L. (Rheum ×hybridum)	Herbaceous_plants	non-melif	non-native	1
Eisenbahn 32	medium	edible	Polygonaceae	Rheum L. (Rheum ×hybridum)	Herbaceous_plants	non-melif	non-native	1
Eisenbahn 20	medium	ornamentals	Ericaceae	Rhododendron L.	trees, shrubs, vines	melif	non-native							1
Bornholm 62	high	ornamentals	Ericaceae	Rhododendron L.	trees, shrubs, vines	melif	non-native							1
Eisenbahn 109	high	ornamentals	Ericaceae	Rhododendron L.	trees, shrubs, vines	melif	non-native							1
Eisenbahn 21	high	ornamentals	Ericaceae	Rhododendron L.	trees, shrubs, vines	melif	non-native							1
Gruene weide 38	high	ornamentals	Ericaceae	Rhododendron L.	trees, shrubs, vines	melif	non-native							1
Eisenbahn 32	medium	ornamentals	Ericaceae	Rhododendron L.	trees, shrubs, vines	melif	non-native							1
Eisenbahn 109	high	ornamentals	Ericaceae	Rhododendron Simsii-Hybriden	trees, shrubs, vines	melif	non-native							1
Gruene weide 38	high	ornamentals	Ericaceae	Rhododendron Simsii-Hybriden	trees, shrubs, vines	melif	non-native							1
Eisenbahn 20	medium	ornamentals	Ericaceae	Rhododendron Simsii-Hybriden	trees, shrubs, vines	melif	non-native							1
Eisenbahn 21	high	edible	Grossulariaceae	Ribes × nidigrolaria	trees, shrubs, vines	melif	non-native				1
Bornholm 90	low int	edible	Grossulariaceae	Ribes × nidigrolaria	trees, shrubs, vines	melif	non-native				1
Krugpfuhl 62	medium	edible	Grossulariaceae	Ribes × nidigrolaria	trees, shrubs, vines	melif	non-native				1
Bornholm 62	high	edible	Grossulariaceae	Ribes alpinum	trees, shrubs, vines	melif	non-native				1
Bornholm 62	high	edible	Grossulariaceae	Ribes nigrum L.	trees, shrubs, vines	melif	native				1
Eisenbahn 66	high	edible	Grossulariaceae	Ribes nigrum L.	trees, shrubs, vines	melif	native				1
Gruene weide 38	high	edible	Grossulariaceae	Ribes nigrum L.	trees, shrubs, vines	melif	native				1
Bornholm 66	medium	edible	Grossulariaceae	Ribes nigrum L.	trees, shrubs, vines	melif	native				1
Eisenbahn 20	medium	edible	Grossulariaceae	Ribes nigrum L.	trees, shrubs, vines	melif	native				1
Krugpfuhl 62	medium	edible	Grossulariaceae	Ribes nigrum L.	trees, shrubs, vines	melif	native				1
Eisenbahn 109	high	edible	Grossulariaceae	Ribes rubrum L.	trees, shrubs, vines	melif	native				1
Eisenbahn 21	high	edible	Grossulariaceae	Ribes rubrum L.	trees, shrubs, vines	melif	native				1
Eisenbahn 66	high	edible	Grossulariaceae	Ribes rubrum L.	trees, shrubs, vines	melif	native				1
Gruene weide 38	high	edible	Grossulariaceae	Ribes rubrum L.	trees, shrubs, vines	melif	native				1
Eisenbahn 20	medium	edible	Grossulariaceae	Ribes rubrum L.	trees, shrubs, vines	melif	native				1
Krugpfuhl 62	medium	edible	Grossulariaceae	Ribes rubrum L.	trees, shrubs, vines	melif	native				1
Eisenbahn 32	medium	edible	Grossulariaceae	Ribes rubrum L.	trees, shrubs, vines	melif	native				1
Bornholm 90	low int	edible	Grossulariaceae	Ribes rubrum L.	trees, shrubs, vines	melif	native				1
Eisenbahn 109	high	edible	Grossulariaceae	Ribes uva-crispa L.	trees, shrubs, vines	melif	non-native				1
Eisenbahn 66	high	edible	Grossulariaceae	Ribes uva-crispa L.	trees, shrubs, vines	melif	non-native				1
Gruene weide 38	high	edible	Grossulariaceae	Ribes uva-crispa L.	trees, shrubs, vines	melif	non-native				1
Eisenbahn 20	medium	edible	Grossulariaceae	Ribes uva-crispa L.	trees, shrubs, vines	melif	non-native				1
Krugpfuhl 62	medium	edible	Grossulariaceae	Ribes uva-crispa L.	trees, shrubs, vines	melif	non-native				1
Bornholm 90	low int	edible	Grossulariaceae	Ribes uva-crispa L.	trees, shrubs, vines	melif	non-native				1
Bornholm 66	medium	ornamentals	Rosaceae	Rosa L.	trees, shrubs, vines	melif	non-native							1
Bornholm 62	high	ornamentals	Rosaceae	Rosa L.	trees, shrubs, vines	melif	non-native							1
Eisenbahn 109	high	ornamentals	Rosaceae	Rosa L.	trees, shrubs, vines	melif	non-native							1
Eisenbahn 21	high	ornamentals	Rosaceae	Rosa L.	trees, shrubs, vines	melif	non-native							1
Eisenbahn 66	high	ornamentals	Rosaceae	Rosa L.	trees, shrubs, vines	melif	non-native							1
Gruene weide 38	high	ornamentals	Rosaceae	Rosa L.	trees, shrubs, vines	melif	non-native							1
Eisenbahn 20	medium	ornamentals	Rosaceae	Rosa L.	trees, shrubs, vines	melif	non-native							1
Krugpfuhl 62	medium	ornamentals	Rosaceae	Rosa L.	trees, shrubs, vines	melif	non-native							1
Eisenbahn 32	medium	ornamentals	Rosaceae	Rosa L.	trees, shrubs, vines	melif	non-native							1
Bornholm 90	low int	ornamentals	Rosaceae	Rosa L.	trees, shrubs, vines	melif	non-native							1
Gruene weide 38	high	edible/medicinal/ornamentals	Lamiaceae	Rosmarinus officinalis L.	trees, shrubs, vines	melif	non-native					1
Bornholm 66	medium	edible/medicinal/ornamentals	Lamiaceae	Rosmarinus officinalis L.	trees, shrubs, vines	melif	non-native					1
Krugpfuhl 62	medium	edible/medicinal/ornamentals	Lamiaceae	Rosmarinus officinalis L.	trees, shrubs, vines	melif	non-native					1
Bornholm 90	low int	edible/medicinal/ornamentals	Lamiaceae	Rosmarinus officinalis L.	trees, shrubs, vines	melif	non-native					1
Bornholm 62	high	edible	Rosaceae	Rubus fruticosus L. s. l.	trees, shrubs, vines	melif	non-native				1
Gruene weide 38	high	edible	Rosaceae	Rubus fruticosus L. s. l.	trees, shrubs, vines	melif	non-native				1
Eisenbahn 109	high	edible	Rosaceae	Rubus fruticosus L. s. l.	trees, shrubs, vines	melif	non-native				1
Eisenbahn 21	high	edible	Rosaceae	Rubus fruticosus L. s. l.	trees, shrubs, vines	melif	non-native				1
Eisenbahn 20	medium	edible	Rosaceae	Rubus fruticosus L. s. l.	trees, shrubs, vines	melif	non-native				1
Eisenbahn 32	medium	edible	Rosaceae	Rubus fruticosus L. s. l.	trees, shrubs, vines	melif	non-native				1
Bornholm 90	low int	edible	Rosaceae	Rubus fruticosus L. s. l.	trees, shrubs, vines	melif	non-native				1
Bornholm 66	medium	edible	Rosaceae	Rubus idaeus L.	trees, shrubs, vines	melif	native				1
Eisenbahn 20	medium	edible	Rosaceae	Rubus idaeus L.	trees, shrubs, vines	melif	native				1
Krugpfuhl 62	medium	edible	Rosaceae	Rubus idaeus L.	trees, shrubs, vines	melif	native				1
Eisenbahn 32	medium	edible	Rosaceae	Rubus idaeus L.	trees, shrubs, vines	melif	native				1
Gruene weide 38	high	ornamentals	Asteraceae	Rudbeckia fulgida	Herbaceous_plants	melif	non-native							1
Bornholm 66	medium	ornamentals	Asteraceae	Rudbeckia fulgida	Herbaceous_plants	melif	non-native							1
Eisenbahn 66	high	ornamentals	Asteraceae	Rudbeckia hirta L.	Herbaceous_plants	melif	non-native							1
Eisenbahn 20	medium	ornamentals	Asteraceae	Rudbeckia hirta L.	Herbaceous_plants	melif	non-native							1
Eisenbahn 32	medium	ornamentals	Asteraceae	Rudbeckia hirta L.	Herbaceous_plants	melif	non-native							1
Eisenbahn 109	high	ornamentals	Asteraceae	Rudbeckia L.	Herbaceous_plants	melif	non-native							1
Krugpfuhl 62	medium	weeds	Polygonaceae	Rumex acetosa subsp. acetosa L.	Herbaceous_plants	non-melif	non-native
Bornholm 90	low int	weeds	Polygonaceae	Rumex acetosa subsp. acetosa L.	Herbaceous_plants	non-melif	non-native
Eisenbahn 20	medium	ornamentals	Salicaceae	Salix caprea	trees, shrubs, vines	melif	native							1
Eisenbahn 32	medium	ornamentals	Salicaceae	Salix caprea	trees, shrubs, vines	melif	native							1
Gruene weide 38	high	ornamentals	Salicaceae	Salix L.	trees, shrubs, vines	melif	non-native							1
Bornholm 66	medium	ornamentals	Salicaceae	Salix L.	trees, shrubs, vines	melif	non-native							1
Eisenbahn 21	high	ornamentals	Lamiaceae	Salvia nemorosa	Herbaceous_plants	melif	non-native							1
Eisenbahn 66	high	ornamentals	Lamiaceae	Salvia nemorosa	Herbaceous_plants	melif	non-native							1
Bornholm 90	low int	ornamentals	Lamiaceae	Salvia nemorosa	Herbaceous_plants	melif	non-native							1
Gruene weide 38	high	edible/medicinal/ornamentals	Lamiaceae	Salvia officinalis	Herbaceous_plants	melif	non-native					1
Eisenbahn 20	medium	edible/medicinal/ornamentals	Lamiaceae	Salvia officinalis	Herbaceous_plants	melif	non-native					1
Eisenbahn 32	medium	edible/medicinal/ornamentals	Lamiaceae	Salvia officinalis	Herbaceous_plants	melif	non-native					1
Bornholm 90	low int	edible/medicinal/ornamentals	Lamiaceae	Salvia officinalis	Herbaceous_plants	melif	non-native					1
Eisenbahn 21	high	edible/medicinal/ornamentals	Lamiaceae	Salvia sclarea	Herbaceous_plants	melif	non-native					1
Bornholm 66	medium	edible/medicinal/ornamentals	Caprifoliaceae	Sambucus nigra L.	trees, shrubs, vines	melif	native					1
Eisenbahn 20	medium	edible/medicinal/ornamentals	Caprifoliaceae	Sambucus nigra L.	trees, shrubs, vines	melif	native					1
Krugpfuhl 62	medium	edible/medicinal/ornamentals	Caprifoliaceae	Sambucus nigra L.	trees, shrubs, vines	melif	native					1
Bornholm 90	low int	edible/medicinal/ornamentals	Caprifoliaceae	Sambucus nigra L.	trees, shrubs, vines	melif	native					1
Eisenbahn 32	medium	weeds	Rosaceae	Sanguisorba minor	Herbaceous_plants	melif	non-native		1
Bornholm 90	low int	ornamentals	Asteraceae	Santolina virens	Herbaceous_plants	melif	non-native							1
Gruene weide 38	high	edible/medicinal/ornamentals	Lamiaceae	Satureja hortensis L.	Herbaceous_plants	melif	non-native					1
Eisenbahn 66	high	edible/medicinal/ornamentals	Lamiaceae	Satureja hortensis L.	Herbaceous_plants	melif	non-native					1
Eisenbahn 20	medium	edible/medicinal/ornamentals	Lamiaceae	Satureja hortensis L.	Herbaceous_plants	melif	non-native					1
Bornholm 90	low int	edible/medicinal/ornamentals	Lamiaceae	Satureja hortensis L.	Herbaceous_plants	melif	non-native					1
Bornholm 62	high	ornamentals	Saxifragaceae	Saxifraga	Herbaceous_plants	melif	non-native							1
Eisenbahn 109	high	ornamentals	Saxifragaceae	Saxifraga	Herbaceous_plants	melif	non-native							1
Eisenbahn 21	high	ornamentals	Saxifragaceae	Saxifraga	Herbaceous_plants	melif	non-native							1
Eisenbahn 109	high	ornamentals	Saxifragaceae	Saxifraga	Herbaceous_plants	melif	non-native							1
Eisenbahn 32	medium	weeds	Asteraceae	Scorzoneroides autumnalis	Herbaceous_plants	melif	non-native		1
Eisenbahn 32	medium	weeds	Fabaceae	Securigera varia	Herbaceous_plants	melif	non-native		1
Eisenbahn 109	high	ornamentals	Crassulaceae	Sedum album	Herbaceous_plants	melif	non-native							1
Eisenbahn 32	medium	ornamentals	Crassulaceae	Sedum spurium M. Bieb.	Herbaceous_plants	melif	non-native							1
Eisenbahn 20	medium	weeds	Poaceae	Setaria viridis	Herbaceous_plants	non-melif	non-native
Eisenbahn 32	medium	weeds	Poaceae	Setaria viridis	Herbaceous_plants	non-melif	non-native
Bornholm 62	high	ornamentals	Caryophyllaceae	Silene coronaria	Herbaceous_plants	melif	non-native							1
Eisenbahn 109	high	ornamentals	Caryophyllaceae	Silene coronaria	Herbaceous_plants	melif	non-native							1
Eisenbahn 66	high	ornamentals	Caryophyllaceae	Silene coronaria	Herbaceous_plants	melif	non-native							1
Eisenbahn 32	medium	ornamentals	Caryophyllaceae	Silene coronaria	Herbaceous_plants	melif	non-native							1
Eisenbahn 32	medium	weeds	Caryophyllaceae	Silene vulgaris	Herbaceous_plants	melif	non-native		1
Eisenbahn 109	high	edible	Solanaceae	Solanum lycopersicum L.	Herbaceous_plants	non-melif	non-native	1
Eisenbahn 21	high	edible	Solanaceae	Solanum lycopersicum L.	Herbaceous_plants	non-melif	non-native	1
Eisenbahn 66	high	edible	Solanaceae	Solanum lycopersicum L.	Herbaceous_plants	non-melif	non-native	1
Gruene weide 38	high	edible	Solanaceae	Solanum lycopersicum L.	Herbaceous_plants	non-melif	non-native	1
Bornholm 66	medium	edible	Solanaceae	Solanum lycopersicum L.	Herbaceous_plants	non-melif	non-native	1
Eisenbahn 20	medium	edible	Solanaceae	Solanum lycopersicum L.	Herbaceous_plants	non-melif	non-native	1
Krugpfuhl 62	medium	edible	Solanaceae	Solanum lycopersicum L.	Herbaceous_plants	non-melif	non-native	1
Eisenbahn 32	medium	edible	Solanaceae	Solanum lycopersicum L.	Herbaceous_plants	non-melif	non-native	1
Eisenbahn 20	medium	edible	Solanaceae	Solanum melongena L.	Herbaceous_plants	non-melif	non-native	1
Bornholm 62	high	edible	Solanaceae	Solanum tuberosum L.	Herbaceous_plants	non-melif	non-native	1
Eisenbahn 21	high	edible	Solanaceae	Solanum tuberosum L.	Herbaceous_plants	non-melif	non-native	1
Eisenbahn 66	high	edible	Solanaceae	Solanum tuberosum L.	Herbaceous_plants	non-melif	non-native	1
Gruene weide 38	high	edible	Solanaceae	Solanum tuberosum L.	Herbaceous_plants	non-melif	non-native	1
Bornholm 66	medium	edible	Solanaceae	Solanum tuberosum L.	Herbaceous_plants	non-melif	non-native	1
Eisenbahn 20	medium	edible	Solanaceae	Solanum tuberosum L.	Herbaceous_plants	non-melif	non-native	1
Krugpfuhl 62	medium	edible	Solanaceae	Solanum tuberosum L.	Herbaceous_plants	non-melif	non-native	1
Bornholm 66	medium	ornamentals	Asteraceae	Solidago canadensis	Herbaceous_plants	melif	non-native							1
Eisenbahn 20	medium	ornamentals	Asteraceae	Solidago canadensis	Herbaceous_plants	melif	non-native							1
Bornholm 90	low int	ornamentals	Asteraceae	Solidago canadensis	Herbaceous_plants	melif	non-native							1
Eisenbahn 20	medium	weeds	Asteraceae	Sonchus arvensis	Herbaceous_plants	melif	non-native		1
Bornholm 90	low int	weeds	Asteraceae	Sonchus asper	Herbaceous_plants	melif	non-native		1
Eisenbahn 109	high	weeds	Asteraceae	Sonchus oleraceus	Herbaceous_plants	melif	non-native		1
Krugpfuhl 62	medium	ornamentals	Rosaceae	Spiraea billardii	trees, shrubs, vines	melif	non-native							1
Eisenbahn 21	high	ornamentals	Lamiaceae	Stachys byzantina	Herbaceous_plants	melif	non-native							1
Eisenbahn 32	medium	ornamentals	Lamiaceae	Stachys byzantina	Herbaceous_plants	melif	non-native							1
Eisenbahn 109	high	weeds	Caryophyllaceae	Stellaria media (L.) Vill.	Herbaceous_plants	non-melif	non-native
Eisenbahn 21	high	weeds	Caryophyllaceae	Stellaria media (L.) Vill.	Herbaceous_plants	non-melif	non-native
Eisenbahn 66	high	weeds	Caryophyllaceae	Stellaria media (L.) Vill.	Herbaceous_plants	non-melif	non-native
Eisenbahn 20	medium	weeds	Caryophyllaceae	Stellaria media (L.) Vill.	Herbaceous_plants	non-melif	non-native
Krugpfuhl 62	medium	weeds	Caryophyllaceae	Stellaria media (L.) Vill.	Herbaceous_plants	non-melif	non-native
Eisenbahn 32	medium	weeds	Caryophyllaceae	Stellaria media (L.) Vill.	Herbaceous_plants	non-melif	non-native
Bornholm 90	low int	weeds	Caryophyllaceae	Stellaria media (L.) Vill.	Herbaceous_plants	non-melif	non-native
Eisenbahn 109	high	ornamentals	Caprifoliaceae	Symphoricarpos albus	trees, shrubs, vines	melif	non-native							1
Bornholm 90	low int	ornamentals	Caprifoliaceae	Symphoricarpos albus	trees, shrubs, vines	melif	non-native							1
Eisenbahn 32	medium	ornamentals	Asteraceae	Symphyotrichum novi-belgii	Herbaceous_plants	melif	non-native							1
Eisenbahn 109	high	ornamentals	Oleaceae	Syringa vulgaris L.	trees, shrubs, vines	melif	non-native							1
Eisenbahn 21	high	ornamentals	Oleaceae	Syringa vulgaris L.	trees, shrubs, vines	melif	non-native							1
Gruene weide 38	high	ornamentals	Oleaceae	Syringa vulgaris L.	trees, shrubs, vines	melif	non-native							1
Bornholm 66	medium	ornamentals	Oleaceae	Syringa vulgaris L.	trees, shrubs, vines	melif	non-native							1
Eisenbahn 20	medium	ornamentals	Oleaceae	Syringa vulgaris L.	trees, shrubs, vines	melif	non-native							1
Krugpfuhl 62	medium	ornamentals	Oleaceae	Syringa vulgaris L.	trees, shrubs, vines	melif	non-native							1
Eisenbahn 32	medium	ornamentals	Oleaceae	Syringa vulgaris L.	trees, shrubs, vines	melif	non-native							1
Bornholm 90	low int	ornamentals	Oleaceae	Syringa vulgaris L.	trees, shrubs, vines	melif	non-native							1
Eisenbahn 20	medium	edible/medicinal/ornamentals	Asteraceae	Tagetes erecta	Herbaceous_plants	melif	non-native					1
Eisenbahn 109	high	edible/medicinal/ornamentals	Asteraceae	Tagetes patula	Herbaceous_plants	melif	non-native					1
Eisenbahn 21	high	edible/medicinal/ornamentals	Asteraceae	Tagetes patula	Herbaceous_plants	melif	non-native					1
Eisenbahn 20	medium	edible/medicinal/ornamentals	Asteraceae	Tagetes patula	Herbaceous_plants	melif	non-native					1
Eisenbahn 32	medium	edible/medicinal/ornamentals	Asteraceae	Tagetes patula	Herbaceous_plants	melif	non-native					1
Krugpfuhl 62	medium	edible/medicinal/ornamentals	Asteraceae	Tagetes patula	Herbaceous_plants	melif	non-native					1
Eisenbahn 109	high	weeds/ornamentals	Asteraceae	Tanacetum vulgare	Herbaceous_plants	melif	non-native							1
Eisenbahn 20	medium	weeds/ornamentals	Asteraceae	Tanacetum vulgare	Herbaceous_plants	melif	non-native							1
Bornholm 62	high	weeds	Asteraceae	Taraxacum sect. Ruderalia	Herbaceous_plants	melif	non-native		1
Eisenbahn 109	high	weeds	Asteraceae	Taraxacum sect. Ruderalia	Herbaceous_plants	melif	non-native		1
Eisenbahn 21	high	weeds	Asteraceae	Taraxacum sect. Ruderalia	Herbaceous_plants	melif	non-native		1
Eisenbahn 66	high	weeds	Asteraceae	Taraxacum sect. Ruderalia	Herbaceous_plants	melif	non-native		1
Gruene weide 38	high	weeds	Asteraceae	Taraxacum sect. Ruderalia	Herbaceous_plants	melif	non-native		1
Bornholm 66	medium	weeds	Asteraceae	Taraxacum sect. Ruderalia	Herbaceous_plants	melif	non-native		1
Eisenbahn 20	medium	weeds	Asteraceae	Taraxacum sect. Ruderalia	Herbaceous_plants	melif	non-native		1
Krugpfuhl 62	medium	weeds	Asteraceae	Taraxacum sect. Ruderalia	Herbaceous_plants	melif	non-native		1
Bornholm 90	low int	weeds	Asteraceae	Taraxacum sect. Ruderalia	Herbaceous_plants	melif	non-native		1
Eisenbahn 32	medium	edible/medicinal/ornamentals	Lamiaceae	Thymus vulgaris	trees, shrubs, vines	melif	non-native					1
Eisenbahn 109	high	ornamentals	Commelinaceae	Tradescantia virginiana L.	Herbaceous_plants	melif	non-native							1
Eisenbahn 66	high	ornamentals	Commelinaceae	Tradescantia virginiana L.	Herbaceous_plants	melif	non-native							1
Eisenbahn 20	medium	ornamentals	Commelinaceae	Tradescantia virginiana L.	Herbaceous_plants	melif	non-native							1
Bornholm 90	low int	ornamentals	Commelinaceae	Tradescantia virginiana L.	Herbaceous_plants	melif	non-native							1
Bornholm 90	low int	weeds	Asteraceae	Tragopogon dubius	Herbaceous_plants	melif	non-native		1
Bornholm 62	high	weeds	Fabaceae	Trifolium repens L.	Herbaceous_plants	melif	non-native		1
Eisenbahn 109	high	weeds	Fabaceae	Trifolium repens L.	Herbaceous_plants	melif	non-native		1
Eisenbahn 21	high	weeds	Fabaceae	Trifolium repens L.	Herbaceous_plants	melif	non-native		1
Eisenbahn 66	high	weeds	Fabaceae	Trifolium repens L.	Herbaceous_plants	melif	non-native		1
Gruene weide 38	high	weeds	Fabaceae	Trifolium repens L.	Herbaceous_plants	melif	non-native		1
Bornholm 66	medium	weeds	Fabaceae	Trifolium repens L.	Herbaceous_plants	melif	non-native		1
Eisenbahn 20	medium	weeds	Fabaceae	Trifolium repens L.	Herbaceous_plants	melif	non-native		1
Krugpfuhl 62	medium	weeds	Fabaceae	Trifolium repens L.	Herbaceous_plants	melif	non-native		1
Eisenbahn 109	high	edible/medicinal/ornamentals	Tropaeolaceae	Tropaeolum majus	Herbaceous_plants	melif	non-native					1
Eisenbahn 20	medium	edible/medicinal/ornamentals	Tropaeolaceae	Tropaeolum majus	Herbaceous_plants	melif	non-native					1
Bornholm 62	high	ornamentals	Liliaceae	Tulipa	Herbaceous_plants	melif	non-native							1
Bornholm 66	medium	ornamentals	Liliaceae	Tulipa	Herbaceous_plants	melif	non-native							1
Bornholm 90	low int	ornamentals	Liliaceae	Tulipa	Herbaceous_plants	melif	non-native							1
Eisenbahn 20	medium	weeds	Urticaceae	Urtica dioica L. s. l.	Herbaceous_plants	non-melif	non-native
Krugpfuhl 62	medium	weeds	Urticaceae	Urtica dioica L. s. l.	Herbaceous_plants	non-melif	non-native
Bornholm 90	low int	weeds	Urticaceae	Urtica dioica L. s. l.	Herbaceous_plants	non-melif	non-native
Eisenbahn 32	medium	weeds	Urticaceae	Urtica urens	Herbaceous_plants	non-melif	non-native
Eisenbahn 32	medium	edible	Ericaceae	Vaccinium uliginosum	trees, shrubs, vines	melif	non-native				1
Bornholm 62	high	weeds	Plantaginaceae	Veronica filiformis Sm.	Herbaceous_plants	melif	non-native		1
Eisenbahn 109	high	weeds	Plantaginaceae	Veronica filiformis Sm.	Herbaceous_plants	melif	non-native		1
Eisenbahn 21	high	weeds	Plantaginaceae	Veronica filiformis Sm.	Herbaceous_plants	melif	non-native		1
Eisenbahn 66	high	weeds	Plantaginaceae	Veronica filiformis Sm.	Herbaceous_plants	melif	non-native		1
Bornholm 66	medium	weeds	Plantaginaceae	Veronica filiformis Sm.	Herbaceous_plants	melif	non-native		1
Krugpfuhl 62	medium	weeds	Plantaginaceae	Veronica filiformis Sm.	Herbaceous_plants	melif	non-native		1
Bornholm 90	low int	weeds	Plantaginaceae	Veronica filiformis Sm.	Herbaceous_plants	melif	non-native		1
Bornholm 62	high	weeds	Plantaginaceae	Veronica serpyllifolia	Herbaceous_plants	melif	non-native		1
Eisenbahn 66	high	ornamentals	Plantaginaceae	Veronica spicata	Herbaceous_plants	melif	non-native							1
Eisenbahn 109	high	ornamentals	Adoxaceae	Viburnum	trees, shrubs, vines	melif	non-native							1
Eisenbahn 32	medium	ornamentals	Adoxaceae	Viburnum	trees, shrubs, vines	melif	non-native							1
Eisenbahn 66	high	edible	Fabaceae	Vicia faba	Herbaceous_plants	melif	non-native				1
Eisenbahn 109	high	weeds	Violaceae	Viola sororia	Herbaceous_plants	non-melif	non-native
Eisenbahn 109	high	edible	Vitaceae	Vitis vinifera L. s. l.	trees, shrubs, vines	non-melif	non-native	1
Gruene weide 38	high	edible	Vitaceae	Vitis vinifera L. s. l.	trees, shrubs, vines	non-melif	non-native	1
Bornholm 66	medium	edible	Vitaceae	Vitis vinifera L. s. l.	trees, shrubs, vines	non-melif	non-native	1
Eisenbahn 20	medium	edible	Vitaceae	Vitis vinifera L. s. l.	trees, shrubs, vines	non-melif	non-native	1
Eisenbahn 32	medium	edible	Vitaceae	Vitis vinifera L. s. l.	trees, shrubs, vines	non-melif	non-native	1
Bornholm 90	low int	edible	Vitaceae	Vitis vinifera L. s. l.	trees, shrubs, vines	non-melif	non-native	1
Eisenbahn 109	high	ornamentals	Caprifoliaceae	Weigela florida (Bunge) A.DC.	trees, shrubs, vines	melif	non-native							1
Eisenbahn 21	high	ornamentals	Caprifoliaceae	Weigela florida (Bunge) A.DC.	trees, shrubs, vines	melif	non-native							1
Eisenbahn 66	high	ornamentals	Caprifoliaceae	Weigela florida (Bunge) A.DC.	trees, shrubs, vines	melif	non-native							1
Krugpfuhl 62	medium	ornamentals	Caprifoliaceae	Weigela florida (Bunge) A.DC.	trees, shrubs, vines	melif	non-native							1
Eisenbahn 32	medium	ornamentals	Caprifoliaceae	Weigela florida (Bunge) A.DC.	trees, shrubs, vines	melif	non-native							1
Eisenbahn 109	high	ornamentals	Asteraceae	Zinnia elegans	Herbaceous_plants	melif	non-native							1
Eisenbahn 66	high	ornamentals	Asteraceae	Zinnia elegans	Herbaceous_plants	melif	non-native							1
Eisenbahn 20	medium	ornamentals	Asteraceae	Zinnia elegans	Herbaceous_plants	melif	non-native							1
Eisenbahn 32	medium	ornamentals	Asteraceae	Zinnia elegans	Herbaceous_plants	melif	non-native							1
Krugpfuhl 62	medium	edible	Rhamnaceae	Ziziphus Mill.	trees, shrubs, vines	melif	non-native				1

## Sheet: med_high_low
AG	management	type	fam	sp	life_form	melif	native	provis_ES	support_ES	cult_ES	prov_supp_ES	prov_supp_cult_ES	prov_cult_ES	supp_cult_ES
Krugpfuhl 62	medium	ornamentals	Sapindaceae (Aceraceae)	Acer japonicum	trees, shrubs, vines	non-melif	non-native			1
Eisenbahn 32	medium	weeds	Asteraceae	Achillea millefolium	Herbaceous_plants	melif	non-native		1
Bornholm 66	medium	edible	Actinidiaceae	Actinidia deliciosa	trees, shrubs, vines	melif	non-native	1	1		1
Eisenbahn 109	high	edible	Actinidiaceae	Actinidia kolomikta (Maxim. & Rupr.) Maxim.	trees, shrubs, vines	melif	non-native	1	1		1
Eisenbahn 20	medium	edible	Actinidiaceae	Actinidia kolomikta (Maxim. & Rupr.) Maxim.	trees, shrubs, vines	melif	non-native	1	1		1
Bornholm 62	high	weeds	Apiaceae	Aegopodium podagraria L.	Herbaceous_plants	non-melif	non-native
Eisenbahn 109	high	weeds	Apiaceae	Aegopodium podagraria L.	Herbaceous_plants	non-melif	non-native
Eisenbahn 21	high	weeds	Apiaceae	Aegopodium podagraria L.	Herbaceous_plants	non-melif	non-native
Eisenbahn 66	high	weeds	Apiaceae	Aegopodium podagraria L.	Herbaceous_plants	non-melif	non-native
Gruene weide 38	high	weeds	Apiaceae	Aegopodium podagraria L.	Herbaceous_plants	non-melif	non-native
Bornholm 66	medium	weeds	Apiaceae	Aegopodium podagraria L.	Herbaceous_plants	non-melif	non-native
Eisenbahn 32	medium	weeds	Apiaceae	Aegopodium podagraria L.	Herbaceous_plants	non-melif	non-native
Krugpfuhl 62	medium	weeds	Apiaceae	Aegopodium podagraria L.	Herbaceous_plants	non-melif	non-native
Eisenbahn 20	medium	weeds/ornamentals	Caryophyllaceae	Agrostemma githago L.	Herbaceous_plants	melif	non-native		1	1				1
Eisenbahn 32	medium	weeds/ornamentals	Caryophyllaceae	Agrostemma githago L.	Herbaceous_plants	melif	non-native		1	1				1
Eisenbahn 20	medium	ornamentals	Crassulaceae	Aizopsis kamtschatica (Fisch.) Grulich	Herbaceous_plants	melif	non-native		1	1				1
Eisenbahn 32	medium	ornamentals	Lamiaceae	Ajuga reptans	Herbaceous_plants	melif	non-native		1	1				1
Bornholm 62	high	ornamentals	Malvaceae	Alcea rosea L.	Herbaceous_plants	melif	non-native		1	1				1
Eisenbahn 109	high	ornamentals	Malvaceae	Alcea rosea L.	Herbaceous_plants	melif	non-native		1	1				1
Eisenbahn 21	high	ornamentals	Malvaceae	Alcea rosea L.	Herbaceous_plants	melif	non-native		1	1				1
Bornholm 66	medium	ornamentals	Malvaceae	Alcea rosea L.	Herbaceous_plants	melif	non-native		1	1				1
Eisenbahn 32	medium	ornamentals	Malvaceae	Alcea rosea L.	Herbaceous_plants	melif	non-native		1	1				1
Krugpfuhl 62	medium	ornamentals	Malvaceae	Alcea rosea L.	Herbaceous_plants	melif	non-native		1	1				1
Eisenbahn 20	medium	ornamentals	Rosaceae	Alchemilla mollis	Herbaceous_plants	non-melif	non-native			1
Bornholm 66	medium	weeds/ornamentals	Rosaceae	Alchemilla vulgaris L.	Herbaceous_plants	non-melif	non-native			1
Eisenbahn 32	medium	weeds	Brassicaceae	Alliaria petiolata	Herbaceous_plants	melif	non-native		1
Bornholm 62	high	ornamentals	Amaryllidaceae	Allium aflatunense	Herbaceous_plants	melif	non-native		1	1				1
Eisenbahn 109	high	ornamentals	Amaryllidaceae	Allium aflatunense	Herbaceous_plants	melif	non-native		1	1				1
Gruene weide 38	high	ornamentals	Amaryllidaceae	Allium aflatunense	Herbaceous_plants	melif	non-native		1	1				1
Bornholm 66	medium	ornamentals	Amaryllidaceae	Allium aflatunense	Herbaceous_plants	melif	non-native		1	1				1
Eisenbahn 20	medium	ornamentals	Amaryllidaceae	Allium aflatunense	Herbaceous_plants	melif	non-native		1	1				1
Eisenbahn 21	high	edible	Amaryllidaceae	Allium cepa L.	Herbaceous_plants	melif	non-native	1	1		1
Gruene weide 38	high	edible	Amaryllidaceae	Allium cepa L.	Herbaceous_plants	melif	non-native	1	1		1
Eisenbahn 20	medium	edible	Amaryllidaceae	Allium cepa L.	Herbaceous_plants	melif	non-native	1	1		1
Eisenbahn 32	medium	edible	Amaryllidaceae	Allium cepa L.	Herbaceous_plants	melif	non-native	1	1		1
Bornholm 90	low int	edible	Amaryllidaceae	Allium cepa L.	Herbaceous_plants	melif	non-native	1	1		1
Bornholm 62	high	edible	Amaryllidaceae	Allium sativum L.	Herbaceous_plants	non-melif	non-native	1
Bornholm 66	medium	edible	Amaryllidaceae	Allium sativum L.	Herbaceous_plants	non-melif	non-native	1
Eisenbahn 20	medium	edible	Amaryllidaceae	Allium sativum L.	Herbaceous_plants	non-melif	non-native	1
Bornholm 90	low int	edible	Amaryllidaceae	Allium sativum L.	Herbaceous_plants	non-melif	non-native	1
Bornholm 62	high	edible	Amaryllidaceae	Allium schoenoprasum L.	Herbaceous_plants	melif	non-native	1	1		1
Eisenbahn 66	high	edible	Amaryllidaceae	Allium schoenoprasum L.	Herbaceous_plants	melif	non-native	1	1		1
Gruene weide 38	high	edible	Amaryllidaceae	Allium schoenoprasum L.	Herbaceous_plants	melif	non-native	1	1		1
Eisenbahn 20	medium	edible	Amaryllidaceae	Allium schoenoprasum L.	Herbaceous_plants	melif	non-native	1	1		1
Bornholm 90	low int	edible	Amaryllidaceae	Allium schoenoprasum L.	Herbaceous_plants	melif	non-native	1	1		1
Eisenbahn 20	medium	ornamentals	Amaranthaceae	Amaranthus cruentus	Herbaceous_plants	non-melif	non-native			1
Eisenbahn 21	high	weeds	Amaranthaceae	Amaranthus retroflexus L.	Herbaceous_plants	non-melif	non-native
Eisenbahn 20	medium	weeds	Amaranthaceae	Amaranthus retroflexus L.	Herbaceous_plants	non-melif	non-native
Eisenbahn 32	medium	weeds	Amaranthaceae	Amaranthus retroflexus L.	Herbaceous_plants	non-melif	non-native
Bornholm 66	medium	edible	Rosaceae	Amelanchier lamarckii F. G. Schroed.	trees, shrubs, vines	melif	non-native	1	1		1
Eisenbahn 21	high	ornamentals	Ranunculaceae	Anemone hupehensis	Herbaceous_plants	melif	non-native		1	1				1
Eisenbahn 66	high	ornamentals	Ranunculaceae	Anemone hupehensis	Herbaceous_plants	melif	non-native		1	1				1
Eisenbahn 20	medium	ornamentals	Ranunculaceae	Anemone hupehensis	Herbaceous_plants	melif	non-native		1	1				1
Eisenbahn 32	medium	ornamentals	Ranunculaceae	Anemone hupehensis	Herbaceous_plants	melif	non-native		1	1				1
Eisenbahn 109	high	edible	Apiaceae	Anethum graveolens	Herbaceous_plants	non-melif	non-native	1
Eisenbahn 66	high	edible	Apiaceae	Anethum graveolens	Herbaceous_plants	non-melif	non-native	1
Eisenbahn 21	high	edible	Apiaceae	Anethum graveolens	Herbaceous_plants	non-melif	non-native	1
Eisenbahn 32	medium	edible	Apiaceae	Anethum graveolens	Herbaceous_plants	non-melif	non-native	1
Eisenbahn 66	high	ornamentals	Plantaginaceae	Antirrhinum majus	Herbaceous_plants	melif	non-native		1	1				1
Eisenbahn 66	high	edible	Apiaceae	Apium graveolens	Herbaceous_plants	non-melif	non-native	1
Gruene weide 38	high	edible	Apiaceae	Apium graveolens	Herbaceous_plants	non-melif	non-native	1
Eisenbahn 32	medium	edible	Apiaceae	Apium graveolens	Herbaceous_plants	non-melif	non-native	1
Bornholm 62	high	ornamentals	Ranunculaceae	Aquilegia vulgaris L. s. str.	Herbaceous_plants	melif	non-native		1	1				1
Eisenbahn 109	high	ornamentals	Ranunculaceae	Aquilegia vulgaris L. s. str.	Herbaceous_plants	melif	non-native		1	1				1
Eisenbahn 21	high	ornamentals	Ranunculaceae	Aquilegia vulgaris L. s. str.	Herbaceous_plants	melif	non-native		1	1				1
Eisenbahn 66	high	ornamentals	Ranunculaceae	Aquilegia vulgaris L. s. str.	Herbaceous_plants	melif	non-native		1	1				1
Gruene weide 38	high	ornamentals	Ranunculaceae	Aquilegia vulgaris L. s. str.	Herbaceous_plants	melif	non-native		1	1				1
Bornholm 66	medium	ornamentals	Ranunculaceae	Aquilegia vulgaris L. s. str.	Herbaceous_plants	melif	non-native		1	1				1
Eisenbahn 20	medium	ornamentals	Ranunculaceae	Aquilegia vulgaris L. s. str.	Herbaceous_plants	melif	non-native		1	1				1
Eisenbahn 32	medium	ornamentals	Ranunculaceae	Aquilegia vulgaris L. s. str.	Herbaceous_plants	melif	non-native		1	1				1
Eisenbahn 109	high	ornamentals	Brassicaceae	Arabis alpina	Herbaceous_plants	melif	non-native		1	1				1
Bornholm 62	high	ornamentals	Plumbaginaceae	Armeria maritima	Herbaceous_plants	melif	non-native		1	1				1
Eisenbahn 109	high	edible	Brassicaceae	Armoracia rusticana	Herbaceous_plants	melif	non-native	1	1		1
Gruene weide 38	high	edible	Rosaceae	Aronia melanocarpa (Michx.) Elliot	trees, shrubs, vines	melif	non-native	1	1		1
Eisenbahn 32	medium	edible	Asteraceae	Artemisia dracunculus L.	Herbaceous_plants	non-melif	non-native	1
Eisenbahn 20	medium	weeds	Asteraceae	Artemisia vulgaris L.	Herbaceous_plants	non-melif	non-native
Bornholm 90	low int	weeds	Asteraceae	Artemisia vulgaris L.	Herbaceous_plants	non-melif	non-native
Eisenbahn 66	high	ornamentals	Rosaceae	Aruncus dioicus	Herbaceous_plants	melif	non-native		1	1				1
Gruene weide 38	high	ornamentals	Rosaceae	Aruncus dioicus	Herbaceous_plants	melif	non-native		1	1				1
Bornholm 90	low int	edible	Asparagaceae	Asparagus officinalis	Herbaceous_plants	non-melif	non-native	1
Bornholm 66	medium	ornamentals	Asteraceae	Aster	Herbaceous_plants	melif	non-native		1	1				1
Eisenbahn 32	medium	ornamentals	Saxifragaceae	Astilbe ×arendsii	Herbaceous_plants	melif	non-native		1	1				1
Eisenbahn 109	high	ornamentals	Saxifragaceae	Astilbe chinensis	Herbaceous_plants	melif	non-native		1	1				1
Eisenbahn 21	high	ornamentals	Saxifragaceae	Astilbe chinensis	Herbaceous_plants	melif	non-native		1	1				1
Eisenbahn 21	high	weeds/ornamentals	Amaranthaceae	Atriplex hortensis	Herbaceous_plants	non-melif	non-native			1
Eisenbahn 20	medium	weeds/ornamentals	Amaranthaceae	Atriplex hortensis	Herbaceous_plants	non-melif	non-native			1
Eisenbahn 32	medium	weeds/ornamentals	Amaranthaceae	Atriplex hortensis	Herbaceous_plants	non-melif	non-native			1
Eisenbahn 21	high	ornamentals	Brassicaceae	Aubrieta ×cultorum	Herbaceous_plants	melif	non-native		1	1				1
Eisenbahn 109	high	ornamentals	Begoniaceae	Begonia L.	Herbaceous_plants	non-melif	non-native			1
Gruene weide 38	high	ornamentals	Begoniaceae	Begonia L.	Herbaceous_plants	non-melif	non-native			1
Eisenbahn 32	medium	ornamentals	Begoniaceae	Begonia L.	Herbaceous_plants	non-melif	non-native			1
Bornholm 62	high	weeds/ornamentals	Asteraceae	Bellis perennis L.	Herbaceous_plants	melif	native		1	1				1
Eisenbahn 21	high	weeds/ornamentals	Asteraceae	Bellis perennis L.	Herbaceous_plants	melif	native		1	1				1
Eisenbahn 66	high	weeds/ornamentals	Asteraceae	Bellis perennis L.	Herbaceous_plants	melif	native		1	1				1
Gruene weide 38	high	weeds/ornamentals	Asteraceae	Bellis perennis L.	Herbaceous_plants	melif	native		1	1				1
Bornholm 66	medium	weeds/ornamentals	Asteraceae	Bellis perennis L.	Herbaceous_plants	melif	native		1	1				1
Eisenbahn 20	medium	weeds/ornamentals	Asteraceae	Bellis perennis L.	Herbaceous_plants	melif	native		1	1				1
Eisenbahn 32	medium	weeds/ornamentals	Asteraceae	Bellis perennis L.	Herbaceous_plants	melif	native		1	1				1
Krugpfuhl 62	medium	weeds/ornamentals	Asteraceae	Bellis perennis L.	Herbaceous_plants	melif	native		1	1				1
Bornholm 90	low int	weeds/ornamentals	Asteraceae	Bellis perennis L.	Herbaceous_plants	melif	native		1	1				1
Eisenbahn 32	medium	ornamentals	Berberidaceae	Berberis aquifolium	trees, shrubs, vines	melif	non-native		1	1				1
Bornholm 62	high	ornamentals	Saxifragaceae	Bergenia Moench	Herbaceous_plants	melif	non-native		1	1				1
Eisenbahn 109	high	ornamentals	Saxifragaceae	Bergenia Moench	Herbaceous_plants	melif	non-native		1	1				1
Eisenbahn 66	high	ornamentals	Saxifragaceae	Bergenia Moench	Herbaceous_plants	melif	non-native		1	1				1
Bornholm 62	high	edible	Amaranthaceae	Beta vulgaris subsp. Vulgaris	Herbaceous_plants	non-melif	non-native	1
Gruene weide 38	high	edible	Amaranthaceae	Beta vulgaris subsp. Vulgaris	Herbaceous_plants	non-melif	non-native	1
Bornholm 66	medium	edible	Amaranthaceae	Beta vulgaris subsp. Vulgaris	Herbaceous_plants	non-melif	non-native	1
Eisenbahn 66	high	edible	Boraginaceae	Borago officinalis	Herbaceous_plants	melif	non-native	1	1		1
Eisenbahn 109	high	edible	Brassicaceae	Brassica oleracea	Herbaceous_plants	non-melif	non-native	1
Eisenbahn 109	high	edible	Brassicaceae	Brassica oleracea	Herbaceous_plants	non-melif	non-native	1
Eisenbahn 66	high	edible	Brassicaceae	Brassica oleracea	Herbaceous_plants	non-melif	non-native	1
Eisenbahn 21	high	edible	Brassicaceae	Brassica oleracea	Herbaceous_plants	non-melif	non-native	1
Gruene weide 38	high	edible	Brassicaceae	Brassica oleracea	Herbaceous_plants	non-melif	non-native	1
Eisenbahn 20	medium	edible	Brassicaceae	Brassica oleracea	Herbaceous_plants	non-melif	non-native	1
Eisenbahn 20	medium	edible	Brassicaceae	Brassica oleracea	Herbaceous_plants	non-melif	non-native	1
Bornholm 90	low int	weeds	Poaceae	Bromus hordeaceus agg.	Herbaceous_plants	non-melif	non-native
Bornholm 90	low int	weeds	Poaceae	Bromus racemosus	Herbaceous_plants	non-melif	non-native
Bornholm 90	low int	weeds	Poaceae	Bromus sterilis	Herbaceous_plants	non-melif	non-native
Bornholm 66	medium	weeds	Cucurbitaceae	Bryonia dioica Jacq.	Herbaceous_plants	melif	non-native		1
Bornholm 90	low int	weeds	Cucurbitaceae	Bryonia dioica Jacq.	Herbaceous_plants	melif	non-native		1
Gruene weide 38	high	ornamentals	Scrophulariaceae	Buddleja davidii Franch.	trees, shrubs, vines	melif	non-native		1	1				1
Bornholm 66	medium	ornamentals	Scrophulariaceae	Buddleja davidii Franch.	trees, shrubs, vines	melif	non-native		1	1				1
Krugpfuhl 62	medium	ornamentals	Scrophulariaceae	Buddleja davidii Franch.	trees, shrubs, vines	melif	non-native		1	1				1
Bornholm 90	low int	ornamentals	Scrophulariaceae	Buddleja davidii Franch.	trees, shrubs, vines	melif	non-native		1	1				1
Eisenbahn 109	high	ornamentals	Buxaceae	Buxus sempervirens	trees, shrubs, vines	non-melif	non-native			1
Eisenbahn 66	high	ornamentals	Buxaceae	Buxus sempervirens	trees, shrubs, vines	non-melif	non-native			1
Eisenbahn 32	medium	ornamentals	Buxaceae	Buxus sempervirens	trees, shrubs, vines	non-melif	non-native			1
Bornholm 90	low int	edible/medicinal/ornamentals	Asteraceae	Calendula officinalis L.	Herbaceous_plants	melif	non-native	1	1	1	1	1	1	1
Eisenbahn 109	high	edible/medicinal/ornamentals	Asteraceae	Calendula officinalis L.	Herbaceous_plants	melif	non-native	1	1	1	1	1	1	1
Eisenbahn 21	high	edible/medicinal/ornamentals	Asteraceae	Calendula officinalis L.	Herbaceous_plants	melif	non-native	1	1	1	1	1	1	1
Bornholm 66	medium	edible/medicinal/ornamentals	Asteraceae	Calendula officinalis L.	Herbaceous_plants	melif	non-native	1	1	1	1	1	1	1
Krugpfuhl 62	medium	edible/medicinal/ornamentals	Asteraceae	Calendula officinalis L.	Herbaceous_plants	melif	non-native	1	1	1	1	1	1	1
Eisenbahn 32	medium	edible/medicinal/ornamentals	Asteraceae	Calendula officinalis L.	Herbaceous_plants	melif	non-native	1	1	1	1	1	1	1
Eisenbahn 20	medium	ornamentals	Solanaceae	Calibrachoa	Herbaceous_plants	melif	non-native		1	1				1
Krugpfuhl 62	medium	ornamentals	Lamiaceae	Callicarpa giraldii var. Giraldii	trees, shrubs, vines	melif	non-native		1	1				1
Gruene weide 38	high	ornamentals	Lamiaceae	Callicarpa giraldii var. Giraldii	trees, shrubs, vines	melif	non-native		1	1				1
Eisenbahn 109	high	ornamentals	Asteraceae	Callistephus chinensis	Herbaceous_plants	melif	non-native		1	1				1
Eisenbahn 32	medium	ornamentals	Campanulaceae	Campanula glomerata	Herbaceous_plants	melif	non-native		1	1				1
Eisenbahn 109	high	ornamentals	Campanulaceae	Campanula medium	Herbaceous_plants	melif	non-native		1	1				1
Eisenbahn 109	high	ornamentals	Campanulaceae	Campanula persicifolia	Herbaceous_plants	melif	non-native		1	1				1
Eisenbahn 32	medium	ornamentals	Campanulaceae	Campanula persicifolia	Herbaceous_plants	melif	non-native		1	1				1
Bornholm 62	high	ornamentals	Campanulaceae	Campanula portenschlagiana Schult.	Herbaceous_plants	melif	non-native		1	1				1
Eisenbahn 21	high	ornamentals	Campanulaceae	Campanula portenschlagiana Schult.	Herbaceous_plants	melif	non-native		1	1				1
Eisenbahn 66	high	ornamentals	Campanulaceae	Campanula portenschlagiana Schult.	Herbaceous_plants	melif	non-native		1	1				1
Gruene weide 38	high	ornamentals	Campanulaceae	Campanula portenschlagiana Schult.	Herbaceous_plants	melif	non-native		1	1				1
Eisenbahn 32	medium	weeds	Campanulaceae	Campanula rapunculoides	Herbaceous_plants	melif	non-native		1
Eisenbahn 21	high	ornamentals	Campanulaceae	Campanula trachelium L.	Herbaceous_plants	melif	non-native		1	1				1
Eisenbahn 109	high	ornamentals	Bignoniaceae	Campsis × tagliabuana	trees, shrubs, vines	melif	non-native		1	1				1
Krugpfuhl 62	medium	ornamentals	Bignoniaceae	Campsis × tagliabuana	trees, shrubs, vines	melif	non-native		1	1				1
Eisenbahn 32	medium	ornamentals	Bignoniaceae	Campsis × tagliabuana	trees, shrubs, vines	melif	non-native		1	1				1
Gruene weide 38	high	weeds	Brassicaceae	Capsella bursa-pastoris (L.) Med.	Herbaceous_plants	melif	non-native		1
Bornholm 66	medium	weeds	Brassicaceae	Capsella bursa-pastoris (L.) Med.	Herbaceous_plants	melif	non-native		1
Eisenbahn 20	medium	weeds	Brassicaceae	Capsella bursa-pastoris (L.) Med.	Herbaceous_plants	melif	non-native		1
Bornholm 90	low int	weeds	Brassicaceae	Capsella bursa-pastoris (L.) Med.	Herbaceous_plants	melif	non-native		1
Eisenbahn 109	high	edible	Solanaceae	Capsicum annuum L.	Herbaceous_plants	melif	non-native	1	1		1
Eisenbahn 21	high	edible	Solanaceae	Capsicum annuum L.	Herbaceous_plants	melif	non-native	1	1		1
Gruene weide 38	high	edible	Solanaceae	Capsicum annuum L.	Herbaceous_plants	melif	non-native	1	1		1
Eisenbahn 20	medium	edible	Solanaceae	Capsicum annuum L.	Herbaceous_plants	melif	non-native	1	1		1
Bornholm 62	high	weeds	Brassicaceae	Cardamine hirsuta	Herbaceous_plants	melif	non-native		1
Eisenbahn 21	high	ornamentals	Cyperaceae	Carex comans	Herbaceous_plants	non-melif	non-native			1
Eisenbahn 20	medium	ornamentals	Cyperaceae	Carex comans	Herbaceous_plants	non-melif	non-native			1
Eisenbahn 32	medium	ornamentals	Cyperaceae	Carex comans	Herbaceous_plants	non-melif	non-native			1
Eisenbahn 32	medium	ornamentals	Cyperaceae	Carex L.	Herbaceous_plants	non-melif	non-native			1
Eisenbahn 109	high	ornamentals	Cyperaceae	Carex leiorhyncha C.A.Mey.	Herbaceous_plants	non-melif	non-native			1
Bornholm 66	medium	ornamentals	Betulaceae	Carpinus betulus	trees, shrubs, vines	non-melif	native			1
Eisenbahn 109	high	ornamentals	Asteraceae	Centaurea dealbata Willd.	Herbaceous_plants	melif	non-native		1	1				1
Eisenbahn 21	high	ornamentals	Asteraceae	Centaurea dealbata Willd.	Herbaceous_plants	melif	non-native		1	1				1
Eisenbahn 66	high	ornamentals	Asteraceae	Centaurea dealbata Willd.	Herbaceous_plants	melif	non-native		1	1				1
Gruene weide 38	high	ornamentals	Asteraceae	Centaurea dealbata Willd.	Herbaceous_plants	melif	non-native		1	1				1
Bornholm 66	medium	ornamentals	Asteraceae	Centaurea dealbata Willd.	Herbaceous_plants	melif	non-native		1	1				1
Eisenbahn 32	medium	ornamentals	Asteraceae	Centaurea dealbata Willd.	Herbaceous_plants	melif	non-native		1	1				1
Eisenbahn 66	high	ornamentals	Asteraceae	Centaurea macrocephala	Herbaceous_plants	melif	non-native		1	1				1
Eisenbahn 66	high	ornamentals	Asteraceae	Centaurea montana L. s. l.	Herbaceous_plants	melif	non-native		1	1				1
Bornholm 66	medium	ornamentals	Asteraceae	Centaurea montana L. s. l.	Herbaceous_plants	melif	non-native		1	1				1
Bornholm 90	low int	ornamentals	Asteraceae	Centaurea montana L. s. l.	Herbaceous_plants	melif	non-native		1	1				1
Krugpfuhl 62	medium	weeds	Caryophyllaceae	Cerastium fontanum subsp. Vulgare	Herbaceous_plants	melif	non-native		1
Bornholm 90	low int	weeds	Caryophyllaceae	Cerastium fontanum subsp. Vulgare	Herbaceous_plants	melif	non-native		1
Bornholm 62	high	ornamentals	Caryophyllaceae	Cerastium tomentosum	Herbaceous_plants	melif	non-native		1	1				1
Eisenbahn 109	high	ornamentals	Caryophyllaceae	Cerastium tomentosum	Herbaceous_plants	melif	non-native		1	1				1
Eisenbahn 66	high	ornamentals	Caryophyllaceae	Cerastium tomentosum	Herbaceous_plants	melif	non-native		1	1				1
Eisenbahn 20	medium	ornamentals	Caryophyllaceae	Cerastium tomentosum	Herbaceous_plants	melif	non-native		1	1				1
Bornholm 66	medium	edible	Rosaceae	Chaenomeles japonica (Thunb.) Spach)	trees, shrubs, vines	melif	non-native	1	1		1
Gruene weide 38	high	ornamentals	Cupressaceae	Chamaecyparis lawsoniana	trees, shrubs, vines	non-melif	non-native			1
Krugpfuhl 62	medium	ornamentals	Cupressaceae	Chamaecyparis lawsoniana	trees, shrubs, vines	non-melif	non-native			1
Eisenbahn 32	medium	ornamentals	Cupressaceae	Chamaecyparis lawsoniana	trees, shrubs, vines	non-melif	non-native			1
Bornholm 62	high	weeds	Papaveraceae	Chelidonium majus L.	Herbaceous_plants	melif	non-native		1
Bornholm 66	medium	weeds	Papaveraceae	Chelidonium majus L.	Herbaceous_plants	melif	non-native		1
Krugpfuhl 62	medium	weeds	Papaveraceae	Chelidonium majus L.	Herbaceous_plants	melif	non-native		1
Bornholm 90	low int	weeds	Papaveraceae	Chelidonium majus L.	Herbaceous_plants	melif	non-native		1
Eisenbahn 109	high	ornamentals	Asteraceae	Chrysanthemum × grandiflorum	Herbaceous_plants	non-melif	non-native			1
Gruene weide 38	high	ornamentals	Asteraceae	Chrysanthemum × grandiflorum	Herbaceous_plants	non-melif	non-native			1
Eisenbahn 20	medium	weeds	Asteraceae	Cirsium vulgare (Savi) Ten.	Herbaceous_plants	melif	non-native		1
Bornholm 62	high	ornamentals	Ranunculaceae	Clematis L.	trees, shrubs, vines	melif	non-native		1	1				1
Eisenbahn 21	high	ornamentals	Ranunculaceae	Clematis L.	trees, shrubs, vines	melif	non-native		1	1				1
Bornholm 66	medium	ornamentals	Ranunculaceae	Clematis L.	trees, shrubs, vines	melif	non-native		1	1				1
Eisenbahn 32	medium	ornamentals	Ranunculaceae	Clematis vitalba	trees, shrubs, vines	melif	non-native		1	1				1
Bornholm 62	high	ornamentals	Asparagaceae	Convallaria majalis L.	Herbaceous_plants	melif	native		1	1				1
Bornholm 66	medium	ornamentals	Asparagaceae	Convallaria majalis L.	Herbaceous_plants	melif	native		1	1				1
Eisenbahn 32	medium	ornamentals	Asparagaceae	Convallaria majalis L.	Herbaceous_plants	melif	native		1	1				1
Bornholm 90	low int	ornamentals	Asparagaceae	Convallaria majalis L.	Herbaceous_plants	melif	native		1	1				1
Eisenbahn 109	high	weeds	Convolvulaceae	Convolvulus arvensis L.	Herbaceous_plants	melif	non-native		1
Eisenbahn 20	medium	weeds	Convolvulaceae	Convolvulus arvensis L.	Herbaceous_plants	melif	non-native		1
Eisenbahn 32	medium	weeds	Convolvulaceae	Convolvulus arvensis L.	Herbaceous_plants	melif	non-native		1
Krugpfuhl 62	medium	weeds	Convolvulaceae	Convolvulus arvensis L.	Herbaceous_plants	melif	non-native		1
Bornholm 90	low int	weeds	Convolvulaceae	Convolvulus arvensis L.	Herbaceous_plants	melif	non-native		1
Eisenbahn 20	medium	ornamentals	Convolvulaceae	Convolvulus tricolor	Herbaceous_plants	melif	non-native		1	1				1
Eisenbahn 21	high	ornamentals	Asteraceae	Coreopsis grandiflora	Herbaceous_plants	melif	non-native		1	1				1
Eisenbahn 20	medium	ornamentals	Asteraceae	Coreopsis grandiflora	Herbaceous_plants	melif	non-native		1	1				1
Eisenbahn 20	medium	ornamentals	Asteraceae	Coreopsis verticillata	Herbaceous_plants	melif	non-native		1	1				1
Eisenbahn 20	medium	ornamentals	Cornaceae	Cornus alba	trees, shrubs, vines	melif	non-native		1	1				1
Bornholm 90	low int	ornamentals	Cornaceae	Cornus sanguinea	trees, shrubs, vines	melif	non-native		1	1				1
Bornholm 62	high	edible	Betulaceae	Corylus maxima 'Purpurea'	trees, shrubs, vines	melif	non-native	1	1		1
Eisenbahn 21	high	ornamentals	Asteraceae	Cosmos bipinnatus cv.	Herbaceous_plants	melif	non-native		1	1				1
Eisenbahn 66	high	ornamentals	Asteraceae	Cosmos bipinnatus cv.	Herbaceous_plants	melif	non-native		1	1				1
Eisenbahn 32	medium	ornamentals	Asteraceae	Cosmos bipinnatus cv.	Herbaceous_plants	melif	non-native		1	1				1
Eisenbahn 32	medium	ornamentals	Anacardiaceae	Cotinus coggygria	trees, shrubs, vines	non-melif	non-native			1
Krugpfuhl 62	medium	ornamentals	Anacardiaceae	Cotinus coggygria	trees, shrubs, vines	non-melif	non-native			1
Eisenbahn 21	high	ornamentals	Rosaceae	Cotoneaster dammeri Schneid.	trees, shrubs, vines	melif	non-native		1	1				1
Bornholm 66	medium	ornamentals	Rosaceae	Cotoneaster dammeri Schneid.	trees, shrubs, vines	melif	non-native		1	1				1
Eisenbahn 21	high	ornamentals	Rosaceae	Cotoneaster horizontalis	trees, shrubs, vines	melif	non-native		1	1				1
Eisenbahn 109	high	ornamentals	Rosaceae	Cotoneaster lucidus Schltdl.	trees, shrubs, vines	melif	non-native		1	1				1
Eisenbahn 20	medium	weeds	Asteraceae	Crepis capillaris	Herbaceous_plants	melif	native		1
Krugpfuhl 62	medium	weeds	Asteraceae	Crepis capillaris	Herbaceous_plants	melif	native		1
Gruene weide 38	high	ornamentals	Iridaceae	Crocus	Herbaceous_plants	melif	non-native		1	1				1
Bornholm 62	high	edible	Cucurbitaceae	Cucumis sativus L.	Herbaceous_plants	melif	non-native	1	1		1
Eisenbahn 109	high	edible	Cucurbitaceae	Cucumis sativus L.	Herbaceous_plants	melif	non-native	1	1		1
Eisenbahn 21	high	edible	Cucurbitaceae	Cucumis sativus L.	Herbaceous_plants	melif	non-native	1	1		1
Eisenbahn 66	high	edible	Cucurbitaceae	Cucumis sativus L.	Herbaceous_plants	melif	non-native	1	1		1
Bornholm 66	medium	edible	Cucurbitaceae	Cucumis sativus L.	Herbaceous_plants	melif	non-native	1	1		1
Eisenbahn 20	medium	edible	Cucurbitaceae	Cucumis sativus L.	Herbaceous_plants	melif	non-native	1	1		1
Eisenbahn 32	medium	edible	Cucurbitaceae	Cucumis sativus L.	Herbaceous_plants	melif	non-native	1	1		1
Eisenbahn 109	high	edible	Cucurbitaceae	Cucurbita pepo L.	Herbaceous_plants	melif	non-native	1	1		1
Eisenbahn 21	high	edible	Cucurbitaceae	Cucurbita pepo L.	Herbaceous_plants	melif	non-native	1	1		1
Eisenbahn 66	high	edible	Cucurbitaceae	Cucurbita pepo L.	Herbaceous_plants	melif	non-native	1	1		1
Gruene weide 38	high	edible	Cucurbitaceae	Cucurbita pepo L.	Herbaceous_plants	melif	non-native	1	1		1
Eisenbahn 20	medium	edible	Cucurbitaceae	Cucurbita pepo L.	Herbaceous_plants	melif	non-native	1	1		1
Eisenbahn 32	medium	edible	Cucurbitaceae	Cucurbita pepo L.	Herbaceous_plants	melif	non-native	1	1		1
Krugpfuhl 62	medium	edible	Cucurbitaceae	Cucurbita pepo L.	Herbaceous_plants	melif	non-native	1	1		1
Bornholm 90	low int	edible	Cucurbitaceae	Cucurbita pepo L.	Herbaceous_plants	melif	non-native	1	1		1
Eisenbahn 20	medium	weeds	Asteraceae	Cyanus segetum	Herbaceous_plants	melif	non-native		1
Eisenbahn 32	medium	weeds	Asteraceae	Cyanus segetum	Herbaceous_plants	melif	non-native		1
Eisenbahn 109	high	ornamentals	Plantaginaceae	Cymbalaria muralis	Herbaceous_plants	melif	non-native		1	1				1
Eisenbahn 109	high	weeds	Poaceae	Dactylis glomerata L. s. str.	Herbaceous_plants	non-melif	native
Gruene weide 38	high	weeds	Poaceae	Dactylis glomerata L. s. str.	Herbaceous_plants	non-melif	native
Bornholm 66	medium	weeds	Poaceae	Dactylis glomerata L. s. str.	Herbaceous_plants	non-melif	native
Krugpfuhl 62	medium	weeds	Poaceae	Dactylis glomerata L. s. str.	Herbaceous_plants	non-melif	native
Bornholm 90	low int	weeds	Poaceae	Dactylis glomerata L. s. str.	Herbaceous_plants	non-melif	native
Eisenbahn 109	high	ornamentals	Asteraceae	Dahlia × hortensis	Herbaceous_plants	melif	non-native		1	1				1
Eisenbahn 20	medium	ornamentals	Asteraceae	Dahlia × hortensis	Herbaceous_plants	melif	non-native		1	1				1
Eisenbahn 66	high	ornamentals	Rosaceae	Dasiphora fruticosa	trees, shrubs, vines	melif	non-native		1	1				1
Eisenbahn 32	medium	ornamentals	Rosaceae	Dasiphora fruticosa	trees, shrubs, vines	melif	non-native		1	1				1
Krugpfuhl 62	medium	ornamentals	Rosaceae	Dasiphora fruticosa	trees, shrubs, vines	melif	non-native		1	1				1
Eisenbahn 109	high	edible	Apiaceae	Daucus carota subsp. sativus (Hoffm.) Schübl. & G.Martens)	Herbaceous_plants	non-melif	non-native	1
Gruene weide 38	high	edible	Apiaceae	Daucus carota subsp. sativus (Hoffm.) Schübl. & G.Martens)	Herbaceous_plants	non-melif	non-native	1
Eisenbahn 20	medium	edible	Apiaceae	Daucus carota subsp. sativus (Hoffm.) Schübl. & G.Martens)	Herbaceous_plants	non-melif	non-native	1
Eisenbahn 32	medium	edible	Apiaceae	Daucus carota subsp. sativus (Hoffm.) Schübl. & G.Martens)	Herbaceous_plants	non-melif	non-native	1
Bornholm 90	low int	edible	Apiaceae	Daucus carota subsp. sativus (Hoffm.) Schübl. & G.Martens)	Herbaceous_plants	non-melif	non-native	1
Krugpfuhl 62	medium	weeds	Ranunculaceae	Delphinium consolida L.	Herbaceous_plants	melif	non-native		1
Eisenbahn 109	high	ornamentals	Ranunculaceae	Delphinium elatum-Hybriden	Herbaceous_plants	melif	non-native		1	1				1
Eisenbahn 21	high	ornamentals	Ranunculaceae	Delphinium elatum-Hybriden	Herbaceous_plants	melif	non-native		1	1				1
Eisenbahn 66	high	ornamentals	Ranunculaceae	Delphinium elatum-Hybriden	Herbaceous_plants	melif	non-native		1	1				1
Eisenbahn 32	medium	ornamentals	Ranunculaceae	Delphinium elatum-Hybriden	Herbaceous_plants	melif	non-native		1	1				1
Krugpfuhl 62	medium	ornamentals	Hydrangeaceae	Deutzia	Herbaceous_plants	melif	non-native		1	1				1
Eisenbahn 66	high	ornamentals	Caryophyllaceae	Dianthus barbatus	Herbaceous_plants	melif	non-native		1	1				1
Gruene weide 38	high	ornamentals	Caryophyllaceae	Dianthus barbatus	Herbaceous_plants	melif	non-native		1	1				1
Eisenbahn 20	medium	ornamentals	Caryophyllaceae	Dianthus barbatus	Herbaceous_plants	melif	non-native		1	1				1
Gruene weide 38	high	ornamentals	Caryophyllaceae	Dianthus deltoides	Herbaceous_plants	melif	non-native		1	1				1
Eisenbahn 109	high	ornamentals	Caryophyllaceae	Dianthus plumarius	Herbaceous_plants	melif	non-native		1	1				1
Eisenbahn 20	medium	ornamentals	Caryophyllaceae	Dianthus plumarius	Herbaceous_plants	melif	non-native		1	1				1
Eisenbahn 109	high	ornamentals	Caryophyllaceae	Dianthus-chinensis-Hybriden	Herbaceous_plants	melif	non-native		1	1				1
Eisenbahn 109	high	ornamentals	Plantaginaceae	Digitalis purpurea	Herbaceous_plants	melif	non-native		1	1				1
Eisenbahn 20	medium	ornamentals	Plantaginaceae	Digitalis purpurea	Herbaceous_plants	melif	non-native		1	1				1
Bornholm 62	high	edible	Brassicaceae	Diplotaxis tenuifolia	Herbaceous_plants	melif	non-native	1	1		1
Bornholm 90	low int	edible	Brassicaceae	Diplotaxis tenuifolia	Herbaceous_plants	melif	non-native	1	1		1
Bornholm 62	high	ornamentals	Asteraceae	Doronicum orientale	Herbaceous_plants	melif	non-native		1	1				1
Eisenbahn 21	high	ornamentals	Asteraceae	Doronicum orientale	Herbaceous_plants	melif	non-native		1	1				1
Eisenbahn 109	high	edible/medicinal/ornamentals	Asteraceae	Echinacea purpurea	Herbaceous_plants	melif	non-native		1	1				1
Eisenbahn 32	medium	ornamentals	Asteraceae	Echinops bannaticus	Herbaceous_plants	melif	non-native		1	1				1
Eisenbahn 20	medium	ornamentals	Asteraceae	Echinops ritro subsp. Ruthenicus	Herbaceous_plants	melif	non-native		1	1				1
Eisenbahn 20	medium	ornamentals	Asteraceae	Echinops sphaerocephalus	Herbaceous_plants	melif	non-native		1	1				1
Eisenbahn 32	medium	weeds	Onagraceae	Epilobium hirsutum	Herbaceous_plants	melif	non-native		1
Gruene weide 38	high	ornamentals	Equisetaceae	Equisetum arvense	Herbaceous_plants	non-melif	non-native			1
Eisenbahn 21	high	ornamentals	Ericaceae	Erica carnea	trees, shrubs, vines	melif	non-native		1	1				1
Eisenbahn 20	medium	weeds	Asteraceae	Erigeron annuus	Herbaceous_plants	melif	non-native		1
Bornholm 90	low int	weeds	Asteraceae	Erigeron annuus	Herbaceous_plants	melif	non-native		1
Bornholm 90	low int	weeds	Geraniaceae	Erodium cicutarium (L.) L'Hér. s. str.	Herbaceous_plants	melif	non-native		1
Bornholm 66	medium	edible	Brassicaceae	Eruca vesicaria subsp. Sativa	Herbaceous_plants	melif	non-native	1	1		1
Eisenbahn 20	medium	edible	Brassicaceae	Eruca vesicaria subsp. Sativa	Herbaceous_plants	melif	non-native	1	1		1
Eisenbahn 32	medium	edible	Brassicaceae	Eruca vesicaria subsp. Sativa	Herbaceous_plants	melif	non-native	1	1		1
Bornholm 90	low int	weeds	Apiaceae	Eryngium campestre	Herbaceous_plants	melif	non-native		1
Eisenbahn 21	high	weeds/ornamentals	Apiaceae	Eryngium planum	Herbaceous_plants	melif	non-native		1	1				1
Bornholm 90	low int	weeds/ornamentals	Apiaceae	Eryngium planum	Herbaceous_plants	melif	non-native		1	1				1
Eisenbahn 109	high	ornamentals	Brassicaceae	Erysimum cheiri	Herbaceous_plants	melif	non-native		1	1				1
Eisenbahn 20	medium	ornamentals	Papaveraceae	Eschscholzia californica	Herbaceous_plants	melif	non-native		1	1				1
Eisenbahn 21	high	ornamentals	Celastraceae	Euonymus fortunei	trees, shrubs, vines	non-melif	non-native			1
Gruene weide 38	high	ornamentals	Celastraceae	Euonymus fortunei	trees, shrubs, vines	non-melif	non-native			1
Eisenbahn 20	medium	ornamentals	Celastraceae	Euonymus fortunei	trees, shrubs, vines	non-melif	non-native			1
Eisenbahn 32	medium	ornamentals	Celastraceae	Euonymus fortunei	trees, shrubs, vines	non-melif	non-native			1
Eisenbahn 20	medium	weeds	Euphorbiaceae	Euphorbia helioscopia	Herbaceous_plants	non-melif	non-native
Bornholm 90	low int	weeds	Euphorbiaceae	Euphorbia helioscopia	Herbaceous_plants	non-melif	non-native
Eisenbahn 109	high	weeds	Euphorbiaceae	Euphorbia peplus	Herbaceous_plants	non-melif	non-native
Eisenbahn 66	high	weeds	Euphorbiaceae	Euphorbia peplus	Herbaceous_plants	non-melif	non-native
Eisenbahn 32	medium	weeds	Euphorbiaceae	Euphorbia peplus	Herbaceous_plants	non-melif	non-native
Eisenbahn 32	medium	ornamentals	Polygonaceae	Fagopyrum esculentum	Herbaceous_plants	melif	non-native		1	1				1
Bornholm 66	medium	ornamentals	Fagaceae	Fagus sylvatica	trees, shrubs, vines	non-melif	non-native			1
Eisenbahn 21	high	ornamentals	Poaceae	Festuca cinerea	Herbaceous_plants	non-melif	non-native			1
Bornholm 62	high	weeds	Poaceae	Festuca pratensis Huds. s. l., (i. w. S.)	Herbaceous_plants	non-melif	native
Gruene weide 38	high	weeds	Poaceae	Festuca pratensis Huds. s. l., (i. w. S.)	Herbaceous_plants	non-melif	native
Bornholm 66	medium	weeds	Poaceae	Festuca pratensis Huds. s. l., (i. w. S.)	Herbaceous_plants	non-melif	native
Bornholm 90	low int	weeds	Poaceae	Festuca pratensis Huds. s. l., (i. w. S.)	Herbaceous_plants	non-melif	native
Krugpfuhl 62	medium	weeds	Poaceae	Festuca rubra agg.	Herbaceous_plants	non-melif	non-native
Eisenbahn 32	medium	weeds	Poaceae	Festuca rubra agg.	Herbaceous_plants	non-melif	non-native
Bornholm 90	low int	weeds	Poaceae	Festuca rubra agg.	Herbaceous_plants	non-melif	non-native
Bornholm 62	high	ornamentals	Oleaceae	Forsythia × intermedia	trees, shrubs, vines	non-melif	non-native			1
Eisenbahn 109	high	ornamentals	Oleaceae	Forsythia × intermedia	trees, shrubs, vines	non-melif	non-native			1
Bornholm 66	medium	ornamentals	Oleaceae	Forsythia × intermedia	trees, shrubs, vines	non-melif	non-native			1
Eisenbahn 20	medium	ornamentals	Oleaceae	Forsythia × intermedia	trees, shrubs, vines	non-melif	non-native			1
Krugpfuhl 62	medium	ornamentals	Oleaceae	Forsythia × intermedia	trees, shrubs, vines	non-melif	non-native			1
Bornholm 90	low int	ornamentals	Oleaceae	Forsythia × intermedia	trees, shrubs, vines	non-melif	non-native			1
Eisenbahn 109	high	edible	Rosaceae	Fragaria × ananassa	Herbaceous_plants	melif	non-native	1	1		1
Eisenbahn 21	high	edible	Rosaceae	Fragaria × ananassa	Herbaceous_plants	melif	non-native	1	1		1
Gruene weide 38	high	edible	Rosaceae	Fragaria × ananassa	Herbaceous_plants	melif	non-native	1	1		1
Eisenbahn 20	medium	edible	Rosaceae	Fragaria × ananassa	Herbaceous_plants	melif	non-native	1	1		1
Krugpfuhl 62	medium	edible	Rosaceae	Fragaria × ananassa	Herbaceous_plants	melif	non-native	1	1		1
Eisenbahn 32	medium	edible	Rosaceae	Fragaria × ananassa	Herbaceous_plants	melif	non-native	1	1		1
Bornholm 62	high	edible	Rosaceae	Fragaria vesca L.	Herbaceous_plants	melif	native	1	1		1
Bornholm 66	medium	edible	Rosaceae	Fragaria vesca L.	Herbaceous_plants	melif	native	1	1		1
Eisenbahn 32	medium	edible	Rosaceae	Fragaria vesca L.	Herbaceous_plants	melif	native	1	1		1
Bornholm 90	low int	edible	Rosaceae	Fragaria vesca L.	Herbaceous_plants	melif	native	1	1		1
Eisenbahn 21	high	ornamentals	Asteraceae	Gaillardia pulchella	Herbaceous_plants	melif	non-native		1	1				1
Eisenbahn 20	medium	ornamentals	Asteraceae	Gaillardia pulchella	Herbaceous_plants	melif	non-native		1	1				1
Bornholm 90	low int	weeds	Lamiaceae	Galeopsis bifida	Herbaceous_plants	melif	non-native		1
Krugpfuhl 62	medium	weeds	Asteraceae	Galinsoga quadriradiata	Herbaceous_plants	non-melif	non-native
Bornholm 90	low int	weeds	Asteraceae	Galinsoga quadriradiata	Herbaceous_plants	non-melif	non-native
Eisenbahn 109	high	weeds	Rubiaceae	Galium elongatum	Herbaceous_plants	non-melif	non-native
Bornholm 62	high	weeds/ornamentals	Rubiaceae	Galium odoratum (L.) Scop.	Herbaceous_plants	non-melif	native			1
Eisenbahn 109	high	weeds/ornamentals	Rubiaceae	Galium odoratum (L.) Scop.	Herbaceous_plants	non-melif	native			1
Bornholm 66	medium	weeds/ornamentals	Rubiaceae	Galium odoratum (L.) Scop.	Herbaceous_plants	non-melif	native			1
Krugpfuhl 62	medium	weeds/ornamentals	Rubiaceae	Galium odoratum (L.) Scop.	Herbaceous_plants	non-melif	native			1
Eisenbahn 109	high	ornamentals	Geraniaceae	Geranium himalayense	Herbaceous_plants	melif	non-native		1	1				1
Bornholm 62	high	weeds/ornamentals	Geraniaceae	Geranium macrorrhizum L.	Herbaceous_plants	melif	non-native		1	1				1
Eisenbahn 66	high	weeds/ornamentals	Geraniaceae	Geranium macrorrhizum L.	Herbaceous_plants	melif	non-native		1	1				1
Gruene weide 38	high	weeds/ornamentals	Geraniaceae	Geranium macrorrhizum L.	Herbaceous_plants	melif	non-native		1	1				1
Bornholm 66	medium	weeds/ornamentals	Geraniaceae	Geranium macrorrhizum L.	Herbaceous_plants	melif	non-native		1	1				1
Krugpfuhl 62	medium	weeds/ornamentals	Geraniaceae	Geranium macrorrhizum L.	Herbaceous_plants	melif	non-native		1	1				1
Krugpfuhl 62	medium	weeds	Geraniaceae	Geranium pyrenaicum	Herbaceous_plants	melif	non-native		1
Eisenbahn 20	medium	ornamentals	Geraniaceae	Geranium sanguineum	Herbaceous_plants	melif	non-native		1	1				1
Gruene weide 38	high	ornamentals	Rosaceae	Geum coccineum	Herbaceous_plants	melif	non-native		1	1				1
Eisenbahn 32	medium	ornamentals	Rosaceae	Geum coccineum	Herbaceous_plants	melif	non-native		1	1				1
Bornholm 66	medium	weeds	Rosaceae	Geum urbanum L.	Herbaceous_plants	melif	non-native		1
Bornholm 90	low int	weeds	Rosaceae	Geum urbanum L.	Herbaceous_plants	melif	non-native		1
Eisenbahn 109	high	ornamentals	Ginkgoaceae	Ginkgo biloba	trees, shrubs, vines	non-melif	non-native			1
Eisenbahn 32	medium	ornamentals	Ginkgoaceae	Ginkgo biloba	trees, shrubs, vines	non-melif	non-native			1
Eisenbahn 109	high	ornamentals	Iridaceae	Gladiolus × hortulanus	Herbaceous_plants	non-melif	non-native			1
Eisenbahn 21	high	ornamentals	Iridaceae	Gladiolus × hortulanus	Herbaceous_plants	non-melif	non-native			1
Eisenbahn 20	medium	edible/medicinal/ornamentals	Asteraceae	Glebionis coronaria var. Coronaria	Herbaceous_plants	melif	non-native	1	1	1		1
Bornholm 62	high	ornamentals	Araliaceae	Hedera helix L.	trees, shrubs, vines	non-melif	native			1
Eisenbahn 109	high	ornamentals	Araliaceae	Hedera helix L.	trees, shrubs, vines	non-melif	native			1
Eisenbahn 21	high	ornamentals	Araliaceae	Hedera helix L.	trees, shrubs, vines	non-melif	native			1
Krugpfuhl 62	medium	ornamentals	Araliaceae	Hedera helix L.	trees, shrubs, vines	non-melif	native			1
Eisenbahn 32	medium	ornamentals	Araliaceae	Hedera helix L.	trees, shrubs, vines	non-melif	native			1
Bornholm 66	medium	ornamentals	Araliaceae	Hedera helix L.	trees, shrubs, vines	non-melif	native			1
Eisenbahn 20	medium	ornamentals	Araliaceae	Hedera helix L.	trees, shrubs, vines	non-melif	native			1
Bornholm 90	low int	ornamentals	Araliaceae	Hedera helix L.	trees, shrubs, vines	non-melif	native			1
Eisenbahn 109	high	edible/medicinal/ornamentals	Asteraceae	Helianthus annuus	Herbaceous_plants	melif	non-native	1	1	1		1
Eisenbahn 21	high	edible/medicinal/ornamentals	Asteraceae	Helianthus annuus	Herbaceous_plants	melif	non-native	1	1	1		1
Eisenbahn 20	medium	edible/medicinal/ornamentals	Asteraceae	Helianthus annuus	Herbaceous_plants	melif	non-native	1	1	1		1
Krugpfuhl 62	medium	edible/medicinal/ornamentals	Asteraceae	Helianthus annuus	Herbaceous_plants	melif	non-native	1	1	1		1
Eisenbahn 21	high	ornamentals	Asteraceae	Heliopsis helianthoides (L.)	Herbaceous_plants	melif	non-native		1	1				1
Eisenbahn 20	medium	ornamentals	Asteraceae	Heliopsis helianthoides (L.)	Herbaceous_plants	melif	non-native		1	1				1
Krugpfuhl 62	medium	ornamentals	Asteraceae	Heliopsis helianthoides (L.)	Herbaceous_plants	melif	non-native		1	1				1
Bornholm 90	low int	ornamentals	Asteraceae	Heliopsis helianthoides (L.)	Herbaceous_plants	melif	non-native		1	1				1
Eisenbahn 21	high	ornamentals	Ranunculaceae	Helleborus niger	Herbaceous_plants	melif	non-native		1	1				1
Bornholm 66	medium	ornamentals	Ranunculaceae	Helleborus niger	Herbaceous_plants	melif	non-native		1	1				1
Eisenbahn 32	medium	ornamentals	Ranunculaceae	Helleborus niger	Herbaceous_plants	melif	non-native		1	1				1
Eisenbahn 109	high	ornamentals	Asphodelaceae	Hemerocallis fulva var. Europaea	Herbaceous_plants	melif	non-native		1	1				1
Eisenbahn 66	high	ornamentals	Asphodelaceae	Hemerocallis fulva var. Europaea	Herbaceous_plants	melif	non-native		1	1				1
Bornholm 66	medium	ornamentals	Asphodelaceae	Hemerocallis fulva var. Europaea	Herbaceous_plants	melif	non-native		1	1				1
Eisenbahn 20	medium	ornamentals	Asphodelaceae	Hemerocallis fulva var. Europaea	Herbaceous_plants	melif	non-native		1	1				1
Krugpfuhl 62	medium	ornamentals	Asphodelaceae	Hemerocallis fulva var. Europaea	Herbaceous_plants	melif	non-native		1	1				1
Eisenbahn 32	medium	ornamentals	Asphodelaceae	Hemerocallis fulva var. Europaea	Herbaceous_plants	melif	non-native		1	1				1
Eisenbahn 109	high	ornamentals	Ranunculaceae	Hepatica nobilis	Herbaceous_plants	melif	non-native		1	1				1
Eisenbahn 109	high	ornamentals	Saxifragaceae	Heuchera ×brizoides	Herbaceous_plants	non-melif	non-native			1
Eisenbahn 66	high	ornamentals	Saxifragaceae	Heuchera ×brizoides	Herbaceous_plants	non-melif	non-native			1
Eisenbahn 32	medium	ornamentals	Saxifragaceae	Heuchera ×brizoides	Herbaceous_plants	non-melif	non-native			1
Eisenbahn 32	medium	ornamentals	Malvaceae	Hibiscus moscheutos	trees, shrubs, vines	melif	non-native		1	1				1
Bornholm 62	high	ornamentals	Malvaceae	Hibiscus syriacus L.	trees, shrubs, vines	melif	non-native		1	1				1
Eisenbahn 109	high	ornamentals	Malvaceae	Hibiscus syriacus L.	trees, shrubs, vines	melif	non-native		1	1				1
Eisenbahn 21	high	ornamentals	Malvaceae	Hibiscus syriacus L.	trees, shrubs, vines	melif	non-native		1	1				1
Eisenbahn 66	high	ornamentals	Malvaceae	Hibiscus syriacus L.	trees, shrubs, vines	melif	non-native		1	1				1
Eisenbahn 20	medium	ornamentals	Malvaceae	Hibiscus syriacus L.	trees, shrubs, vines	melif	non-native		1	1				1
Krugpfuhl 62	medium	ornamentals	Malvaceae	Hibiscus syriacus L.	trees, shrubs, vines	melif	non-native		1	1				1
Eisenbahn 109	high	weeds/ornamentals	Asteraceae	Hieracium aurantiacum L.	Herbaceous_plants	melif	non-native		1	1				1
Eisenbahn 20	medium	weeds/ornamentals	Asteraceae	Hieracium aurantiacum L.	Herbaceous_plants	melif	non-native		1	1				1
Eisenbahn 32	medium	weeds/ornamentals	Asteraceae	Hieracium aurantiacum L.	Herbaceous_plants	melif	non-native		1	1				1
Eisenbahn 21	high	ornamentals	Asparagaceae	Hosta Tratt.	Herbaceous_plants	non-melif	non-native			1
Eisenbahn 20	medium	ornamentals	Asparagaceae	Hosta Tratt.	Herbaceous_plants	non-melif	non-native			1
Eisenbahn 32	medium	ornamentals	Asparagaceae	Hosta x fortunei	Herbaceous_plants	non-melif	non-native			1
Eisenbahn 32	medium	ornamentals	Saururaceae	Houttuynia cordata	Herbaceous_plants	non-melif	non-native			1
Bornholm 90	low int	ornamentals	Cannabaceae	Humulus lupulus	Herbaceous_plants	non-melif	non-native			1				1
Bornholm 62	high	ornamentals	Asparagaceae	Hyacinthoides hispanica	Herbaceous_plants	melif	non-native		1	1				1
Gruene weide 38	high	ornamentals	Asparagaceae	Hyacinthus orientalis	Herbaceous_plants	melif	non-native		1	1				1
Eisenbahn 32	medium	ornamentals	Hydrangeaceae	Hydrangea arborescens	trees, shrubs, vines	non-melif	non-native			1
Krugpfuhl 62	medium	ornamentals	Hydrangeaceae	Hydrangea macrophylla	trees, shrubs, vines	non-melif	non-native			1
Bornholm 62	high	ornamentals	Hydrangeaceae	Hydrangea macrophylla	trees, shrubs, vines	non-melif	non-native			1
Eisenbahn 109	high	ornamentals	Hydrangeaceae	Hydrangea macrophylla	trees, shrubs, vines	non-melif	non-native			1
Eisenbahn 21	high	ornamentals	Hydrangeaceae	Hydrangea macrophylla	trees, shrubs, vines	non-melif	non-native			1
Eisenbahn 66	high	ornamentals	Hydrangeaceae	Hydrangea macrophylla	trees, shrubs, vines	non-melif	non-native			1
Gruene weide 38	high	ornamentals	Hydrangeaceae	Hydrangea macrophylla	trees, shrubs, vines	non-melif	non-native			1
Bornholm 66	medium	ornamentals	Hydrangeaceae	Hydrangea macrophylla	trees, shrubs, vines	non-melif	non-native			1
Eisenbahn 20	medium	ornamentals	Hydrangeaceae	Hydrangea macrophylla	trees, shrubs, vines	non-melif	non-native			1
Bornholm 90	low int	ornamentals	Hydrangeaceae	Hydrangea macrophylla	trees, shrubs, vines	non-melif	non-native			1
Eisenbahn 32	medium	ornamentals	Hydrangeaceae	Hydrangea paniculata	trees, shrubs, vines	non-melif	non-native			1
Eisenbahn 21	high	ornamentals	Crassulaceae	Hylotelephium spectabile	Herbaceous_plants	melif	non-native		1	1				1
Eisenbahn 66	high	ornamentals	Crassulaceae	Hylotelephium spectabile	Herbaceous_plants	melif	non-native		1	1				1
Gruene weide 38	high	ornamentals	Crassulaceae	Hylotelephium spectabile	Herbaceous_plants	melif	non-native		1	1				1
Bornholm 66	medium	ornamentals	Crassulaceae	Hylotelephium spectabile	Herbaceous_plants	melif	non-native		1	1				1
Bornholm 90	low int	ornamentals	Crassulaceae	Hylotelephium spectabile	Herbaceous_plants	melif	non-native		1	1				1
Bornholm 90	low int	weeds	Crassulaceae	Hylotelephium vulgare (HAW.) HOLUB	Herbaceous_plants	melif	non-native		1
Bornholm 62	high	ornamentals	Brassicaceae	Iberis sempervirens	Herbaceous_plants	melif	non-native		1	1				1
Eisenbahn 66	high	ornamentals	Brassicaceae	Iberis sempervirens	Herbaceous_plants	melif	non-native		1	1				1
Eisenbahn 32	medium	ornamentals	Aquifoliaceae	Ilex aquifolium	trees, shrubs, vines	non-melif	non-native			1
Eisenbahn 109	high	ornamentals	Balsaminaceae	Impatiens walleriana	Herbaceous_plants	melif	non-native		1	1				1
Bornholm 90	low int	ornamentals	Iridaceae	Iris L.	Herbaceous_plants	melif	non-native		1	1				1
Bornholm 62	high	ornamentals	Iridaceae	Iris L.	Herbaceous_plants	melif	non-native		1	1				1
Gruene weide 38	high	ornamentals	Iridaceae	Iris L.	Herbaceous_plants	melif	non-native		1	1				1
Eisenbahn 66	high	ornamentals	Iridaceae	Iris L.	Herbaceous_plants	melif	non-native		1	1				1
Eisenbahn 20	medium	ornamentals	Iridaceae	Iris L.	Herbaceous_plants	melif	non-native		1	1				1
Bornholm 66	medium	ornamentals	Iridaceae	Iris L.	Herbaceous_plants	melif	non-native		1	1				1
Eisenbahn 32	medium	ornamentals	Iridaceae	Iris L.	Herbaceous_plants	melif	non-native		1	1				1
Bornholm 90	low int	ornamentals	Iridaceae	Iris L.	Herbaceous_plants	melif	non-native		1	1				1
Gruene weide 38	high	edible	Juglandaceae	Juglans regia	trees, shrubs, vines	melif	non-native	1	1		1
Bornholm 66	medium	edible	Juglandaceae	Juglans regia	trees, shrubs, vines	melif	non-native	1	1		1
Eisenbahn 32	medium	ornamentals	Juncaceae	Juncus effusus	Herbaceous_plants	non-melif	non-native			1
Bornholm 90	low int	ornamentals	Juncaceae	Juncus ensifolius	Herbaceous_plants	non-melif	non-native			1
Eisenbahn 21	high	ornamentals	Cupressaceae	Juniperus chinensis	trees, shrubs, vines	non-melif	non-native			1
Bornholm 90	low int	ornamentals	Cupressaceae	Juniperus communis	trees, shrubs, vines	non-melif	non-native			1
Eisenbahn 21	high	ornamentals	Cupressaceae	Juniperus squamata	trees, shrubs, vines	non-melif	non-native			1
Eisenbahn 21	high	ornamentals	Rosaceae	Kerria japonica L.	trees, shrubs, vines	non-melif	non-native			1
Eisenbahn 20	medium	ornamentals	Rosaceae	Kerria japonica L.	trees, shrubs, vines	non-melif	non-native			1
Bornholm 90	low int	ornamentals	Rosaceae	Kerria japonica L.	trees, shrubs, vines	non-melif	non-native			1
Eisenbahn 109	high	edible	Asteraceae	Lactuca sativa L.	Herbaceous_plants	non-melif	non-native	1
Eisenbahn 21	high	edible	Asteraceae	Lactuca sativa L.	Herbaceous_plants	non-melif	non-native	1
Eisenbahn 66	high	edible	Asteraceae	Lactuca sativa L.	Herbaceous_plants	non-melif	non-native	1
Gruene weide 38	high	edible	Asteraceae	Lactuca sativa L.	Herbaceous_plants	non-melif	non-native	1
Eisenbahn 20	medium	edible	Asteraceae	Lactuca sativa L.	Herbaceous_plants	non-melif	non-native	1
Eisenbahn 32	medium	edible	Asteraceae	Lactuca sativa L.	Herbaceous_plants	non-melif	non-native	1
Bornholm 90	low int	edible	Asteraceae	Lactuca sativa L.	Herbaceous_plants	non-melif	non-native	1
Eisenbahn 20	medium	weeds	Lamiaceae	Lamium galeobdolon(L.) L.	Herbaceous_plants	melif	non-native		1
Bornholm 90	low int	weeds	Lamiaceae	Lamium hybridum Vill. s. str.	Herbaceous_plants	melif	non-native		1
Eisenbahn 32	medium	weeds	Lamiaceae	Lamium purpureum	Herbaceous_plants	melif	non-native		1
Bornholm 90	low int	weeds	Lamiaceae	Lamium purpureum	Herbaceous_plants	melif	non-native		1
Eisenbahn 66	high	ornamentals	Papaveraceae	Lamprocapnos spectabilis	Herbaceous_plants	melif	non-native		1	1				1
Gruene weide 38	high	ornamentals	Papaveraceae	Lamprocapnos spectabilis	Herbaceous_plants	melif	non-native		1	1				1
Bornholm 66	medium	ornamentals	Papaveraceae	Lamprocapnos spectabilis	Herbaceous_plants	melif	non-native		1	1				1
Bornholm 90	low int	weeds	Asteraceae	Lapsana communis L.	Herbaceous_plants	melif	non-native		1
Bornholm 62	high	ornamentals	Fabaceae	Lathyrus latifolius L.	Herbaceous_plants	melif	non-native		1	1				1
Eisenbahn 109	high	ornamentals	Fabaceae	Lathyrus latifolius L.	Herbaceous_plants	melif	non-native		1	1				1
Bornholm 66	medium	ornamentals	Fabaceae	Lathyrus latifolius L.	Herbaceous_plants	melif	non-native		1	1				1
Eisenbahn 20	medium	ornamentals	Fabaceae	Lathyrus latifolius L.	Herbaceous_plants	melif	non-native		1	1				1
Bornholm 90	low int	ornamentals	Fabaceae	Lathyrus latifolius L.	Herbaceous_plants	melif	non-native		1	1				1
Eisenbahn 20	medium	ornamentals	Lamiaceae	Lavandula angustifolia Mill.	trees, shrubs, vines	melif	non-native		1	1				1
Eisenbahn 109	high	ornamentals	Lamiaceae	Lavandula angustifolia Mill.	trees, shrubs, vines	melif	non-native		1	1				1
Eisenbahn 21	high	ornamentals	Lamiaceae	Lavandula angustifolia Mill.	trees, shrubs, vines	melif	non-native		1	1				1
Bornholm 66	medium	ornamentals	Lamiaceae	Lavandula angustifolia Mill.	trees, shrubs, vines	melif	non-native		1	1				1
Krugpfuhl 62	medium	ornamentals	Lamiaceae	Lavandula angustifolia Mill.	trees, shrubs, vines	melif	non-native		1	1				1
Eisenbahn 32	medium	ornamentals	Lamiaceae	Lavandula angustifolia Mill.	trees, shrubs, vines	melif	non-native		1	1				1
Bornholm 90	low int	ornamentals	Lamiaceae	Lavandula angustifolia Mill.	trees, shrubs, vines	melif	non-native		1	1				1
Bornholm 90	low int	weeds	Asteraceae	Leontodon hispidus	Herbaceous_plants	melif	non-native		1
Krugpfuhl 62	medium	ornamentals	Asteraceae	Leontopodium nivale subsp. Alpinum	Herbaceous_plants	non-melif	non-native			1
Eisenbahn 21	high	ornamentals	Asteraceae	Leucanthemum maximum	Herbaceous_plants	non-melif	non-native			1
Eisenbahn 21	high	weeds	Asteraceae	Leucanthemum vulgare agg.	Herbaceous_plants	melif	non-native		1
Bornholm 90	low int	weeds	Asteraceae	Leucanthemum vulgare agg.	Herbaceous_plants	melif	non-native		1
Eisenbahn 20	medium	edible/medicinal/ornamentals	Apiaceae	Levisticum officinale	Herbaceous_plants	melif	non-native	1	1	1		1
Krugpfuhl 62	medium	edible/medicinal/ornamentals	Apiaceae	Levisticum officinale	Herbaceous_plants	melif	non-native	1	1	1		1
Eisenbahn 20	medium	ornamentals	Montiaceae	Lewisia cotyledon	Herbaceous_plants	non-melif	non-native			1
Eisenbahn 109	high	ornamentals	Asteraceae	Liatris spicata	Herbaceous_plants	melif	non-native		1	1				1
Eisenbahn 21	high	ornamentals	Asteraceae	Liatris spicata	Herbaceous_plants	melif	non-native		1	1				1
Bornholm 62	high	ornamentals	Oleaceae	Ligustrum vulgare L.	trees, shrubs, vines	melif	non-native		1	1				1
Eisenbahn 109	high	ornamentals	Oleaceae	Ligustrum vulgare L.	trees, shrubs, vines	melif	non-native		1	1				1
Eisenbahn 21	high	ornamentals	Oleaceae	Ligustrum vulgare L.	trees, shrubs, vines	melif	non-native		1	1				1
Gruene weide 38	high	ornamentals	Oleaceae	Ligustrum vulgare L.	trees, shrubs, vines	melif	non-native		1	1				1
Bornholm 66	medium	ornamentals	Oleaceae	Ligustrum vulgare L.	trees, shrubs, vines	melif	non-native		1	1				1
Eisenbahn 20	medium	ornamentals	Oleaceae	Ligustrum vulgare L.	trees, shrubs, vines	melif	non-native		1	1				1
Krugpfuhl 62	medium	ornamentals	Oleaceae	Ligustrum vulgare L.	trees, shrubs, vines	melif	non-native		1	1				1
Eisenbahn 32	medium	ornamentals	Oleaceae	Ligustrum vulgare L.	trees, shrubs, vines	melif	non-native		1	1				1
Bornholm 90	low int	ornamentals	Oleaceae	Ligustrum vulgare L.	trees, shrubs, vines	melif	non-native		1	1				1
Eisenbahn 21	high	ornamentals	Liliaceae	Lilium bulbiferum	Herbaceous_plants	melif	non-native		1	1				1
Eisenbahn 66	high	ornamentals	Liliaceae	Lilium Hybrid	Herbaceous_plants	melif	non-native		1	1				1
Bornholm 90	low int	ornamentals	Liliaceae	Lilium lancifolium	Herbaceous_plants	melif	non-native		1	1				1
Eisenbahn 32	medium	ornamentals	Linaceae	Linum usitatissimum	Herbaceous_plants	melif	non-native		1	1				1
Eisenbahn 21	high	ornamentals	Campanulaceae	Lobelia	Herbaceous_plants	melif	non-native		1	1				1
Eisenbahn 21	high	ornamentals	Brassicaceae	Lobularia maritima	Herbaceous_plants	melif	non-native		1	1				1
Bornholm 62	high	weeds	Poaceae	Lolium perenne L.	Herbaceous_plants	non-melif	non-native
Eisenbahn 109	high	weeds	Poaceae	Lolium perenne L.	Herbaceous_plants	non-melif	non-native
Eisenbahn 21	high	weeds	Poaceae	Lolium perenne L.	Herbaceous_plants	non-melif	non-native
Eisenbahn 66	high	weeds	Poaceae	Lolium perenne L.	Herbaceous_plants	non-melif	non-native
Bornholm 66	medium	weeds	Poaceae	Lolium perenne L.	Herbaceous_plants	non-melif	non-native
Eisenbahn 20	medium	weeds	Poaceae	Lolium perenne L.	Herbaceous_plants	non-melif	non-native
Krugpfuhl 62	medium	weeds	Poaceae	Lolium perenne L.	Herbaceous_plants	non-melif	non-native
Eisenbahn 32	medium	weeds	Poaceae	Lolium perenne L.	Herbaceous_plants	non-melif	non-native
Bornholm 90	low int	weeds	Poaceae	Lolium perenne L.	Herbaceous_plants	non-melif	non-native
Bornholm 62	high	edible	Caprifoliaceae	Lonicera caerulea	trees, shrubs, vines	melif	non-native	1	1		1
Eisenbahn 20	medium	ornamentals	Caprifoliaceae	Lonicera caprifolium	trees, shrubs, vines	melif	non-native		1	1				1
Bornholm 66	medium	ornamentals	Brassicaceae	Lunaria annua	Herbaceous_plants	melif	non-native		1	1				1
Eisenbahn 21	high	ornamentals	Fabaceae	Lupinus polyphyllus Lindl.	Herbaceous_plants	melif	non-native		1	1				1
Eisenbahn 66	high	ornamentals	Fabaceae	Lupinus polyphyllus Lindl.	Herbaceous_plants	melif	non-native		1	1				1
Eisenbahn 20	medium	ornamentals	Fabaceae	Lupinus polyphyllus Lindl.	Herbaceous_plants	melif	non-native		1	1				1
Eisenbahn 32	medium	ornamentals	Fabaceae	Lupinus polyphyllus Lindl.	Herbaceous_plants	melif	non-native		1	1				1
Eisenbahn 66	high	ornamentals	Caryophyllaceae	Lychnis chalcedonica	Herbaceous_plants	melif	non-native		1	1				1
Eisenbahn 109	high	weeds/ornamentals	Primulaceae	Lysimachia nummularia L.	Herbaceous_plants	melif	non-native		1	1				1
Gruene weide 38	high	weeds/ornamentals	Primulaceae	Lysimachia nummularia L.	Herbaceous_plants	melif	non-native		1	1				1
Krugpfuhl 62	medium	weeds/ornamentals	Primulaceae	Lysimachia nummularia L.	Herbaceous_plants	melif	non-native		1	1				1
Bornholm 90	low int	weeds/ornamentals	Primulaceae	Lysimachia nummularia L.	Herbaceous_plants	melif	non-native		1	1				1
Eisenbahn 109	high	weeds/ornamentals	Primulaceae	Lysimachia punctata L.	Herbaceous_plants	melif	non-native		1	1				1
Eisenbahn 21	high	weeds/ornamentals	Primulaceae	Lysimachia punctata L.	Herbaceous_plants	melif	non-native		1	1				1
Bornholm 90	low int	weeds/ornamentals	Primulaceae	Lysimachia punctata L.	Herbaceous_plants	melif	non-native		1	1				1
Eisenbahn 32	medium	ornamentals	Primulaceae	Lysimachia vulgaris	Herbaceous_plants	melif	non-native		1	1				1
Eisenbahn 21	high	ornamentals	Lythraceae	Lythrum salicaria L.	Herbaceous_plants	melif	non-native		1	1				1
Bornholm 90	low int	ornamentals	Lythraceae	Lythrum salicaria L.	Herbaceous_plants	melif	non-native		1	1				1
Eisenbahn 32	medium	ornamentals	Papaveraceae	Macleaya cordata	Herbaceous_plants	melif	non-native		1	1				1
Eisenbahn 109	high	ornamentals	Magnoliaceae	Magnolia × soulangeana	trees, shrubs, vines	melif	non-native		1	1				1
Eisenbahn 21	high	ornamentals	Magnoliaceae	Magnolia × soulangeana	trees, shrubs, vines	melif	non-native		1	1				1
Eisenbahn 32	medium	ornamentals	Magnoliaceae	Magnolia × soulangeana	trees, shrubs, vines	melif	non-native		1	1				1
Eisenbahn 21	high	ornamentals	Berberidaceae	Mahonia aquifolium (Pursh) Nutt.	trees, shrubs, vines	melif	non-native		1	1				1
Bornholm 66	medium	ornamentals	Berberidaceae	Mahonia aquifolium (Pursh) Nutt.	trees, shrubs, vines	melif	non-native		1	1				1
Eisenbahn 32	medium	ornamentals	Berberidaceae	Mahonia aquifolium (Pursh) Nutt.	trees, shrubs, vines	melif	non-native		1	1				1
Bornholm 90	low int	ornamentals	Berberidaceae	Mahonia aquifolium (Pursh) Nutt.	trees, shrubs, vines	melif	non-native		1	1				1
Bornholm 90	low int	edible	Rosaceae	Malus domestica	trees, shrubs, vines	melif	non-native	1	1		1
Eisenbahn 109	high	edible	Rosaceae	Malus domestica	trees, shrubs, vines	melif	non-native	1	1		1
Eisenbahn 21	high	edible	Rosaceae	Malus domestica	trees, shrubs, vines	melif	non-native	1	1		1
Eisenbahn 66	high	edible	Rosaceae	Malus domestica	trees, shrubs, vines	melif	non-native	1	1		1
Gruene weide 38	high	edible	Rosaceae	Malus domestica	trees, shrubs, vines	melif	non-native	1	1		1
Bornholm 66	medium	edible	Rosaceae	Malus domestica	trees, shrubs, vines	melif	non-native	1	1		1
Eisenbahn 20	medium	edible	Rosaceae	Malus domestica	trees, shrubs, vines	melif	non-native	1	1		1
Krugpfuhl 62	medium	edible	Rosaceae	Malus domestica	trees, shrubs, vines	melif	non-native	1	1		1
Eisenbahn 32	medium	edible	Rosaceae	Malus domestica	trees, shrubs, vines	melif	non-native	1	1		1
Eisenbahn 21	high	weeds/ornamentals	Malvaceae	Malva sylvestris subsp. mauritiana (L.) Boiss. ex Coutinho	Herbaceous_plants	melif	non-native		1	1				1
Krugpfuhl 62	medium	weeds/ornamentals	Malvaceae	Malva sylvestris subsp. mauritiana (L.) Boiss. ex Coutinho	Herbaceous_plants	melif	non-native		1	1				1
Bornholm 90	low int	weeds/ornamentals	Malvaceae	Malva sylvestris subsp. mauritiana (L.) Boiss. ex Coutinho	Herbaceous_plants	melif	non-native		1	1				1
Eisenbahn 66	high	weeds	Asteraceae	Matricaria discoidea	Herbaceous_plants	non-melif	non-native
Eisenbahn 21	high	ornamentals	Onocleaceae	Matteuccia struthiopteris (L.) Tod.	Herbaceous_plants	non-melif	non-native			1
Bornholm 66	medium	ornamentals	Onocleaceae	Matteuccia struthiopteris (L.) Tod.	Herbaceous_plants	non-melif	non-native			1
Eisenbahn 20	medium	ornamentals	Onocleaceae	Matteuccia struthiopteris (L.) Tod.	Herbaceous_plants	non-melif	non-native			1
Bornholm 62	high	ornamentals	Phrymaceae	Mazus reptans	Herbaceous_plants	melif	non-native		1	1				1
Eisenbahn 109	high	weeds	Fabaceae	Medicago lupulina L.	Herbaceous_plants	melif	non-native		1
Eisenbahn 21	high	weeds	Fabaceae	Medicago lupulina L.	Herbaceous_plants	melif	non-native		1
Eisenbahn 20	medium	weeds	Fabaceae	Medicago lupulina L.	Herbaceous_plants	melif	non-native		1
Krugpfuhl 62	medium	weeds	Fabaceae	Medicago lupulina L.	Herbaceous_plants	melif	non-native		1
Eisenbahn 32	medium	weeds	Fabaceae	Medicago lupulina L.	Herbaceous_plants	melif	non-native		1
Bornholm 90	low int	weeds	Fabaceae	Medicago lupulina L.	Herbaceous_plants	melif	non-native		1
Krugpfuhl 62	medium	weeds	Fabaceae	Medicago sativa	Herbaceous_plants	melif	non-native		1
Bornholm 62	high	edible/medicinal/ornamentals	Lamiaceae	Melissa officinalis L.	Herbaceous_plants	melif	non-native	1	1	1	1	1	1	1
Eisenbahn 109	high	edible/medicinal/ornamentals	Lamiaceae	Melissa officinalis L.	Herbaceous_plants	melif	non-native	1	1	1	1	1	1	1
Eisenbahn 21	high	edible/medicinal/ornamentals	Lamiaceae	Melissa officinalis L.	Herbaceous_plants	melif	non-native	1	1	1	1	1	1	1
Bornholm 66	medium	edible/medicinal/ornamentals	Lamiaceae	Melissa officinalis L.	Herbaceous_plants	melif	non-native	1	1	1	1	1	1	1
Eisenbahn 20	medium	edible/medicinal/ornamentals	Lamiaceae	Melissa officinalis L.	Herbaceous_plants	melif	non-native	1	1	1	1	1	1	1
Krugpfuhl 62	medium	edible/medicinal/ornamentals	Lamiaceae	Melissa officinalis L.	Herbaceous_plants	melif	non-native	1	1	1	1	1	1	1
Eisenbahn 32	medium	edible/medicinal/ornamentals	Lamiaceae	Melissa officinalis L.	Herbaceous_plants	melif	non-native	1	1	1	1	1	1	1
Bornholm 90	low int	edible/medicinal/ornamentals	Lamiaceae	Melissa officinalis L.	Herbaceous_plants	melif	non-native	1	1	1	1	1	1	1
Krugpfuhl 62	medium	edible/medicinal/ornamentals	Lamiaceae	Mentha × villosa	Herbaceous_plants	melif	non-native	1	1	1	1	1	1	1
Bornholm 90	low int	edible/medicinal/ornamentals	Lamiaceae	Mentha × villosa	Herbaceous_plants	melif	non-native	1	1	1	1	1	1	1
Eisenbahn 109	high	edible/medicinal/ornamentals	Lamiaceae	Mentha piperita L.	Herbaceous_plants	melif	non-native	1	1	1	1	1	1	1
Gruene weide 38	high	edible/medicinal/ornamentals	Lamiaceae	Mentha piperita L.	Herbaceous_plants	melif	non-native	1	1	1	1	1	1	1
Bornholm 66	medium	edible/medicinal/ornamentals	Lamiaceae	Mentha piperita L.	Herbaceous_plants	melif	non-native	1	1	1	1	1	1	1
Eisenbahn 32	medium	edible/medicinal/ornamentals	Lamiaceae	Mentha piperita L.	Herbaceous_plants	melif	non-native	1	1	1	1	1	1	1
Eisenbahn 109	high	edible/medicinal/ornamentals	Lamiaceae	Mentha spicata	Herbaceous_plants	melif	non-native	1	1	1	1	1	1	1
Bornholm 90	low int	edible/medicinal/ornamentals	Lamiaceae	Mentha spicata	Herbaceous_plants	melif	non-native	1	1	1	1	1	1	1
Bornholm 66	medium	edible/medicinal/ornamentals	Lamiaceae	Mentha suaveolens Ehrh.	Herbaceous_plants	melif	non-native	1	1	1	1	1	1	1
Bornholm 90	low int	edible/medicinal/ornamentals	Lamiaceae	Mentha suaveolens Ehrh.	Herbaceous_plants	melif	non-native	1	1	1	1	1	1	1
Eisenbahn 20	medium	ornamentals	Nyctaginaceae	Mirabilis jalapa	Herbaceous_plants	melif	non-native		1	1				1
Eisenbahn 21	high	ornamentals	Poaceae	Miscanthus sinensis	Herbaceous_plants	non-melif	non-native			1
Eisenbahn 20	medium	ornamentals	Poaceae	Miscanthus sinensis	Herbaceous_plants	non-melif	non-native			1
Bornholm 66	medium	ornamentals	Asparagaceae	Muscari botryoides	Herbaceous_plants	melif	non-native		1	1				1
Bornholm 90	low int	ornamentals	Asparagaceae	Muscari botryoides	Herbaceous_plants	melif	non-native		1	1				1
Bornholm 66	medium	weeds	Boraginaceae	Myosotis arvensis (L.) Hill	Herbaceous_plants	melif	non-native		1
Eisenbahn 109	high	weeds/ornamentals	Boraginaceae	Myosotis sylvatica	Herbaceous_plants	melif	non-native		1	1				1
Bornholm 66	medium	weeds/ornamentals	Boraginaceae	Myosotis sylvatica	Herbaceous_plants	melif	non-native		1	1				1
Eisenbahn 20	medium	weeds/ornamentals	Boraginaceae	Myosotis sylvatica	Herbaceous_plants	melif	non-native		1	1				1
Eisenbahn 32	medium	weeds/ornamentals	Boraginaceae	Myosotis sylvatica	Herbaceous_plants	melif	non-native		1	1				1
Bornholm 62	high	ornamentals	Amaryllidaceae	Narcissus	Herbaceous_plants	non-melif	non-native			1
Eisenbahn 32	medium	ornamentals	Solanaceae	Nicandra physalodes	Herbaceous_plants	non-melif	non-native			1
Eisenbahn 109	high	edible	Ranunculaceae	Nigella L.	Herbaceous_plants	melif	non-native	1	1		1
Eisenbahn 20	medium	edible	Ranunculaceae	Nigella L.	Herbaceous_plants	melif	non-native	1	1		1
Eisenbahn 20	medium	edible	Lamiaceae	Ocimum basilicum	Herbaceous_plants	melif	non-native	1	1		1
Krugpfuhl 62	medium	edible	Lamiaceae	Ocimum basilicum	Herbaceous_plants	melif	non-native	1	1		1
Bornholm 90	low int	weeds	Onagraceae	Oenothera biennis	Herbaceous_plants	melif	non-native		1
Gruene weide 38	high	edible	Lamiaceae	Origanum majorana	Herbaceous_plants	melif	non-native	1	1		1
Krugpfuhl 62	medium	edible	Lamiaceae	Origanum vulgare L.	Herbaceous_plants	melif	non-native	1	1		1
Eisenbahn 32	medium	edible	Lamiaceae	Origanum vulgare L.	Herbaceous_plants	melif	non-native	1	1		1
Bornholm 62	high	ornamentals	Asparagaceae	Ornithogalum umbellatum L. s. str.	Herbaceous_plants	melif	non-native		1	1				1
Gruene weide 38	high	ornamentals	Asparagaceae	Ornithogalum umbellatum L. s. str.	Herbaceous_plants	melif	non-native		1	1				1
Bornholm 66	medium	ornamentals	Asparagaceae	Ornithogalum umbellatum L. s. str.	Herbaceous_plants	melif	non-native		1	1				1
Bornholm 90	low int	ornamentals	Asparagaceae	Ornithogalum umbellatum L. s. str.	Herbaceous_plants	melif	non-native		1	1				1
Eisenbahn 66	high	weeds/ornamentals	Oxalidaceae	Oxalis corniculata L.	Herbaceous_plants	melif	non-native		1	1				1
Gruene weide 38	high	weeds/ornamentals	Oxalidaceae	Oxalis corniculata L.	Herbaceous_plants	melif	non-native		1	1				1
Krugpfuhl 62	medium	weeds/ornamentals	Oxalidaceae	Oxalis corniculata L.	Herbaceous_plants	melif	non-native		1	1				1
Eisenbahn 32	medium	weeds/ornamentals	Oxalidaceae	Oxalis corniculata L.	Herbaceous_plants	melif	non-native		1	1				1
Eisenbahn 109	high	weeds/ornamentals	Oxalidaceae	Oxalis stricta	Herbaceous_plants	melif	non-native		1	1				1
Eisenbahn 20	medium	weeds/ornamentals	Oxalidaceae	Oxalis stricta	Herbaceous_plants	melif	non-native		1	1				1
Krugpfuhl 62	medium	weeds/ornamentals	Oxalidaceae	Oxalis stricta	Herbaceous_plants	melif	non-native		1	1				1
Eisenbahn 21	high	ornamentals	Oxalidaceae	Oxalis tetraphylla	Herbaceous_plants	melif	non-native		1	1				1
Gruene weide 38	high	ornamentals	Paeoniaceae	Paeonia suffruticosa	trees, shrubs, vines	melif	non-native		1	1				1
Bornholm 62	high	ornamentals	Paeoniaceae	Paeonia officinalis L.	Herbaceous_plants	melif	non-native		1	1				1
Eisenbahn 109	high	ornamentals	Paeoniaceae	Paeonia officinalis L.	Herbaceous_plants	melif	non-native		1	1				1
Eisenbahn 21	high	ornamentals	Paeoniaceae	Paeonia officinalis L.	Herbaceous_plants	melif	non-native		1	1				1
Eisenbahn 66	high	ornamentals	Paeoniaceae	Paeonia officinalis L.	Herbaceous_plants	melif	non-native		1	1				1
Gruene weide 38	high	ornamentals	Paeoniaceae	Paeonia officinalis L.	Herbaceous_plants	melif	non-native		1	1				1
Bornholm 66	medium	ornamentals	Paeoniaceae	Paeonia officinalis L.	Herbaceous_plants	melif	non-native		1	1				1
Eisenbahn 20	medium	ornamentals	Paeoniaceae	Paeonia officinalis L.	Herbaceous_plants	melif	non-native		1	1				1
Krugpfuhl 62	medium	ornamentals	Paeoniaceae	Paeonia officinalis L.	Herbaceous_plants	melif	non-native		1	1				1
Eisenbahn 32	medium	ornamentals	Paeoniaceae	Paeonia officinalis L.	Herbaceous_plants	melif	non-native		1	1				1
Bornholm 90	low int	ornamentals	Paeoniaceae	Paeonia officinalis L.	Herbaceous_plants	melif	non-native		1	1				1
Eisenbahn 109	high	ornamentals	Paeoniaceae	Paeonia suffruticosa	trees, shrubs, vines	melif	non-native		1	1				1
Bornholm 66	medium	ornamentals	Paeoniaceae	Paeonia suffruticosa	trees, shrubs, vines	melif	non-native		1	1				1
Gruene weide 38	high	ornamentals	Papaveraceae	Papaver orientale	Herbaceous_plants	melif	non-native		1	1				1
Eisenbahn 20	medium	ornamentals	Papaveraceae	Papaver orientale	Herbaceous_plants	melif	non-native		1	1				1
Gruene weide 38	high	weeds	Papaveraceae	Papaver rhoeas L.	Herbaceous_plants	melif	non-native		1
Eisenbahn 21	high	ornamentals	Vitaceae	Parthenocissus quinquefolia (L.) Planch.	trees, shrubs, vines	melif	non-native		1	1				1
Bornholm 66	medium	ornamentals	Vitaceae	Parthenocissus quinquefolia (L.) Planch.	trees, shrubs, vines	melif	non-native		1	1				1
Krugpfuhl 62	medium	ornamentals	Vitaceae	Parthenocissus quinquefolia (L.) Planch.	trees, shrubs, vines	melif	non-native		1	1				1
Eisenbahn 32	medium	ornamentals	Vitaceae	Parthenocissus quinquefolia (L.) Planch.	trees, shrubs, vines	melif	non-native		1	1				1
Bornholm 90	low int	ornamentals	Vitaceae	Parthenocissus quinquefolia (L.) Planch.	trees, shrubs, vines	melif	non-native		1	1				1
Bornholm 62	high	ornamentals	Geraniaceae	Pelargonium Zonale Hybriden	Herbaceous_plants	non-melif	non-native			1
Eisenbahn 21	high	ornamentals	Geraniaceae	Pelargonium Zonale Hybriden	Herbaceous_plants	non-melif	non-native			1
Eisenbahn 32	medium	ornamentals	Geraniaceae	Pelargonium Zonale Hybriden	Herbaceous_plants	non-melif	non-native			1
Krugpfuhl 62	medium	weeds	Polygonaceae	Persicaria lapathifolia	Herbaceous_plants	melif	non-native		1
Eisenbahn 20	medium	weeds	Polygonaceae	Persicaria maculosa Gray	Herbaceous_plants	melif	non-native		1
Bornholm 90	low int	weeds	Polygonaceae	Persicaria maculosa Gray	Herbaceous_plants	melif	non-native		1
Bornholm 62	high	edible	Apiaceae	Petroselinum crispum (Mill.) Fuss	Herbaceous_plants	non-melif	non-native	1
Eisenbahn 21	high	edible	Apiaceae	Petroselinum crispum (Mill.) Fuss	Herbaceous_plants	non-melif	non-native	1
Eisenbahn 66	high	edible	Apiaceae	Petroselinum crispum (Mill.) Fuss	Herbaceous_plants	non-melif	non-native	1
Bornholm 66	medium	edible	Apiaceae	Petroselinum crispum (Mill.) Fuss	Herbaceous_plants	non-melif	non-native	1
Bornholm 90	low int	edible	Apiaceae	Petroselinum crispum (Mill.) Fuss	Herbaceous_plants	non-melif	non-native	1
Bornholm 62	high	ornamentals	Solanaceae	Petunia ×hybrida	Herbaceous_plants	non-melif	non-native			1
Eisenbahn 20	medium	ornamentals	Solanaceae	Petunia ×hybrida	Herbaceous_plants	non-melif	non-native			1
Eisenbahn 32	medium	ornamentals	Boraginaceae	Phacelia tanacetifolia	Herbaceous_plants	melif	non-native		1	1				1
Bornholm 62	high	edible	Fabaceae	Phaseolus vulgaris	Herbaceous_plants	melif	non-native	1	1		1
Eisenbahn 109	high	edible	Fabaceae	Phaseolus vulgaris	Herbaceous_plants	melif	non-native	1	1		1
Eisenbahn 21	high	edible	Fabaceae	Phaseolus vulgaris	Herbaceous_plants	melif	non-native	1	1		1
Gruene weide 38	high	edible	Fabaceae	Phaseolus vulgaris	Herbaceous_plants	melif	non-native	1	1		1
Bornholm 66	medium	edible	Fabaceae	Phaseolus vulgaris	Herbaceous_plants	melif	non-native	1	1		1
Eisenbahn 20	medium	edible	Fabaceae	Phaseolus vulgaris	Herbaceous_plants	melif	non-native	1	1		1
Eisenbahn 32	medium	edible	Fabaceae	Phaseolus vulgaris	Herbaceous_plants	melif	non-native	1	1		1
Bornholm 90	low int	edible	Fabaceae	Phaseolus vulgaris	Herbaceous_plants	melif	non-native	1	1		1
Eisenbahn 66	high	ornamentals	Crassulaceae	Phedimus spurius	Herbaceous_plants	melif	non-native		1	1				1
Eisenbahn 20	medium	ornamentals	Crassulaceae	Phedimus spurius	Herbaceous_plants	melif	non-native		1	1				1
Krugpfuhl 62	medium	ornamentals	Crassulaceae	Phedimus spurius	Herbaceous_plants	melif	non-native		1	1				1
Eisenbahn 21	high	ornamentals	Hydrangeaceae	Philadelphus L.	trees, shrubs, vines	melif	non-native		1	1				1
Bornholm 66	medium	ornamentals	Hydrangeaceae	Philadelphus L.	trees, shrubs, vines	melif	non-native		1	1				1
Eisenbahn 20	medium	ornamentals	Hydrangeaceae	Philadelphus L.	trees, shrubs, vines	melif	non-native		1	1				1
Eisenbahn 32	medium	ornamentals	Hydrangeaceae	Philadelphus L.	trees, shrubs, vines	melif	non-native		1	1				1
Bornholm 90	low int	ornamentals	Hydrangeaceae	Philadelphus L.	trees, shrubs, vines	melif	non-native		1	1				1
Bornholm 62	high	ornamentals	Polemoniaceae	Phlox paniculata L.	Herbaceous_plants	melif	non-native		1	1				1
Eisenbahn 21	high	ornamentals	Polemoniaceae	Phlox paniculata L.	Herbaceous_plants	melif	non-native		1	1				1
Eisenbahn 66	high	ornamentals	Polemoniaceae	Phlox paniculata L.	Herbaceous_plants	melif	non-native		1	1				1
Bornholm 66	medium	ornamentals	Polemoniaceae	Phlox paniculata L.	Herbaceous_plants	melif	non-native		1	1				1
Eisenbahn 20	medium	ornamentals	Polemoniaceae	Phlox paniculata L.	Herbaceous_plants	melif	non-native		1	1				1
Bornholm 90	low int	ornamentals	Polemoniaceae	Phlox paniculata L.	Herbaceous_plants	melif	non-native		1	1				1
Eisenbahn 21	high	ornamentals	Polemoniaceae	Phlox subulata L.	Herbaceous_plants	melif	non-native		1	1				1
Eisenbahn 66	high	ornamentals	Polemoniaceae	Phlox subulata L.	Herbaceous_plants	melif	non-native		1	1				1
Gruene weide 38	high	ornamentals	Polemoniaceae	Phlox subulata L.	Herbaceous_plants	melif	non-native		1	1				1
Krugpfuhl 62	medium	ornamentals	Polemoniaceae	Phlox subulata L.	Herbaceous_plants	melif	non-native		1	1				1
Eisenbahn 32	medium	ornamentals	Polemoniaceae	Phlox subulata L.	Herbaceous_plants	melif	non-native		1	1				1
Eisenbahn 109	high	ornamentals	Solanaceae	Physalis alkekengi L.	Herbaceous_plants	non-melif	non-native			1
Bornholm 66	medium	ornamentals	Solanaceae	Physalis alkekengi L.	Herbaceous_plants	non-melif	non-native			1
Eisenbahn 20	medium	ornamentals	Phytolaccaceae	Phytolacca acinosa	Herbaceous_plants	melif	non-native		1	1				1
Krugpfuhl 62	medium	ornamentals	Phytolaccaceae	Phytolacca acinosa	Herbaceous_plants	melif	non-native		1	1				1
Bornholm 90	low int	ornamentals	Phytolaccaceae	Phytolacca acinosa	Herbaceous_plants	melif	non-native		1	1				1
Eisenbahn 21	high	ornamentals	Phytolaccaceae	Phytolacca acinosa	Herbaceous_plants	melif	non-native		1	1				1
Bornholm 90	low int	ornamentals	Pinaceae	Picea pungens	trees, shrubs, vines	non-melif	non-native			1
Bornholm 62	high	weeds	Plantaginaceae	Plantago lanceolata L.	Herbaceous_plants	non-melif	native
Bornholm 66	medium	weeds	Plantaginaceae	Plantago lanceolata L.	Herbaceous_plants	non-melif	native
Eisenbahn 20	medium	weeds	Plantaginaceae	Plantago lanceolata L.	Herbaceous_plants	non-melif	native
Bornholm 90	low int	weeds	Plantaginaceae	Plantago lanceolata L.	Herbaceous_plants	non-melif	native
Eisenbahn 109	high	weeds	Plantaginaceae	Plantago major L.	Herbaceous_plants	non-melif	non-native
Eisenbahn 21	high	weeds	Plantaginaceae	Plantago major L.	Herbaceous_plants	non-melif	non-native
Eisenbahn 66	high	weeds	Plantaginaceae	Plantago major L.	Herbaceous_plants	non-melif	non-native
Krugpfuhl 62	medium	weeds	Plantaginaceae	Plantago major L.	Herbaceous_plants	non-melif	non-native
Eisenbahn 32	medium	weeds	Plantaginaceae	Plantago major L.	Herbaceous_plants	non-melif	non-native
Bornholm 90	low int	weeds	Plantaginaceae	Plantago major L.	Herbaceous_plants	non-melif	non-native
Eisenbahn 21	high	ornamentals	Campanulaceae	Platycodon grandiflorus	Herbaceous_plants	melif	non-native		1	1				1
Gruene weide 38	high	ornamentals	Campanulaceae	Platycodon grandiflorus	Herbaceous_plants	melif	non-native		1	1				1
Bornholm 90	low int	weeds	Poaceae	Poa angustifolia	Herbaceous_plants	non-melif	non-native
Eisenbahn 109	high	weeds	Poaceae	Poa annua	Herbaceous_plants	non-melif	non-native
Eisenbahn 21	high	weeds	Poaceae	Poa L.	Herbaceous_plants	non-melif	non-native
Eisenbahn 66	high	weeds	Poaceae	Poa L.	Herbaceous_plants	non-melif	non-native
Eisenbahn 20	medium	weeds	Poaceae	Poa L.	Herbaceous_plants	non-melif	non-native
Eisenbahn 20	medium	weeds	Poaceae	Poa nemoralis	Herbaceous_plants	non-melif	native
Bornholm 62	high	weeds	Poaceae	Poa pratensis L. s. str.	Herbaceous_plants	non-melif	native
Eisenbahn 66	high	weeds	Poaceae	Poa pratensis L. s. str.	Herbaceous_plants	non-melif	native
Gruene weide 38	high	weeds	Poaceae	Poa pratensis L. s. str.	Herbaceous_plants	non-melif	native
Bornholm 66	medium	weeds	Poaceae	Poa pratensis L. s. str.	Herbaceous_plants	non-melif	native
Eisenbahn 32	medium	weeds	Poaceae	Poa pratensis L. s. str.	Herbaceous_plants	non-melif	native
Bornholm 90	low int	weeds	Poaceae	Poa pratensis L. s. str.	Herbaceous_plants	non-melif	native
Bornholm 90	low int	weeds	Poaceae	Poa trivialis L. s. l.	Herbaceous_plants	non-melif	non-native
Eisenbahn 109	high	ornamentals	Asparagaceae	Polygonatum multiflorum (L.) All.	Herbaceous_plants	non-melif	non-native			1
Eisenbahn 21	high	ornamentals	Asparagaceae	Polygonatum multiflorum (L.) All.	Herbaceous_plants	non-melif	non-native			1
Bornholm 90	low int	ornamentals	Asparagaceae	Polygonatum multiflorum (L.) All.	Herbaceous_plants	non-melif	non-native			1
Eisenbahn 66	high	weeds	Polygonaceae	Polygonum aviculare agg. L.	Herbaceous_plants	melif	non-native		1
Eisenbahn 20	medium	weeds	Polygonaceae	Polygonum aviculare agg. L.	Herbaceous_plants	melif	non-native		1
Krugpfuhl 62	medium	weeds	Polygonaceae	Polygonum aviculare agg. L.	Herbaceous_plants	melif	non-native		1
Eisenbahn 32	medium	weeds	Polygonaceae	Polygonum aviculare agg. L.	Herbaceous_plants	melif	non-native		1
Eisenbahn 20	medium	ornamentals	Portulacaceae	Portulaca grandiflora	Herbaceous_plants	melif	non-native		1	1				1
Eisenbahn 109	high	weeds	Portulacaceae	Portulaca oleracea	Herbaceous_plants	melif	non-native		1
Eisenbahn 66	high	ornamentals	Rosaceae	Potentilla argyrophylla	Herbaceous_plants	melif	non-native		1	1				1
Eisenbahn 20	medium	ornamentals	Rosaceae	Potentilla argyrophylla	Herbaceous_plants	melif	non-native		1	1				1
Gruene weide 38	high	ornamentals	Rosaceae	Potentilla neumanniana	Herbaceous_plants	melif	non-native		1	1				1
Krugpfuhl 62	medium	weeds	Rosaceae	Potentilla reptans	Herbaceous_plants	melif	non-native		1
Eisenbahn 32	medium	weeds	Rosaceae	Potentilla reptans	Herbaceous_plants	melif	non-native		1
Bornholm 62	high	ornamentals	Primulaceae	Primula vulgaris	Herbaceous_plants	melif	non-native		1	1				1
Eisenbahn 66	high	ornamentals	Primulaceae	Primula vulgaris	Herbaceous_plants	melif	non-native		1	1				1
Gruene weide 38	high	ornamentals	Primulaceae	Primula vulgaris	Herbaceous_plants	melif	non-native		1	1				1
Eisenbahn 109	high	ornamentals	Primulaceae	Primula vulgaris	Herbaceous_plants	melif	non-native		1	1				1
Eisenbahn 21	high	ornamentals	Primulaceae	Primula vulgaris	Herbaceous_plants	melif	non-native		1	1				1
Eisenbahn 109	high	ornamentals	Lamiaceae	Prunella grandiflora	Herbaceous_plants	melif	non-native		1	1				1
Eisenbahn 66	high	weeds	Lamiaceae	Prunella vulgaris	Herbaceous_plants	melif	non-native		1
Eisenbahn 32	medium	weeds	Lamiaceae	Prunella vulgaris	Herbaceous_plants	melif	non-native		1
Krugpfuhl 62	medium	edible	Rosaceae	Prunus armeniaca	trees, shrubs, vines	melif	non-native	1	1		1
Bornholm 62	high	edible	Rosaceae	Prunus avium	trees, shrubs, vines	melif	non-native	1	1		1
Eisenbahn 21	high	edible	Rosaceae	Prunus avium	trees, shrubs, vines	melif	non-native	1	1		1
Eisenbahn 66	high	edible	Rosaceae	Prunus avium	trees, shrubs, vines	melif	non-native	1	1		1
Gruene weide 38	high	edible	Rosaceae	Prunus avium	trees, shrubs, vines	melif	non-native	1	1		1
Bornholm 66	medium	edible	Rosaceae	Prunus avium	trees, shrubs, vines	melif	non-native	1	1		1
Eisenbahn 20	medium	edible	Rosaceae	Prunus avium	trees, shrubs, vines	melif	non-native	1	1		1
Krugpfuhl 62	medium	edible	Rosaceae	Prunus avium	trees, shrubs, vines	melif	non-native	1	1		1
Eisenbahn 32	medium	edible	Rosaceae	Prunus avium	trees, shrubs, vines	melif	non-native	1	1		1
Eisenbahn 21	high	edible	Rosaceae	Prunus cerasifera Ehrh.	trees, shrubs, vines	melif	non-native	1	1		1
Bornholm 90	low int	edible	Rosaceae	Prunus cerasus	trees, shrubs, vines	melif	non-native	1	1		1
Eisenbahn 109	high	edible	Rosaceae	Prunus cerasus	trees, shrubs, vines	melif	non-native	1	1		1
Eisenbahn 21	high	edible	Rosaceae	Prunus cerasus	trees, shrubs, vines	melif	non-native	1	1		1
Eisenbahn 66	high	edible	Rosaceae	Prunus cerasus	trees, shrubs, vines	melif	non-native	1	1		1
Gruene weide 38	high	edible	Rosaceae	Prunus cerasus	trees, shrubs, vines	melif	non-native	1	1		1
Eisenbahn 20	medium	edible	Rosaceae	Prunus cerasus	trees, shrubs, vines	melif	non-native	1	1		1
Krugpfuhl 62	medium	edible	Rosaceae	Prunus cerasus	trees, shrubs, vines	melif	non-native	1	1		1
Eisenbahn 32	medium	edible	Rosaceae	Prunus cerasus	trees, shrubs, vines	melif	non-native	1	1		1
Bornholm 90	low int	edible	Rosaceae	Prunus domestica	trees, shrubs, vines	melif	non-native	1	1		1
Bornholm 62	high	edible	Rosaceae	Prunus domestica	trees, shrubs, vines	melif	non-native	1	1		1
Eisenbahn 109	high	edible	Rosaceae	Prunus domestica	trees, shrubs, vines	melif	non-native	1	1		1
Eisenbahn 66	high	edible	Rosaceae	Prunus domestica	trees, shrubs, vines	melif	non-native	1	1		1
Gruene weide 38	high	edible	Rosaceae	Prunus domestica	trees, shrubs, vines	melif	non-native	1	1		1
Bornholm 66	medium	edible	Rosaceae	Prunus domestica	trees, shrubs, vines	melif	non-native	1	1		1
Eisenbahn 20	medium	edible	Rosaceae	Prunus domestica	trees, shrubs, vines	melif	non-native	1	1		1
Krugpfuhl 62	medium	edible	Rosaceae	Prunus domestica	trees, shrubs, vines	melif	non-native	1	1		1
Eisenbahn 32	medium	edible	Rosaceae	Prunus domestica	trees, shrubs, vines	melif	non-native	1	1		1
Eisenbahn 109	high	edible	Rosaceae	Prunus dulcis	trees, shrubs, vines	melif	non-native	1	1		1
Eisenbahn 21	high	ornamentals	Rosaceae	Prunus laurocerasus L.	trees, shrubs, vines	melif	non-native		1	1				1
Eisenbahn 66	high	ornamentals	Rosaceae	Prunus laurocerasus L.	trees, shrubs, vines	melif	non-native		1	1				1
Krugpfuhl 62	medium	ornamentals	Rosaceae	Prunus laurocerasus L.	trees, shrubs, vines	melif	non-native		1	1				1
Eisenbahn 109	high	edible	Rosaceae	Prunus persica	trees, shrubs, vines	melif	non-native	1	1		1
Eisenbahn 66	high	edible	Rosaceae	Prunus persica	trees, shrubs, vines	melif	non-native	1	1		1
Gruene weide 38	high	edible	Rosaceae	Prunus persica	trees, shrubs, vines	melif	non-native	1	1		1
Bornholm 66	medium	edible	Rosaceae	Prunus persica	trees, shrubs, vines	melif	non-native	1	1		1
Eisenbahn 32	medium	edible	Rosaceae	Prunus persica	trees, shrubs, vines	melif	non-native	1	1		1
Krugpfuhl 62	medium	ornamentals	Poaceae	Pseudosasa japonica	Herbaceous_plants	non-melif	non-native			1
Eisenbahn 109	high	ornamentals	Boraginaceae	Pulmonaria saccharata	Herbaceous_plants	melif	non-native		1	1				1
Gruene weide 38	high	ornamentals	Boraginaceae	Pulmonaria saccharata	Herbaceous_plants	melif	non-native		1	1				1
Eisenbahn 21	high	ornamentals	Ranunculaceae	Pulsatilla vulgaris	Herbaceous_plants	melif	non-native		1	1				1
Gruene weide 38	high	ornamentals	Ranunculaceae	Pulsatilla vulgaris	Herbaceous_plants	melif	non-native		1	1				1
Eisenbahn 21	high	ornamentals	Rosaceae	Pyracantha coccinea	trees, shrubs, vines	melif	non-native		1	1				1
Eisenbahn 20	medium	ornamentals	Ericaceae	Pyracantha coccinea	trees, shrubs, vines	melif	non-native		1	1				1
Bornholm 90	low int	edible	Rosaceae	Pyrus communis	trees, shrubs, vines	melif	non-native	1	1		1
Eisenbahn 109	high	edible	Rosaceae	Pyrus communis	trees, shrubs, vines	melif	non-native	1	1		1
Eisenbahn 21	high	edible	Rosaceae	Pyrus communis	trees, shrubs, vines	melif	non-native	1	1		1
Gruene weide 38	high	edible	Rosaceae	Pyrus communis	trees, shrubs, vines	melif	non-native	1	1		1
Bornholm 66	medium	edible	Rosaceae	Pyrus communis	trees, shrubs, vines	melif	non-native	1	1		1
Eisenbahn 20	medium	edible	Rosaceae	Pyrus communis	trees, shrubs, vines	melif	non-native	1	1		1
Eisenbahn 32	medium	edible	Rosaceae	Pyrus communis	trees, shrubs, vines	melif	non-native	1	1		1
Bornholm 90	low int	weeds	Ranunculaceae	Ranunculus acris L.	Herbaceous_plants	melif	non-native		1
Bornholm 62	high	weeds	Ranunculaceae	Ranunculus repens	Herbaceous_plants	melif	non-native		1
Eisenbahn 109	high	weeds	Ranunculaceae	Ranunculus repens	Herbaceous_plants	melif	non-native		1
Eisenbahn 20	medium	weeds	Ranunculaceae	Ranunculus repens	Herbaceous_plants	melif	non-native		1
Bornholm 90	low int	weeds	Ranunculaceae	Ranunculus repens	Herbaceous_plants	melif	non-native		1
Gruene weide 38	high	edible	Brassicaceae	Raphanus sativus subsp. Sativus	Herbaceous_plants	non-melif	non-native	1
Eisenbahn 66	high	edible	Brassicaceae	Raphanus sativus subsp. Sativus	Herbaceous_plants	non-melif	non-native	1
Bornholm 66	medium	edible	Brassicaceae	Raphanus sativus subsp. Sativus	Herbaceous_plants	non-melif	non-native	1
Bornholm 62	high	edible	Polygonaceae	Rheum L. (Rheum ×hybridum)	Herbaceous_plants	non-melif	non-native	1
Eisenbahn 21	high	edible	Polygonaceae	Rheum L. (Rheum ×hybridum)	Herbaceous_plants	non-melif	non-native	1
Gruene weide 38	high	edible	Polygonaceae	Rheum L. (Rheum ×hybridum)	Herbaceous_plants	non-melif	non-native	1
Bornholm 66	medium	edible	Polygonaceae	Rheum L. (Rheum ×hybridum)	Herbaceous_plants	non-melif	non-native	1
Eisenbahn 20	medium	edible	Polygonaceae	Rheum L. (Rheum ×hybridum)	Herbaceous_plants	non-melif	non-native	1
Eisenbahn 32	medium	edible	Polygonaceae	Rheum L. (Rheum ×hybridum)	Herbaceous_plants	non-melif	non-native	1
Eisenbahn 20	medium	ornamentals	Ericaceae	Rhododendron L.	trees, shrubs, vines	melif	non-native		1	1				1
Bornholm 62	high	ornamentals	Ericaceae	Rhododendron L.	trees, shrubs, vines	melif	non-native		1	1				1
Eisenbahn 109	high	ornamentals	Ericaceae	Rhododendron L.	trees, shrubs, vines	melif	non-native		1	1				1
Eisenbahn 21	high	ornamentals	Ericaceae	Rhododendron L.	trees, shrubs, vines	melif	non-native		1	1				1
Gruene weide 38	high	ornamentals	Ericaceae	Rhododendron L.	trees, shrubs, vines	melif	non-native		1	1				1
Eisenbahn 32	medium	ornamentals	Ericaceae	Rhododendron L.	trees, shrubs, vines	melif	non-native		1	1				1
Eisenbahn 109	high	ornamentals	Ericaceae	Rhododendron Simsii-Hybriden	trees, shrubs, vines	melif	non-native		1	1				1
Gruene weide 38	high	ornamentals	Ericaceae	Rhododendron Simsii-Hybriden	trees, shrubs, vines	melif	non-native		1	1				1
Eisenbahn 20	medium	ornamentals	Ericaceae	Rhododendron Simsii-Hybriden	trees, shrubs, vines	melif	non-native		1	1				1
Eisenbahn 21	high	edible	Grossulariaceae	Ribes × nidigrolaria	trees, shrubs, vines	melif	non-native	1	1		1
Bornholm 90	low int	edible	Grossulariaceae	Ribes × nidigrolaria	trees, shrubs, vines	melif	non-native	1	1		1
Krugpfuhl 62	medium	edible	Grossulariaceae	Ribes × nidigrolaria	trees, shrubs, vines	melif	non-native	1	1		1
Bornholm 62	high	edible	Grossulariaceae	Ribes alpinum	trees, shrubs, vines	melif	non-native	1	1		1
Bornholm 62	high	edible	Grossulariaceae	Ribes nigrum L.	trees, shrubs, vines	melif	native	1	1		1
Eisenbahn 66	high	edible	Grossulariaceae	Ribes nigrum L.	trees, shrubs, vines	melif	native	1	1		1
Gruene weide 38	high	edible	Grossulariaceae	Ribes nigrum L.	trees, shrubs, vines	melif	native	1	1		1
Bornholm 66	medium	edible	Grossulariaceae	Ribes nigrum L.	trees, shrubs, vines	melif	native	1	1		1
Eisenbahn 20	medium	edible	Grossulariaceae	Ribes nigrum L.	trees, shrubs, vines	melif	native	1	1		1
Krugpfuhl 62	medium	edible	Grossulariaceae	Ribes nigrum L.	trees, shrubs, vines	melif	native	1	1		1
Eisenbahn 109	high	edible	Grossulariaceae	Ribes rubrum L.	trees, shrubs, vines	melif	native	1	1		1
Eisenbahn 21	high	edible	Grossulariaceae	Ribes rubrum L.	trees, shrubs, vines	melif	native	1	1		1
Eisenbahn 66	high	edible	Grossulariaceae	Ribes rubrum L.	trees, shrubs, vines	melif	native	1	1		1
Gruene weide 38	high	edible	Grossulariaceae	Ribes rubrum L.	trees, shrubs, vines	melif	native	1	1		1
Eisenbahn 20	medium	edible	Grossulariaceae	Ribes rubrum L.	trees, shrubs, vines	melif	native	1	1		1
Krugpfuhl 62	medium	edible	Grossulariaceae	Ribes rubrum L.	trees, shrubs, vines	melif	native	1	1		1
Eisenbahn 32	medium	edible	Grossulariaceae	Ribes rubrum L.	trees, shrubs, vines	melif	native	1	1		1
Bornholm 90	low int	edible	Grossulariaceae	Ribes rubrum L.	trees, shrubs, vines	melif	native	1	1		1
Eisenbahn 109	high	edible	Grossulariaceae	Ribes uva-crispa L.	trees, shrubs, vines	melif	non-native	1	1		1
Eisenbahn 66	high	edible	Grossulariaceae	Ribes uva-crispa L.	trees, shrubs, vines	melif	non-native	1	1		1
Gruene weide 38	high	edible	Grossulariaceae	Ribes uva-crispa L.	trees, shrubs, vines	melif	non-native	1	1		1
Eisenbahn 20	medium	edible	Grossulariaceae	Ribes uva-crispa L.	trees, shrubs, vines	melif	non-native	1	1		1
Krugpfuhl 62	medium	edible	Grossulariaceae	Ribes uva-crispa L.	trees, shrubs, vines	melif	non-native	1	1		1
Bornholm 90	low int	edible	Grossulariaceae	Ribes uva-crispa L.	trees, shrubs, vines	melif	non-native	1	1		1
Bornholm 66	medium	ornamentals	Rosaceae	Rosa L.	trees, shrubs, vines	melif	non-native		1	1				1
Bornholm 62	high	ornamentals	Rosaceae	Rosa L.	trees, shrubs, vines	melif	non-native		1	1				1
Eisenbahn 109	high	ornamentals	Rosaceae	Rosa L.	trees, shrubs, vines	melif	non-native		1	1				1
Eisenbahn 21	high	ornamentals	Rosaceae	Rosa L.	trees, shrubs, vines	melif	non-native		1	1				1
Eisenbahn 66	high	ornamentals	Rosaceae	Rosa L.	trees, shrubs, vines	melif	non-native		1	1				1
Gruene weide 38	high	ornamentals	Rosaceae	Rosa L.	trees, shrubs, vines	melif	non-native		1	1				1
Eisenbahn 20	medium	ornamentals	Rosaceae	Rosa L.	trees, shrubs, vines	melif	non-native		1	1				1
Krugpfuhl 62	medium	ornamentals	Rosaceae	Rosa L.	trees, shrubs, vines	melif	non-native		1	1				1
Eisenbahn 32	medium	ornamentals	Rosaceae	Rosa L.	trees, shrubs, vines	melif	non-native		1	1				1
Bornholm 90	low int	ornamentals	Rosaceae	Rosa L.	trees, shrubs, vines	melif	non-native		1	1				1
Gruene weide 38	high	edible/medicinal/ornamentals	Lamiaceae	Rosmarinus officinalis L.	Herbaceous_plants	melif	non-native	1	1	1		1
Bornholm 66	medium	edible/medicinal/ornamentals	Lamiaceae	Rosmarinus officinalis L.	Herbaceous_plants	melif	non-native	1	1	1		1
Krugpfuhl 62	medium	edible/medicinal/ornamentals	Lamiaceae	Rosmarinus officinalis L.	Herbaceous_plants	melif	non-native	1	1	1		1
Bornholm 90	low int	edible/medicinal/ornamentals	Lamiaceae	Rosmarinus officinalis L.	trees, shrubs, vines	melif	non-native	1	1	1		1
Bornholm 62	high	edible	Rosaceae	Rubus fruticosus L. s. l.	trees, shrubs, vines	melif	non-native	1	1		1
Gruene weide 38	high	edible	Rosaceae	Rubus fruticosus L. s. l.	trees, shrubs, vines	melif	non-native	1	1		1
Eisenbahn 109	high	edible	Rosaceae	Rubus fruticosus L. s. l.	trees, shrubs, vines	melif	non-native	1	1		1
Eisenbahn 21	high	edible	Rosaceae	Rubus fruticosus L. s. l.	trees, shrubs, vines	melif	non-native	1	1		1
Eisenbahn 20	medium	edible	Rosaceae	Rubus fruticosus L. s. l.	trees, shrubs, vines	melif	non-native	1	1		1
Eisenbahn 32	medium	edible	Rosaceae	Rubus fruticosus L. s. l.	trees, shrubs, vines	melif	non-native	1	1		1
Bornholm 90	low int	edible	Rosaceae	Rubus fruticosus L. s. l.	trees, shrubs, vines	melif	non-native	1	1		1
Bornholm 66	medium	edible	Rosaceae	Rubus idaeus L.	trees, shrubs, vines	melif	native	1	1		1
Eisenbahn 20	medium	edible	Rosaceae	Rubus idaeus L.	trees, shrubs, vines	melif	native	1	1		1
Krugpfuhl 62	medium	edible	Rosaceae	Rubus idaeus L.	trees, shrubs, vines	melif	native	1	1		1
Eisenbahn 32	medium	edible	Rosaceae	Rubus idaeus L.	trees, shrubs, vines	melif	native	1	1		1
Gruene weide 38	high	ornamentals	Asteraceae	Rudbeckia fulgida	Herbaceous_plants	melif	non-native		1	1				1
Bornholm 66	medium	ornamentals	Asteraceae	Rudbeckia fulgida	Herbaceous_plants	melif	non-native		1	1				1
Eisenbahn 66	high	ornamentals	Asteraceae	Rudbeckia hirta L.	Herbaceous_plants	melif	non-native		1	1				1
Eisenbahn 20	medium	ornamentals	Asteraceae	Rudbeckia hirta L.	Herbaceous_plants	melif	non-native		1	1				1
Eisenbahn 32	medium	ornamentals	Asteraceae	Rudbeckia hirta L.	Herbaceous_plants	melif	non-native		1	1				1
Eisenbahn 109	high	ornamentals	Asteraceae	Rudbeckia L.	Herbaceous_plants	melif	non-native		1	1				1
Krugpfuhl 62	medium	weeds	Polygonaceae	Rumex acetosa subsp. acetosa L.	Herbaceous_plants	non-melif	non-native
Bornholm 90	low int	weeds	Polygonaceae	Rumex acetosa subsp. acetosa L.	Herbaceous_plants	non-melif	non-native
Eisenbahn 20	medium	ornamentals	Salicaceae	Salix caprea	trees, shrubs, vines	melif	native		1	1				1
Eisenbahn 32	medium	ornamentals	Salicaceae	Salix caprea	trees, shrubs, vines	melif	native		1	1				1
Gruene weide 38	high	ornamentals	Salicaceae	Salix L.	trees, shrubs, vines	melif	non-native		1	1				1
Bornholm 66	medium	ornamentals	Salicaceae	Salix L.	trees, shrubs, vines	melif	non-native		1	1				1
Eisenbahn 21	high	ornamentals	Lamiaceae	Salvia nemorosa	Herbaceous_plants	melif	non-native		1	1				1
Eisenbahn 66	high	ornamentals	Lamiaceae	Salvia nemorosa	Herbaceous_plants	melif	non-native		1	1				1
Bornholm 90	low int	ornamentals	Lamiaceae	Salvia nemorosa	Herbaceous_plants	melif	non-native		1	1				1
Gruene weide 38	high	edible/medicinal/ornamentals	Lamiaceae	Salvia officinalis	Herbaceous_plants	melif	non-native	1	1	1	1	1	1	1
Eisenbahn 20	medium	edible/medicinal/ornamentals	Lamiaceae	Salvia officinalis	Herbaceous_plants	melif	non-native	1	1	1	1	1	1	1
Eisenbahn 32	medium	edible/medicinal/ornamentals	Solanaceae	Salvia officinalis	Herbaceous_plants	melif	non-native	1	1	1	1	1	1	1
Bornholm 90	low int	edible/medicinal/ornamentals	Lamiaceae	Salvia officinalis	Herbaceous_plants	melif	non-native	1	1	1	1	1	1	1
Eisenbahn 21	high	edible/medicinal/ornamentals	Lamiaceae	Salvia sclarea	Herbaceous_plants	melif	non-native	1	1	1	1	1	1	1
Bornholm 66	medium	edible/medicinal/ornamentals	Caprifoliaceae	Sambucus nigra L.	trees, shrubs, vines	melif	native	1	1	1	1	1	1	1
Eisenbahn 20	medium	edible/medicinal/ornamentals	Caprifoliaceae	Sambucus nigra L.	trees, shrubs, vines	melif	native	1	1	1	1	1	1	1
Krugpfuhl 62	medium	edible/medicinal/ornamentals	Caprifoliaceae	Sambucus nigra L.	trees, shrubs, vines	melif	native	1	1	1	1	1	1	1
Bornholm 90	low int	edible/medicinal/ornamentals	Caprifoliaceae	Sambucus nigra L.	trees, shrubs, vines	melif	native	1	1	1	1	1	1	1
Eisenbahn 32	medium	weeds	Rosaceae	Sanguisorba minor	Herbaceous_plants	melif	non-native		1
Bornholm 90	low int	ornamentals	Lamiaceae	Santolina virens	Herbaceous_plants	melif	non-native		1	1				1
Gruene weide 38	high	edible/medicinal/ornamentals	Lamiaceae	Satureja hortensis L.	Herbaceous_plants	melif	non-native	1	1	1		1
Eisenbahn 66	high	edible/medicinal/ornamentals	Lamiaceae	Satureja hortensis L.	Herbaceous_plants	melif	non-native	1	1	1		1
Eisenbahn 20	medium	edible/medicinal/ornamentals	Lamiaceae	Satureja hortensis L.	Herbaceous_plants	melif	non-native	1	1	1		1
Bornholm 90	low int	edible/medicinal/ornamentals	Lamiaceae	Satureja hortensis L.	Herbaceous_plants	melif	non-native	1	1	1		1
Bornholm 62	high	ornamentals	Saxifragaceae	Saxifraga	Herbaceous_plants	non-melif	non-native			1
Eisenbahn 109	high	ornamentals	Saxifragaceae	Saxifraga	Herbaceous_plants	non-melif	non-native			1
Eisenbahn 21	high	ornamentals	Saxifragaceae	Saxifraga	Herbaceous_plants	non-melif	non-native			1
Eisenbahn 109	high	ornamentals	Saxifragaceae	Saxifraga	Herbaceous_plants	non-melif	non-native			1
Eisenbahn 32	medium	weeds	Asteraceae	Scorzoneroides autumnalis	Herbaceous_plants	melif	non-native		1
Eisenbahn 32	medium	weeds	Fabaceae	Securigera varia	Herbaceous_plants	melif	non-native		1
Eisenbahn 109	high	ornamentals	Crassulaceae	Sedum album	Herbaceous_plants	melif	non-native		1	1				1
Eisenbahn 32	medium	ornamentals	Crassulaceae	Sedum spurium M. Bieb.	Herbaceous_plants	melif	non-native		1	1				1
Bornholm 62	high	ornamentals	Crassulaceae	Sempervivum tectorum	Herbaceous_plants	non-melif	non-native			1
Eisenbahn 66	high	ornamentals	Crassulaceae	Sempervivum tectorum	Herbaceous_plants	non-melif	non-native			1
Eisenbahn 20	medium	weeds	Poaceae	Setaria viridis	Herbaceous_plants	non-melif	non-native
Eisenbahn 32	medium	weeds	Poaceae	Setaria viridis	Herbaceous_plants	non-melif	non-native
Bornholm 62	high	ornamentals	Caryophyllaceae	Silene coronaria	Herbaceous_plants	melif	non-native		1	1				1
Eisenbahn 109	high	ornamentals	Caryophyllaceae	Silene coronaria	Herbaceous_plants	melif	non-native		1	1				1
Eisenbahn 66	high	ornamentals	Caryophyllaceae	Silene coronaria	Herbaceous_plants	melif	non-native		1	1				1
Eisenbahn 32	medium	ornamentals	Caryophyllaceae	Silene coronaria	Herbaceous_plants	melif	non-native		1	1				1
Eisenbahn 32	medium	weeds	Caryophyllaceae	Silene vulgaris	Herbaceous_plants	melif	non-native		1
Eisenbahn 109	high	edible	Solanaceae	Solanum lycopersicum L.	Herbaceous_plants	non-melif	non-native	1
Eisenbahn 21	high	edible	Solanaceae	Solanum lycopersicum L.	Herbaceous_plants	non-melif	non-native	1
Eisenbahn 66	high	edible	Solanaceae	Solanum lycopersicum L.	Herbaceous_plants	non-melif	non-native	1
Gruene weide 38	high	edible	Solanaceae	Solanum lycopersicum L.	Herbaceous_plants	non-melif	non-native	1
Bornholm 66	medium	edible	Solanaceae	Solanum lycopersicum L.	Herbaceous_plants	non-melif	non-native	1
Eisenbahn 20	medium	edible	Solanaceae	Solanum lycopersicum L.	Herbaceous_plants	non-melif	non-native	1
Krugpfuhl 62	medium	edible	Solanaceae	Solanum lycopersicum L.	Herbaceous_plants	non-melif	non-native	1
Eisenbahn 32	medium	edible	Solanaceae	Solanum lycopersicum L.	Herbaceous_plants	non-melif	non-native	1
Eisenbahn 20	medium	edible	Solanaceae	Solanum melongena L.	Herbaceous_plants	non-melif	non-native	1
Bornholm 62	high	edible	Solanaceae	Solanum tuberosum L.	Herbaceous_plants	non-melif	non-native	1
Eisenbahn 21	high	edible	Solanaceae	Solanum tuberosum L.	Herbaceous_plants	non-melif	non-native	1
Eisenbahn 66	high	edible	Solanaceae	Solanum tuberosum L.	Herbaceous_plants	non-melif	non-native	1
Gruene weide 38	high	edible	Solanaceae	Solanum tuberosum L.	Herbaceous_plants	non-melif	non-native	1
Bornholm 66	medium	edible	Solanaceae	Solanum tuberosum L.	Herbaceous_plants	non-melif	non-native	1
Eisenbahn 20	medium	edible	Solanaceae	Solanum tuberosum L.	Herbaceous_plants	non-melif	non-native	1
Krugpfuhl 62	medium	edible	Solanaceae	Solanum tuberosum L.	Herbaceous_plants	non-melif	non-native	1
Bornholm 66	medium	ornamentals	Asteraceae	Solidago canadensis	Herbaceous_plants	melif	non-native		1	1				1
Eisenbahn 20	medium	ornamentals	Asteraceae	Solidago canadensis	Herbaceous_plants	melif	non-native		1	1				1
Bornholm 90	low int	ornamentals	Asteraceae	Solidago canadensis	Herbaceous_plants	melif	non-native		1	1				1
Eisenbahn 20	medium	weeds	Asteraceae	Sonchus arvensis	Herbaceous_plants	melif	non-native		1
Bornholm 90	low int	weeds	Asteraceae	Sonchus asper	Herbaceous_plants	melif	non-native		1
Eisenbahn 109	high	weeds	Asteraceae	Sonchus oleraceus	Herbaceous_plants	melif	non-native		1
Krugpfuhl 62	medium	ornamentals	Rosaceae	Spiraea billardii	trees, shrubs, vines	melif	non-native		1	1				1
Eisenbahn 21	high	ornamentals	Lamiaceae	Stachys byzantina	Herbaceous_plants	melif	non-native		1	1				1
Eisenbahn 32	medium	ornamentals	Lamiaceae	Stachys byzantina	Herbaceous_plants	melif	non-native		1	1				1
Eisenbahn 109	high	weeds	Caryophyllaceae	Stellaria media (L.) Vill.	Herbaceous_plants	non-melif	non-native
Eisenbahn 21	high	weeds	Caryophyllaceae	Stellaria media (L.) Vill.	Herbaceous_plants	non-melif	non-native
Eisenbahn 66	high	weeds	Caryophyllaceae	Stellaria media (L.) Vill.	Herbaceous_plants	non-melif	non-native
Eisenbahn 20	medium	weeds	Caryophyllaceae	Stellaria media (L.) Vill.	Herbaceous_plants	non-melif	non-native
Krugpfuhl 62	medium	weeds	Caryophyllaceae	Stellaria media (L.) Vill.	Herbaceous_plants	non-melif	non-native
Eisenbahn 32	medium	weeds	Caryophyllaceae	Stellaria media (L.) Vill.	Herbaceous_plants	non-melif	non-native
Bornholm 90	low int	weeds	Caryophyllaceae	Stellaria media (L.) Vill.	Herbaceous_plants	non-melif	non-native
Eisenbahn 109	high	ornamentals	Caprifoliaceae	Symphoricarpos albus	trees, shrubs, vines	melif	non-native		1	1				1
Bornholm 90	low int	ornamentals	Caprifoliaceae	Symphoricarpos albus	trees, shrubs, vines	melif	non-native		1	1				1
Eisenbahn 32	medium	ornamentals	Asteraceae	Symphyotrichum novi-belgii	Herbaceous_plants	melif	non-native		1	1				1
Eisenbahn 109	high	ornamentals	Oleaceae	Syringa vulgaris L.	trees, shrubs, vines	melif	non-native		1	1				1
Eisenbahn 21	high	ornamentals	Oleaceae	Syringa vulgaris L.	trees, shrubs, vines	melif	non-native		1	1				1
Gruene weide 38	high	ornamentals	Oleaceae	Syringa vulgaris L.	trees, shrubs, vines	melif	non-native		1	1				1
Bornholm 66	medium	ornamentals	Oleaceae	Syringa vulgaris L.	trees, shrubs, vines	melif	non-native		1	1				1
Eisenbahn 20	medium	ornamentals	Oleaceae	Syringa vulgaris L.	trees, shrubs, vines	melif	non-native		1	1				1
Krugpfuhl 62	medium	ornamentals	Oleaceae	Syringa vulgaris L.	trees, shrubs, vines	melif	non-native		1	1				1
Eisenbahn 32	medium	ornamentals	Oleaceae	Syringa vulgaris L.	trees, shrubs, vines	melif	non-native		1	1				1
Bornholm 90	low int	ornamentals	Oleaceae	Syringa vulgaris L.	trees, shrubs, vines	melif	non-native		1	1				1
Eisenbahn 20	medium	edible/medicinal/ornamentals	Asteraceae	Tagetes erecta	Herbaceous_plants	melif	non-native	1	1	1	1	1	1	1
Eisenbahn 109	high	edible/medicinal/ornamentals	Asteraceae	Tagetes patula	Herbaceous_plants	melif	non-native	1	1	1	1	1	1	1
Eisenbahn 21	high	edible/medicinal/ornamentals	Asteraceae	Tagetes patula	Herbaceous_plants	melif	non-native	1	1	1	1	1	1	1
Eisenbahn 20	medium	edible/medicinal/ornamentals	Asteraceae	Tagetes patula	Herbaceous_plants	melif	non-native	1	1	1	1	1	1	1
Eisenbahn 32	medium	edible/medicinal/ornamentals	Asteraceae	Tagetes patula	Herbaceous_plants	melif	non-native	1	1	1	1	1	1	1
Krugpfuhl 62	medium	edible/medicinal/ornamentals	Asteraceae	Tagetes L.	Herbaceous_plants	melif	non-native	1	1	1	1	1	1	1
Eisenbahn 109	high	weeds/ornamentals	Asteraceae	Tanacetum vulgare	Herbaceous_plants	melif	non-native		1	1				1
Eisenbahn 20	medium	weeds/ornamentals	Asteraceae	Tanacetum vulgare	Herbaceous_plants	melif	non-native		1	1				1
Bornholm 62	high	weeds	Asteraceae	Taraxacum sect. Ruderalia	Herbaceous_plants	melif	non-native		1
Eisenbahn 109	high	weeds	Asteraceae	Taraxacum sect. Ruderalia	Herbaceous_plants	melif	non-native		1
Eisenbahn 21	high	weeds	Asteraceae	Taraxacum sect. Ruderalia	Herbaceous_plants	melif	non-native		1
Eisenbahn 66	high	weeds	Asteraceae	Taraxacum sect. Ruderalia	Herbaceous_plants	melif	non-native		1
Gruene weide 38	high	weeds	Asteraceae	Taraxacum sect. Ruderalia	Herbaceous_plants	melif	non-native		1
Bornholm 66	medium	weeds	Asteraceae	Taraxacum sect. Ruderalia	Herbaceous_plants	melif	non-native		1
Eisenbahn 20	medium	weeds	Asteraceae	Taraxacum sect. Ruderalia	Herbaceous_plants	melif	non-native		1
Krugpfuhl 62	medium	weeds	Asteraceae	Taraxacum sect. Ruderalia	Herbaceous_plants	melif	non-native		1
Bornholm 90	low int	weeds	Asteraceae	Taraxacum sect. Ruderalia	Herbaceous_plants	melif	non-native		1
Eisenbahn 21	high	ornamentals	Taxaceae	Taxus baccata L.	trees, shrubs, vines	non-melif	non-native			1
Eisenbahn 32	medium	ornamentals	Taxaceae	Taxus baccata L.	trees, shrubs, vines	non-melif	non-native			1
Eisenbahn 66	high	ornamentals	Cupressaceae	Thuja occidentalis	trees, shrubs, vines	non-melif	non-native			1
Gruene weide 38	high	ornamentals	Cupressaceae	Thuja occidentalis	trees, shrubs, vines	non-melif	non-native			1
Eisenbahn 20	medium	ornamentals	Cupressaceae	Thuja occidentalis	trees, shrubs, vines	non-melif	non-native			1
Eisenbahn 32	medium	ornamentals	Cupressaceae	Thuja occidentalis	trees, shrubs, vines	non-melif	non-native			1
Eisenbahn 32	medium	edible/medicinal/ornamentals	Lamiaceae	Thymus vulgaris	Herbaceous_plants	melif	non-native	1	1	1	1	1	1	1
Eisenbahn 109	high	ornamentals	Commelinaceae	Tradescantia virginiana L.	Herbaceous_plants	melif	non-native		1	1				1
Eisenbahn 66	high	ornamentals	Commelinaceae	Tradescantia virginiana L.	Herbaceous_plants	melif	non-native		1	1				1
Eisenbahn 20	medium	ornamentals	Commelinaceae	Tradescantia virginiana L.	Herbaceous_plants	melif	non-native		1	1				1
Bornholm 90	low int	ornamentals	Commelinaceae	Tradescantia virginiana L.	Herbaceous_plants	melif	non-native		1	1				1
Bornholm 90	low int	weeds	Asteraceae	Tragopogon dubius	Herbaceous_plants	melif	non-native		1
Bornholm 62	high	weeds	Fabaceae	Trifolium repens L.	Herbaceous_plants	melif	non-native		1
Eisenbahn 109	high	weeds	Fabaceae	Trifolium repens L.	Herbaceous_plants	melif	non-native		1
Eisenbahn 21	high	weeds	Fabaceae	Trifolium repens L.	Herbaceous_plants	melif	non-native		1
Eisenbahn 66	high	weeds	Fabaceae	Trifolium repens L.	Herbaceous_plants	melif	non-native		1
Gruene weide 38	high	weeds	Fabaceae	Trifolium repens L.	Herbaceous_plants	melif	non-native		1
Bornholm 66	medium	weeds	Fabaceae	Trifolium repens L.	Herbaceous_plants	melif	non-native		1
Eisenbahn 20	medium	weeds	Fabaceae	Trifolium repens L.	Herbaceous_plants	melif	non-native		1
Krugpfuhl 62	medium	weeds	Fabaceae	Trifolium repens L.	Herbaceous_plants	melif	non-native		1
Eisenbahn 109	high	edible/medicinal/ornamentals	Tropaeolaceae	Tropaeolum majus	Herbaceous_plants	melif	non-native	1	1	1	1	1	1	1
Eisenbahn 20	medium	edible/medicinal/ornamentals	Tropaeolaceae	Tropaeolum majus	Herbaceous_plants	melif	non-native	1	1	1	1	1	1	1
Bornholm 62	high	ornamentals	Liliaceae	Tulipa	Herbaceous_plants	melif	non-native		1	1				1
Bornholm 66	medium	ornamentals	Liliaceae	Tulipa	Herbaceous_plants	melif	non-native		1	1				1
Bornholm 90	low int	ornamentals	Liliaceae	Tulipa	Herbaceous_plants	melif	non-native		1	1				1
Eisenbahn 20	medium	weeds	Urticaceae	Urtica dioica L. s. l.	Herbaceous_plants	non-melif	non-native
Krugpfuhl 62	medium	weeds	Urticaceae	Urtica dioica L. s. l.	Herbaceous_plants	non-melif	non-native
Bornholm 90	low int	weeds	Urticaceae	Urtica dioica L. s. l.	Herbaceous_plants	non-melif	non-native
Eisenbahn 32	medium	weeds	Urticaceae	Urtica urens	Herbaceous_plants	non-melif	non-native
Eisenbahn 32	medium	edible	Ericaceae	Vaccinium uliginosum	trees, shrubs, vines	melif	non-native	1	1		1
Bornholm 62	high	weeds	Plantaginaceae	Veronica filiformis Sm.	Herbaceous_plants	melif	non-native		1
Eisenbahn 109	high	weeds	Plantaginaceae	Veronica filiformis Sm.	Herbaceous_plants	melif	non-native		1
Eisenbahn 21	high	weeds	Plantaginaceae	Veronica filiformis Sm.	Herbaceous_plants	melif	non-native		1
Eisenbahn 66	high	weeds	Plantaginaceae	Veronica filiformis Sm.	Herbaceous_plants	melif	non-native		1
Bornholm 66	medium	weeds	Plantaginaceae	Veronica filiformis Sm.	Herbaceous_plants	melif	non-native		1
Krugpfuhl 62	medium	weeds	Plantaginaceae	Veronica filiformis Sm.	Herbaceous_plants	melif	non-native		1
Bornholm 90	low int	weeds	Plantaginaceae	Veronica filiformis Sm.	Herbaceous_plants	melif	non-native		1
Bornholm 62	high	weeds	Plantaginaceae	Veronica serpyllifolia	Herbaceous_plants	melif	non-native		1
Eisenbahn 66	high	ornamentals	Plantaginaceae	Veronica spicata	Herbaceous_plants	melif	non-native		1	1				1
Eisenbahn 109	high	ornamentals	Adoxaceae	Viburnum	trees, shrubs, vines	melif	non-native		1	1				1
Eisenbahn 32	medium	ornamentals	Adoxaceae	Viburnum	trees, shrubs, vines	melif	non-native		1	1				1
Eisenbahn 66	high	edible	Fabaceae	Vicia faba	Herbaceous_plants	melif	non-native	1	1		1
Bornholm 90	low int	ornamentals	Apocynaceae	Vinca difformis	Herbaceous_plants	non-melif	non-native			1
Bornholm 90	low int	ornamentals	Apocynaceae	Vinca major	Herbaceous_plants	non-melif	non-native			1
Eisenbahn 109	high	ornamentals	Apocynaceae	Vinca minor L.	Herbaceous_plants	non-melif	non-native			1
Bornholm 66	medium	ornamentals	Apocynaceae	Vinca minor L.	Herbaceous_plants	non-melif	non-native			1
Eisenbahn 109	high	weeds	Violaceae	Viola sororia	Herbaceous_plants	non-melif	non-native
Bornholm 62	high	ornamentals	Violaceae	Viola wittrockiana	Herbaceous_plants	non-melif	non-native			1
Eisenbahn 21	high	ornamentals	Violaceae	Viola wittrockiana	Herbaceous_plants	non-melif	non-native			1
Eisenbahn 109	high	edible	Vitaceae	Vitis vinifera L. s. l.	trees, shrubs, vines	non-melif	non-native	1
Gruene weide 38	high	edible	Vitaceae	Vitis vinifera L. s. l.	trees, shrubs, vines	non-melif	non-native	1
Bornholm 66	medium	edible	Vitaceae	Vitis vinifera L. s. l.	trees, shrubs, vines	non-melif	non-native	1
Eisenbahn 20	medium	edible	Vitaceae	Vitis vinifera L. s. l.	trees, shrubs, vines	non-melif	non-native	1
Eisenbahn 32	medium	edible	Vitaceae	Vitis vinifera L. s. l.	trees, shrubs, vines	non-melif	non-native	1
Bornholm 90	low int	edible	Vitaceae	Vitis vinifera L. s. l.	trees, shrubs, vines	non-melif	non-native	1
Eisenbahn 109	high	ornamentals	Caprifoliaceae	Weigela florida (Bunge) A.DC.	trees, shrubs, vines	melif	non-native		1	1				1
Eisenbahn 21	high	ornamentals	Caprifoliaceae	Weigela florida (Bunge) A.DC.	trees, shrubs, vines	melif	non-native		1	1				1
Eisenbahn 66	high	ornamentals	Caprifoliaceae	Weigela florida (Bunge) A.DC.	trees, shrubs, vines	melif	non-native		1	1				1
Krugpfuhl 62	medium	ornamentals	Caprifoliaceae	Weigela florida (Bunge) A.DC.	trees, shrubs, vines	melif	non-native		1	1				1
Eisenbahn 32	medium	ornamentals	Caprifoliaceae	Weigela florida (Bunge) A.DC.	trees, shrubs, vines	melif	non-native		1	1				1
Bornholm 62	high	ornamentals	Asparagaceae	Yucca filamentosa	Herbaceous_plants	non-melif	non-native			1
Eisenbahn 109	high	ornamentals	Asparagaceae	Yucca filamentosa	Herbaceous_plants	non-melif	non-native			1
Eisenbahn 21	high	ornamentals	Asparagaceae	Yucca filamentosa	Herbaceous_plants	non-melif	non-native			1
Eisenbahn 66	high	ornamentals	Asparagaceae	Yucca filamentosa	Herbaceous_plants	non-melif	non-native			1
Eisenbahn 32	medium	ornamentals	Asparagaceae	Yucca filamentosa	Herbaceous_plants	non-melif	non-native			1
Bornholm 90	low int	ornamentals	Asparagaceae	Yucca filamentosa	Herbaceous_plants	non-melif	non-native			1
Eisenbahn 109	high	ornamentals	Asteraceae	Zinnia elegans	Herbaceous_plants	melif	non-native		1	1				1
Eisenbahn 66	high	ornamentals	Asteraceae	Zinnia elegans	Herbaceous_plants	melif	non-native		1	1				1
Eisenbahn 20	medium	ornamentals	Asteraceae	Zinnia elegans	Herbaceous_plants	melif	non-native		1	1				1
Eisenbahn 32	medium	ornamentals	Asteraceae	Zinnia elegans	Herbaceous_plants	melif	non-native		1	1				1
Krugpfuhl 62	medium	ornamentals	Rhamnaceae	Ziziphus Mill.	trees, shrubs, vines	non-melif	non-native			1

## Sheet: Лист2
AG	management	type	fam	sp	life_form	melif	native	provis_ES	support_ES	cult_ES	prov_supp_ES	prov_supp_cult_ES	prov_cult_ES	supp_cult_ES
Eisenbahn 66	high	edible	Boraginaceae	Borago officinalis	Herbaceous_plants	melif	non-native	1	1	1	1	1	1	1
Eisenbahn 109	high	edible/medicinal/ornamentals	Asteraceae	Calendula officinalis L.	Herbaceous_plants	melif	non-native	1	1	1	1	1	1	1
Eisenbahn 21	high	edible/medicinal/ornamentals	Asteraceae	Calendula officinalis L.	Herbaceous_plants	melif	non-native	1	1	1	1	1	1	1
Bornholm 62	high	edible/medicinal/ornamentals	Lamiaceae	Melissa officinalis L.	Herbaceous_plants	melif	non-native	1	1	1	1	1	1	1
Eisenbahn 109	high	edible/medicinal/ornamentals	Lamiaceae	Melissa officinalis L.	Herbaceous_plants	melif	non-native	1	1	1	1	1	1	1
Eisenbahn 21	high	edible/medicinal/ornamentals	Lamiaceae	Melissa officinalis L.	Herbaceous_plants	melif	non-native	1	1	1	1	1	1	1
Eisenbahn 109	high	edible/medicinal/ornamentals	Lamiaceae	Mentha piperita L.	Herbaceous_plants	melif	non-native	1	1	1	1	1	1	1
Gruene weide 38	high	edible/medicinal/ornamentals	Lamiaceae	Mentha piperita L.	Herbaceous_plants	melif	non-native	1	1	1	1	1	1	1
Eisenbahn 109	high	edible/medicinal/ornamentals	Lamiaceae	Mentha spicata	Herbaceous_plants	melif	non-native	1	1	1	1	1	1	1
Gruene weide 38	high	edible/medicinal/ornamentals	Lamiaceae	Rosmarinus officinalis L.	Herbaceous_plants	melif	non-native	1	1	1	1	1	1	1
Gruene weide 38	high	edible	Lamiaceae	Salvia officinalis	Herbaceous_plants	melif	non-native	1	1	1	1	1	1	1
Eisenbahn 21	high	edible/medicinal/ornamentals	Lamiaceae	Salvia sclarea	Herbaceous_plants	melif	non-native	1	1	1	1	1	1	1
Eisenbahn 109	high	edible/medicinal/ornamentals	Asteraceae	Tagetes patula	Herbaceous_plants	melif	non-native	1	1	1	1	1	1	1
Eisenbahn 21	high	edible/medicinal/ornamentals	Asteraceae	Tagetes patula	Herbaceous_plants	melif	non-native	1	1	1	1	1	1	1
Eisenbahn 109	high	edible/medicinal/ornamentals	Tropaeolaceae	Tropaeolum majus	Herbaceous_plants	melif	non-native	1	1	1	1	1	1	1
Bornholm 62	high	weeds	Brassicaceae	Cardamine hirsuta	Herbaceous_plants	melif	non-native		1
Bornholm 62	high	weeds	Papaveraceae	Chelidonium majus L.	Herbaceous_plants	melif	non-native		1
Eisenbahn 109	high	weeds	Convolvulaceae	Convolvulus arvensis L.	Herbaceous_plants	melif	non-native		1
Eisenbahn 109	high	weeds	Euphorbiaceae	Euphorbia peplus	Herbaceous_plants	melif	non-native		1
Eisenbahn 66	high	weeds	Euphorbiaceae	Euphorbia peplus	Herbaceous_plants	melif	non-native		1
Eisenbahn 21	high	weeds	Asteraceae	Leucanthemum vulgare agg.	Herbaceous_plants	melif	non-native		1
Eisenbahn 109	high	weeds	Fabaceae	Medicago lupulina L.	Herbaceous_plants	melif	non-native		1
Eisenbahn 21	high	weeds	Fabaceae	Medicago lupulina L.	Herbaceous_plants	melif	non-native		1
Gruene weide 38	high	weeds	Papaveraceae	Papaver rhoeas L.	Herbaceous_plants	melif	non-native		1
Eisenbahn 109	high	weeds	Portulacaceae	Portulaca oleracea	Herbaceous_plants	melif	non-native		1
Eisenbahn 66	high	weeds	Lamiaceae	Prunella vulgaris	Herbaceous_plants	melif	non-native		1
Bornholm 62	high	weeds	Ranunculaceae	Ranunculus repens	Herbaceous_plants	melif	non-native		1
Eisenbahn 109	high	weeds	Ranunculaceae	Ranunculus repens	Herbaceous_plants	melif	non-native		1
Eisenbahn 109	high	weeds	Asteraceae	Sonchus oleraceus	Herbaceous_plants	melif	non-native		1
Bornholm 62	high	weeds	Asteraceae	Taraxacum sect. Ruderalia	Herbaceous_plants	melif	non-native		1
Eisenbahn 109	high	weeds	Asteraceae	Taraxacum sect. Ruderalia	Herbaceous_plants	melif	non-native		1
Eisenbahn 21	high	weeds	Asteraceae	Taraxacum sect. Ruderalia	Herbaceous_plants	melif	non-native		1
Eisenbahn 66	high	weeds	Asteraceae	Taraxacum sect. Ruderalia	Herbaceous_plants	melif	non-native		1
Gruene weide 38	high	weeds	Asteraceae	Taraxacum sect. Ruderalia	Herbaceous_plants	melif	non-native		1
Bornholm 62	high	weeds	Fabaceae	Trifolium repens L.	Herbaceous_plants	melif	non-native		1
Eisenbahn 109	high	weeds	Fabaceae	Trifolium repens L.	Herbaceous_plants	melif	non-native		1
Eisenbahn 21	high	weeds	Fabaceae	Trifolium repens L.	Herbaceous_plants	melif	non-native		1
Eisenbahn 66	high	weeds	Fabaceae	Trifolium repens L.	Herbaceous_plants	melif	non-native		1
Gruene weide 38	high	weeds	Fabaceae	Trifolium repens L.	Herbaceous_plants	melif	non-native		1
Bornholm 62	high	weeds	Plantaginaceae	Veronica filiformis Sm.	Herbaceous_plants	melif	non-native		1
Eisenbahn 109	high	weeds	Plantaginaceae	Veronica filiformis Sm.	Herbaceous_plants	melif	non-native		1
Eisenbahn 21	high	weeds	Plantaginaceae	Veronica filiformis Sm.	Herbaceous_plants	melif	non-native		1
Eisenbahn 66	high	weeds	Plantaginaceae	Veronica filiformis Sm.	Herbaceous_plants	melif	non-native		1
Bornholm 62	high	weeds	Plantaginaceae	Veronica serpyllifolia	Herbaceous_plants	melif	non-native		1
Eisenbahn 109	high	edible	Actinidiaceae	Actinidia kolomikta (Maxim. & Rupr.) Maxim.	trees, shrubs, vines	melif	non-native	1	1		1
Eisenbahn 21	high	edible	Amaryllidaceae	Allium cepa L.	Herbaceous_plants	melif	non-native	1	1		1
Gruene weide 38	high	edible	Amaryllidaceae	Allium cepa L.	Herbaceous_plants	melif	non-native	1	1		1
Bornholm 62	high	edible	Amaryllidaceae	Allium schoenoprasum L.	Herbaceous_plants	melif	non-native	1	1		1
Eisenbahn 66	high	edible	Amaryllidaceae	Allium schoenoprasum L.	Herbaceous_plants	melif	non-native	1	1		1
Gruene weide 38	high	edible	Amaryllidaceae	Allium schoenoprasum L.	Herbaceous_plants	melif	non-native	1	1		1
Eisenbahn 109	high	edible	Brassicaceae	Armoracia rusticana	Herbaceous_plants	melif	non-native	1	1		1
Gruene weide 38	high	edible	Rosaceae	Aronia melanocarpa (Michx.) Elliot	trees, shrubs, vines	melif	non-native	1	1		1
Eisenbahn 109	high	edible	Solanaceae	Capsicum annuum L.	Herbaceous_plants	melif	non-native	1	1		1
Eisenbahn 21	high	edible	Solanaceae	Capsicum annuum L.	Herbaceous_plants	melif	non-native	1	1		1
Gruene weide 38	high	edible	Solanaceae	Capsicum annuum L.	Herbaceous_plants	melif	non-native	1	1		1
Bornholm 62	high	edible	Betulaceae	Corylus maxima 'Purpurea'	trees, shrubs, vines	melif	non-native	1	1		1
Bornholm 62	high	edible	Cucurbitaceae	Cucumis sativus L.	Herbaceous_plants	melif	non-native	1	1		1
Eisenbahn 109	high	edible	Cucurbitaceae	Cucumis sativus L.	Herbaceous_plants	melif	non-native	1	1		1
Eisenbahn 21	high	edible	Cucurbitaceae	Cucumis sativus L.	Herbaceous_plants	melif	non-native	1	1		1
Eisenbahn 66	high	edible	Cucurbitaceae	Cucumis sativus L.	Herbaceous_plants	melif	non-native	1	1		1
Eisenbahn 109	high	edible	Cucurbitaceae	Cucurbita pepo L.	Herbaceous_plants	melif	non-native	1	1		1
Eisenbahn 21	high	edible	Cucurbitaceae	Cucurbita pepo L.	Herbaceous_plants	melif	non-native	1	1		1
Eisenbahn 66	high	edible	Cucurbitaceae	Cucurbita pepo L.	Herbaceous_plants	melif	non-native	1	1		1
Gruene weide 38	high	edible	Cucurbitaceae	Cucurbita pepo L.	Herbaceous_plants	melif	non-native	1	1		1
Bornholm 62	high	edible	Brassicaceae	Diplotaxis tenuifolia	Herbaceous_plants	melif	non-native	1	1		1
Eisenbahn 109	high	edible	Rosaceae	Fragaria × ananassa	Herbaceous_plants	melif	non-native	1	1		1
Eisenbahn 21	high	edible	Rosaceae	Fragaria × ananassa	Herbaceous_plants	melif	non-native	1	1		1
Gruene weide 38	high	edible	Rosaceae	Fragaria × ananassa	Herbaceous_plants	melif	non-native	1	1		1
Bornholm 62	high	edible	Rosaceae	Fragaria vesca L.	Herbaceous_plants	melif	native	1	1		1
Eisenbahn 109	high	edible	Asteraceae	Helianthus annuus	Herbaceous_plants	melif	non-native	1	1		1
Eisenbahn 21	high	edible	Asteraceae	Helianthus annuus	Herbaceous_plants	melif	non-native	1	1		1
Bornholm 62	high	edible	Caprifoliaceae	Lonicera caerulea	trees, shrubs, vines	melif	non-native	1	1		1
Eisenbahn 109	high	edible	Rosaceae	Malus domestica	trees, shrubs, vines	melif	non-native	1	1		1
Eisenbahn 21	high	edible	Rosaceae	Malus domestica	trees, shrubs, vines	melif	non-native	1	1		1
Eisenbahn 66	high	edible	Rosaceae	Malus domestica	trees, shrubs, vines	melif	non-native	1	1		1
Gruene weide 38	high	edible	Rosaceae	Malus domestica	trees, shrubs, vines	melif	non-native	1	1		1
Eisenbahn 109	high	edible	Ranunculaceae	Nigella L.	Herbaceous_plants	melif	non-native	1	1		1
Gruene weide 38	high	edible	Lamiaceae	Origanum majorana	Herbaceous_plants	melif	non-native	1	1		1
Bornholm 62	high	edible	Fabaceae	Phaseolus vulgaris	Herbaceous_plants	melif	non-native	1	1		1
Eisenbahn 109	high	edible	Fabaceae	Phaseolus vulgaris	Herbaceous_plants	melif	non-native	1	1		1
Eisenbahn 21	high	edible	Fabaceae	Phaseolus vulgaris	Herbaceous_plants	melif	non-native	1	1		1
Gruene weide 38	high	edible	Fabaceae	Phaseolus vulgaris	Herbaceous_plants	melif	non-native	1	1		1
Bornholm 62	high	edible	Rosaceae	Prunus avium	trees, shrubs, vines	melif	non-native	1	1		1
Eisenbahn 21	high	edible	Rosaceae	Prunus avium	trees, shrubs, vines	melif	non-native	1	1		1
Eisenbahn 66	high	edible	Rosaceae	Prunus avium	trees, shrubs, vines	melif	non-native	1	1		1
Gruene weide 38	high	edible	Rosaceae	Prunus avium	trees, shrubs, vines	melif	non-native	1	1		1
Eisenbahn 21	high	edible	Rosaceae	Prunus cerasifera Ehrh.	trees, shrubs, vines	melif	non-native	1	1		1
Eisenbahn 109	high	edible	Rosaceae	Prunus cerasus	trees, shrubs, vines	melif	non-native	1	1		1
Eisenbahn 21	high	edible	Rosaceae	Prunus cerasus	trees, shrubs, vines	melif	non-native	1	1		1
Eisenbahn 66	high	edible	Rosaceae	Prunus cerasus	trees, shrubs, vines	melif	non-native	1	1		1
Gruene weide 38	high	edible	Rosaceae	Prunus cerasus	trees, shrubs, vines	melif	non-native	1	1		1
Bornholm 62	high	edible	Rosaceae	Prunus domestica	trees, shrubs, vines	melif	non-native	1	1		1
Eisenbahn 109	high	edible	Rosaceae	Prunus domestica	trees, shrubs, vines	melif	non-native	1	1		1
Eisenbahn 66	high	edible	Rosaceae	Prunus domestica	trees, shrubs, vines	melif	non-native	1	1		1
Gruene weide 38	high	edible	Rosaceae	Prunus domestica	trees, shrubs, vines	melif	non-native	1	1		1
Eisenbahn 109	high	edible	Rosaceae	Prunus dulcis	trees, shrubs, vines	melif	non-native	1	1		1
Eisenbahn 109	high	edible	Rosaceae	Prunus persica	trees, shrubs, vines	melif	non-native	1	1		1
Eisenbahn 66	high	edible	Rosaceae	Prunus persica	trees, shrubs, vines	melif	non-native	1	1		1
Gruene weide 38	high	edible	Rosaceae	Prunus persica	trees, shrubs, vines	melif	non-native	1	1		1
Eisenbahn 109	high	edible	Rosaceae	Pyrus communis	trees, shrubs, vines	melif	non-native	1	1		1
Eisenbahn 21	high	edible	Rosaceae	Pyrus communis	trees, shrubs, vines	melif	non-native	1	1		1
Gruene weide 38	high	edible	Rosaceae	Pyrus communis	trees, shrubs, vines	melif	non-native	1	1		1
Eisenbahn 21	high	edible	Grossulariaceae	Ribes × nidigrolaria	trees, shrubs, vines	melif	non-native	1	1		1
Bornholm 62	high	edible	Grossulariaceae	Ribes alpinum	trees, shrubs, vines	melif	non-native	1	1		1
Bornholm 62	high	edible	Grossulariaceae	Ribes nigrum L.	trees, shrubs, vines	melif	native	1	1		1
Eisenbahn 66	high	edible	Grossulariaceae	Ribes nigrum L.	trees, shrubs, vines	melif	native	1	1		1
Gruene weide 38	high	edible	Grossulariaceae	Ribes nigrum L.	trees, shrubs, vines	melif	native	1	1		1
Eisenbahn 109	high	edible	Grossulariaceae	Ribes rubrum L.	trees, shrubs, vines	melif	native	1	1		1
Eisenbahn 21	high	edible	Grossulariaceae	Ribes rubrum L.	trees, shrubs, vines	melif	native	1	1		1
Eisenbahn 66	high	edible	Grossulariaceae	Ribes rubrum L.	trees, shrubs, vines	melif	native	1	1		1
Gruene weide 38	high	edible	Grossulariaceae	Ribes rubrum L.	trees, shrubs, vines	melif	native	1	1		1
Eisenbahn 109	high	edible	Grossulariaceae	Ribes uva-crispa L.	trees, shrubs, vines	melif	non-native	1	1		1
Eisenbahn 66	high	edible	Grossulariaceae	Ribes uva-crispa L.	trees, shrubs, vines	melif	non-native	1	1		1
Gruene weide 38	high	edible	Grossulariaceae	Ribes uva-crispa L.	trees, shrubs, vines	melif	non-native	1	1		1
Bornholm 62	high	edible	Rosaceae	Rubus fruticosus L. s. l.	trees, shrubs, vines	melif	non-native	1	1		1
Gruene weide 38	high	edible	Rosaceae	Rubus fruticosus L. s. l.	trees, shrubs, vines	melif	non-native	1	1		1
Eisenbahn 109	high	edible	Rosaceae	Rubus fruticosus L. s. l.	trees, shrubs, vines	melif	non-native	1	1		1
Eisenbahn 21	high	edible	Rosaceae	Rubus fruticosus L. s. l.	trees, shrubs, vines	melif	non-native	1	1		1
Eisenbahn 21	high	edible	Lamiaceae	Salvia nemorosa	Herbaceous_plants	melif	non-native	1	1		1
Eisenbahn 66	high	edible	Lamiaceae	Salvia nemorosa	Herbaceous_plants	melif	non-native	1	1		1
Eisenbahn 66	high	edible	Fabaceae	Vicia faba	Herbaceous_plants	melif	non-native	1	1		1
Bornholm 62	high	ornamentals	Malvaceae	Alcea rosea L.	Herbaceous_plants	melif	non-native		1	1				1
Eisenbahn 109	high	ornamentals	Malvaceae	Alcea rosea L.	Herbaceous_plants	melif	non-native		1	1				1
Eisenbahn 21	high	ornamentals	Malvaceae	Alcea rosea L.	Herbaceous_plants	melif	non-native		1	1				1
Bornholm 62	high	ornamentals	Amaryllidaceae	Allium aflatunense	Herbaceous_plants	melif	non-native		1	1				1
Eisenbahn 109	high	ornamentals	Amaryllidaceae	Allium aflatunense	Herbaceous_plants	melif	non-native		1	1				1
Gruene weide 38	high	ornamentals	Amaryllidaceae	Allium aflatunense	Herbaceous_plants	melif	non-native		1	1				1
Eisenbahn 21	high	ornamentals	Ranunculaceae	Anemone hupehensis	Herbaceous_plants	melif	non-native		1	1				1
Eisenbahn 66	high	ornamentals	Ranunculaceae	Anemone hupehensis	Herbaceous_plants	melif	non-native		1	1				1
Eisenbahn 66	high	ornamentals	Plantaginaceae	Antirrhinum majus	Herbaceous_plants	melif	non-native		1	1				1
Bornholm 62	high	ornamentals	Ranunculaceae	Aquilegia vulgaris L. s. str.	Herbaceous_plants	melif	non-native		1	1				1
Eisenbahn 109	high	ornamentals	Ranunculaceae	Aquilegia vulgaris L. s. str.	Herbaceous_plants	melif	non-native		1	1				1
Eisenbahn 21	high	ornamentals	Ranunculaceae	Aquilegia vulgaris L. s. str.	Herbaceous_plants	melif	non-native		1	1				1
Eisenbahn 66	high	ornamentals	Ranunculaceae	Aquilegia vulgaris L. s. str.	Herbaceous_plants	melif	non-native		1	1				1
Gruene weide 38	high	ornamentals	Ranunculaceae	Aquilegia vulgaris L. s. str.	Herbaceous_plants	melif	non-native		1	1				1
Eisenbahn 109	high	ornamentals	Brassicaceae	Arabis alpina	Herbaceous_plants	melif	non-native		1	1				1
Bornholm 62	high	ornamentals	Plumbaginaceae	Armeria maritima	Herbaceous_plants	melif	non-native		1	1				1
Eisenbahn 66	high	ornamentals	Rosaceae	Aruncus dioicus	Herbaceous_plants	melif	non-native		1	1				1
Gruene weide 38	high	ornamentals	Rosaceae	Aruncus dioicus	Herbaceous_plants	melif	non-native		1	1				1
Eisenbahn 109	high	ornamentals	Saxifragaceae	Astilbe chinensis	Herbaceous_plants	melif	non-native		1	1				1
Eisenbahn 21	high	ornamentals	Saxifragaceae	Astilbe chinensis	Herbaceous_plants	melif	non-native		1	1				1
Eisenbahn 21	high	ornamentals	Brassicaceae	Aubrieta ×cultorum	Herbaceous_plants	melif	non-native		1	1				1
Bornholm 62	high	weeds/ornamentals	Asteraceae	Bellis perennis L.	Herbaceous_plants	melif	native		1	1				1
Eisenbahn 21	high	weeds/ornamentals	Asteraceae	Bellis perennis L.	Herbaceous_plants	melif	native		1	1				1
Eisenbahn 66	high	weeds/ornamentals	Asteraceae	Bellis perennis L.	Herbaceous_plants	melif	native		1	1				1
Gruene weide 38	high	weeds/ornamentals	Asteraceae	Bellis perennis L.	Herbaceous_plants	melif	native		1	1				1
Bornholm 62	high	ornamentals	Saxifragaceae	Bergenia Moench	Herbaceous_plants	melif	non-native		1	1				1
Eisenbahn 109	high	ornamentals	Saxifragaceae	Bergenia Moench	Herbaceous_plants	melif	non-native		1	1				1
Eisenbahn 66	high	ornamentals	Saxifragaceae	Bergenia Moench	Herbaceous_plants	melif	non-native		1	1				1
Gruene weide 38	high	ornamentals	Scrophulariaceae	Buddleja davidii Franch.	trees, shrubs, vines	melif	non-native		1	1				1
Gruene weide 38	high	ornamentals	Lamiaceae	Callicarpa giraldii var. Giraldii	trees, shrubs, vines	melif	non-native		1	1				1
Eisenbahn 109	high	ornamentals	Asteraceae	Callistephus chinensis	Herbaceous_plants	melif	non-native		1	1				1
Eisenbahn 109	high	ornamentals	Campanulaceae	Campanula medium	Herbaceous_plants	melif	non-native		1	1				1
Eisenbahn 109	high	ornamentals	Campanulaceae	Campanula persicifolia	Herbaceous_plants	melif	non-native		1	1				1
Bornholm 62	high	ornamentals	Campanulaceae	Campanula portenschlagiana Schult.	Herbaceous_plants	melif	non-native		1	1				1
Eisenbahn 21	high	ornamentals	Campanulaceae	Campanula portenschlagiana Schult.	Herbaceous_plants	melif	non-native		1	1				1
Eisenbahn 66	high	ornamentals	Campanulaceae	Campanula portenschlagiana Schult.	Herbaceous_plants	melif	non-native		1	1				1
Gruene weide 38	high	ornamentals	Campanulaceae	Campanula portenschlagiana Schult.	Herbaceous_plants	melif	non-native		1	1				1
Eisenbahn 21	high	ornamentals	Campanulaceae	Campanula trachelium L.	Herbaceous_plants	melif	non-native		1	1				1
Eisenbahn 109	high	ornamentals	Bignoniaceae	Campsis × tagliabuana	trees, shrubs, vines	melif	non-native		1	1				1
Eisenbahn 109	high	ornamentals	Asteraceae	Centaurea dealbata Willd.	Herbaceous_plants	melif	non-native		1	1				1
Eisenbahn 21	high	ornamentals	Asteraceae	Centaurea dealbata Willd.	Herbaceous_plants	melif	non-native		1	1				1
Eisenbahn 66	high	ornamentals	Asteraceae	Centaurea dealbata Willd.	Herbaceous_plants	melif	non-native		1	1				1
Gruene weide 38	high	ornamentals	Asteraceae	Centaurea dealbata Willd.	Herbaceous_plants	melif	non-native		1	1				1
Eisenbahn 66	high	ornamentals	Asteraceae	Centaurea macrocephala	Herbaceous_plants	melif	non-native		1	1				1
Eisenbahn 66	high	ornamentals	Asteraceae	Centaurea montana L. s. l.	Herbaceous_plants	melif	non-native		1	1				1
Bornholm 62	high	ornamentals	Caryophyllaceae	Cerastium tomentosum	Herbaceous_plants	melif	non-native		1	1				1
Eisenbahn 109	high	ornamentals	Caryophyllaceae	Cerastium tomentosum	Herbaceous_plants	melif	non-native		1	1				1
Eisenbahn 66	high	ornamentals	Caryophyllaceae	Cerastium tomentosum	Herbaceous_plants	melif	non-native		1	1				1
Bornholm 62	high	ornamentals	Ranunculaceae	Clematis L.	trees, shrubs, vines	melif	non-native		1	1				1
Eisenbahn 21	high	ornamentals	Ranunculaceae	Clematis L.	trees, shrubs, vines	melif	non-native		1	1				1
Bornholm 62	high	ornamentals	Asparagaceae	Convallaria majalis L.	Herbaceous_plants	melif	native		1	1				1
Eisenbahn 21	high	ornamentals	Asteraceae	Coreopsis grandiflora	Herbaceous_plants	melif	non-native		1	1				1
Eisenbahn 21	high	ornamentals	Asteraceae	Cosmos bipinnatus cv.	Herbaceous_plants	melif	non-native		1	1				1
Eisenbahn 66	high	ornamentals	Asteraceae	Cosmos bipinnatus cv.	Herbaceous_plants	melif	non-native		1	1				1
Eisenbahn 21	high	ornamentals	Rosaceae	Cotoneaster dammeri Schneid.	trees, shrubs, vines	melif	non-native		1	1				1
Eisenbahn 21	high	ornamentals	Rosaceae	Cotoneaster horizontalis	trees, shrubs, vines	melif	non-native		1	1				1
Eisenbahn 109	high	ornamentals	Rosaceae	Cotoneaster lucidus Schltdl.	trees, shrubs, vines	melif	non-native		1	1				1
Gruene weide 38	high	ornamentals	Iridaceae	Crocus	Herbaceous_plants	melif	non-native		1	1				1
Eisenbahn 109	high	ornamentals	Plantaginaceae	Cymbalaria muralis	Herbaceous_plants	melif	non-native		1	1				1
Eisenbahn 109	high	ornamentals	Asteraceae	Dahlia × hortensis	Herbaceous_plants	melif	non-native		1	1				1
Eisenbahn 109	high	ornamentals	Ranunculaceae	Delphinium elatum-Hybriden	Herbaceous_plants	melif	non-native		1	1				1
Eisenbahn 21	high	ornamentals	Ranunculaceae	Delphinium elatum-Hybriden	Herbaceous_plants	melif	non-native		1	1				1
Eisenbahn 66	high	ornamentals	Ranunculaceae	Delphinium elatum-Hybriden	Herbaceous_plants	melif	non-native		1	1				1
Eisenbahn 66	high	ornamentals	Caryophyllaceae	Dianthus barbatus	Herbaceous_plants	melif	non-native		1	1				1
Gruene weide 38	high	ornamentals	Caryophyllaceae	Dianthus barbatus	Herbaceous_plants	melif	non-native		1	1				1
Gruene weide 38	high	ornamentals	Caryophyllaceae	Dianthus deltoides	Herbaceous_plants	melif	non-native		1	1				1
Eisenbahn 109	high	ornamentals	Caryophyllaceae	Dianthus plumarius	Herbaceous_plants	melif	non-native		1	1				1
Eisenbahn 109	high	ornamentals	Caryophyllaceae	Dianthus-chinensis-Hybriden	Herbaceous_plants	melif	non-native		1	1				1
Eisenbahn 109	high	ornamentals	Plantaginaceae	Digitalis purpurea	Herbaceous_plants	melif	non-native		1	1				1
Bornholm 62	high	ornamentals	Asteraceae	Doronicum orientale	Herbaceous_plants	melif	non-native		1	1				1
Eisenbahn 21	high	ornamentals	Asteraceae	Doronicum orientale	Herbaceous_plants	melif	non-native		1	1				1
Eisenbahn 109	high	edible/medicinal/ornamentals	Asteraceae	Echinacea purpurea	Herbaceous_plants	melif	non-native		1	1				1
Eisenbahn 21	high	ornamentals	Ericaceae	Erica carnea	trees, shrubs, vines	melif	non-native		1	1				1
Eisenbahn 21	high	ornamentals	Apiaceae	Eryngium planum	Herbaceous_plants	melif	non-native		1	1				1
Eisenbahn 109	high	ornamentals	Brassicaceae	Erysimum cheiri	Herbaceous_plants	melif	non-native		1	1				1
Eisenbahn 21	high	ornamentals	Asteraceae	Gaillardia pulchella	Herbaceous_plants	melif	non-native		1	1				1
Bornholm 62	high	weeds/ornamentals	Rubiaceae	Galium odoratum (L.) Scop.	Herbaceous_plants	melif	native		1	1				1
Eisenbahn 109	high	weeds/ornamentals	Rubiaceae	Galium odoratum (L.) Scop.	Herbaceous_plants	melif	native		1	1				1
Eisenbahn 109	high	ornamentals	Geraniaceae	Geranium himalayense	Herbaceous_plants	melif	non-native		1	1				1
Bornholm 62	high	weeds/ornamentals	Geraniaceae	Geranium macrorrhizum L.	Herbaceous_plants	melif	non-native		1	1				1
Eisenbahn 66	high	weeds/ornamentals	Geraniaceae	Geranium macrorrhizum L.	Herbaceous_plants	melif	non-native		1	1				1
Gruene weide 38	high	weeds/ornamentals	Geraniaceae	Geranium macrorrhizum L.	Herbaceous_plants	melif	non-native		1	1				1
Gruene weide 38	high	ornamentals	Rosaceae	Geum coccineum	Herbaceous_plants	melif	non-native		1	1				1
Eisenbahn 21	high	ornamentals	Asteraceae	Heliopsis helianthoides (L.)	Herbaceous_plants	melif	non-native		1	1				1
Eisenbahn 21	high	ornamentals	Ranunculaceae	Helleborus niger	Herbaceous_plants	melif	non-native		1	1				1
Eisenbahn 109	high	ornamentals	Asphodelaceae	Hemerocallis fulva var. Europaea	Herbaceous_plants	melif	non-native		1	1				1
Eisenbahn 66	high	ornamentals	Asphodelaceae	Hemerocallis fulva var. Europaea	Herbaceous_plants	melif	non-native		1	1				1
Eisenbahn 109	high	ornamentals	Ranunculaceae	Hepatica nobilis	Herbaceous_plants	melif	non-native		1	1				1
Bornholm 62	high	ornamentals	Malvaceae	Hibiscus syriacus L.	trees, shrubs, vines	melif	non-native		1	1				1
Eisenbahn 109	high	ornamentals	Malvaceae	Hibiscus syriacus L.	trees, shrubs, vines	melif	non-native		1	1				1
Eisenbahn 21	high	ornamentals	Malvaceae	Hibiscus syriacus L.	trees, shrubs, vines	melif	non-native		1	1				1
Eisenbahn 66	high	ornamentals	Malvaceae	Hibiscus syriacus L.	trees, shrubs, vines	melif	non-native		1	1				1
Eisenbahn 109	high	weeds/ornamentals	Asteraceae	Hieracium aurantiacum L.	Herbaceous_plants	melif	non-native		1	1				1
Bornholm 62	high	ornamentals	Asparagaceae	Hyacinthoides hispanica	Herbaceous_plants	melif	non-native		1	1				1
Gruene weide 38	high	ornamentals	Asparagaceae	Hyacinthus orientalis	Herbaceous_plants	melif	non-native		1	1				1
Eisenbahn 21	high	ornamentals	Crassulaceae	Hylotelephium spectabile	Herbaceous_plants	melif	non-native		1	1				1
Eisenbahn 66	high	ornamentals	Crassulaceae	Hylotelephium spectabile	Herbaceous_plants	melif	non-native		1	1				1
Gruene weide 38	high	ornamentals	Crassulaceae	Hylotelephium spectabile	Herbaceous_plants	melif	non-native		1	1				1
Bornholm 62	high	ornamentals	Brassicaceae	Iberis sempervirens	Herbaceous_plants	melif	non-native		1	1				1
Eisenbahn 66	high	ornamentals	Brassicaceae	Iberis sempervirens	Herbaceous_plants	melif	non-native		1	1				1
Eisenbahn 109	high	ornamentals	Balsaminaceae	Impatiens walleriana	Herbaceous_plants	melif	non-native		1	1				1
Bornholm 62	high	ornamentals	Iridaceae	Iris L.	Herbaceous_plants	melif	non-native		1	1				1
Gruene weide 38	high	ornamentals	Iridaceae	Iris L.	Herbaceous_plants	melif	non-native		1	1				1
Eisenbahn 66	high	ornamentals	Iridaceae	Iris L.	Herbaceous_plants	melif	non-native		1	1				1
Eisenbahn 66	high	ornamentals	Papaveraceae	Lamprocapnos spectabilis	Herbaceous_plants	melif	non-native		1	1				1
Gruene weide 38	high	ornamentals	Papaveraceae	Lamprocapnos spectabilis	Herbaceous_plants	melif	non-native		1	1				1
Bornholm 62	high	ornamentals	Fabaceae	Lathyrus latifolius L.	Herbaceous_plants	melif	non-native		1	1				1
Eisenbahn 109	high	ornamentals	Fabaceae	Lathyrus latifolius L.	Herbaceous_plants	melif	non-native		1	1				1
Eisenbahn 109	high	ornamentals	Lamiaceae	Lavandula angustifolia Mill.	trees, shrubs, vines	melif	non-native		1	1				1
Eisenbahn 21	high	ornamentals	Lamiaceae	Lavandula angustifolia Mill.	trees, shrubs, vines	melif	non-native		1	1				1
Eisenbahn 109	high	ornamentals	Asteraceae	Liatris spicata	Herbaceous_plants	melif	non-native		1	1				1
Eisenbahn 21	high	ornamentals	Asteraceae	Liatris spicata	Herbaceous_plants	melif	non-native		1	1				1
Bornholm 62	high	ornamentals	Oleaceae	Ligustrum vulgare L.	trees, shrubs, vines	melif	non-native		1	1				1
Eisenbahn 109	high	ornamentals	Oleaceae	Ligustrum vulgare L.	trees, shrubs, vines	melif	non-native		1	1				1
Eisenbahn 21	high	ornamentals	Oleaceae	Ligustrum vulgare L.	trees, shrubs, vines	melif	non-native		1	1				1
Gruene weide 38	high	ornamentals	Oleaceae	Ligustrum vulgare L.	trees, shrubs, vines	melif	non-native		1	1				1
Eisenbahn 21	high	ornamentals	Liliaceae	Lilium bulbiferum	Herbaceous_plants	melif	non-native		1	1				1
Eisenbahn 66	high	ornamentals	Liliaceae	Lilium Hybrid	Herbaceous_plants	melif	non-native		1	1				1
Eisenbahn 21	high	ornamentals	Campanulaceae	Lobelia	Herbaceous_plants	melif	non-native		1	1				1
Eisenbahn 21	high	ornamentals	Brassicaceae	Lobularia maritima	Herbaceous_plants	melif	non-native		1	1				1
Eisenbahn 21	high	ornamentals	Fabaceae	Lupinus polyphyllus Lindl.	Herbaceous_plants	melif	non-native		1	1				1
Eisenbahn 66	high	ornamentals	Caryophyllaceae	Lychnis chalcedonica	Herbaceous_plants	melif	non-native		1	1				1
Eisenbahn 109	high	ornamentals	Primulaceae	Lysimachia nummularia L.	Herbaceous_plants	melif	non-native		1	1				1
Gruene weide 38	high	ornamentals	Primulaceae	Lysimachia nummularia L.	Herbaceous_plants	melif	non-native		1	1				1
Eisenbahn 109	high	ornamentals	Primulaceae	Lysimachia punctata L.	Herbaceous_plants	melif	non-native		1	1				1
Eisenbahn 21	high	ornamentals	Primulaceae	Lysimachia punctata L.	Herbaceous_plants	melif	non-native		1	1				1
Eisenbahn 21	high	ornamentals	Lythraceae	Lythrum salicaria L.	Herbaceous_plants	melif	non-native		1	1				1
Eisenbahn 21	high	ornamentals	Berberidaceae	Mahonia aquifolium (Pursh) Nutt.	trees, shrubs, vines	melif	non-native		1	1				1
Eisenbahn 21	high	ornamentals	Malvaceae	Malva sylvestris subsp. mauritiana (L.) Boiss. ex Coutinho	Herbaceous_plants	melif	non-native		1	1				1
Bornholm 62	high	ornamentals	Phrymaceae	Mazus reptans	Herbaceous_plants	melif	non-native		1	1				1
Eisenbahn 109	high	weeds/ornamentals	Boraginaceae	Myosotis sylvatica	Herbaceous_plants	melif	non-native		1	1				1
Bornholm 62	high	ornamentals	Asparagaceae	Ornithogalum umbellatum L. s. str.	Herbaceous_plants	melif	non-native		1	1				1
Gruene weide 38	high	ornamentals	Asparagaceae	Ornithogalum umbellatum L. s. str.	Herbaceous_plants	melif	non-native		1	1				1
Eisenbahn 66	high	weeds/ornamentals	Oxalidaceae	Oxalis corniculata L.	Herbaceous_plants	melif	non-native		1	1				1
Gruene weide 38	high	weeds/ornamentals	Oxalidaceae	Oxalis corniculata L.	Herbaceous_plants	melif	non-native		1	1				1
Eisenbahn 109	high	weeds/ornamentals	Oxalidaceae	Oxalis stricta	Herbaceous_plants	melif	non-native		1	1				1
Eisenbahn 21	high	ornamentals	Oxalidaceae	Oxalis tetraphylla	Herbaceous_plants	melif	non-native		1	1				1
Bornholm 62	high	ornamentals	Paeoniaceae	Paeonia officinalis L.	Herbaceous_plants	melif	non-native		1	1				1
Eisenbahn 109	high	ornamentals	Paeoniaceae	Paeonia officinalis L.	Herbaceous_plants	melif	non-native		1	1				1
Eisenbahn 21	high	ornamentals	Paeoniaceae	Paeonia officinalis L.	Herbaceous_plants	melif	non-native		1	1				1
Eisenbahn 66	high	ornamentals	Paeoniaceae	Paeonia officinalis L.	Herbaceous_plants	melif	non-native		1	1				1
Gruene weide 38	high	ornamentals	Paeoniaceae	Paeonia officinalis L.	Herbaceous_plants	melif	non-native		1	1				1
Gruene weide 38	high	ornamentals	Papaveraceae	Papaver orientale	Herbaceous_plants	melif	non-native		1	1				1
Eisenbahn 21	high	ornamentals	Vitaceae	Parthenocissus quinquefolia (L.) Planch.	trees, shrubs, vines	melif	non-native		1	1				1
Eisenbahn 66	high	ornamentals	Crassulaceae	Phedimus spurius	Herbaceous_plants	melif	non-native		1	1				1
Eisenbahn 21	high	ornamentals	Hydrangeaceae	Philadelphus L.	trees, shrubs, vines	melif	non-native		1	1				1
Bornholm 62	high	ornamentals	Polemoniaceae	Phlox paniculata L.	Herbaceous_plants	melif	non-native		1	1				1
Eisenbahn 21	high	ornamentals	Polemoniaceae	Phlox paniculata L.	Herbaceous_plants	melif	non-native		1	1				1
Eisenbahn 66	high	ornamentals	Polemoniaceae	Phlox paniculata L.	Herbaceous_plants	melif	non-native		1	1				1
Eisenbahn 21	high	ornamentals	Polemoniaceae	Phlox subulata L.	Herbaceous_plants	melif	non-native		1	1				1
Eisenbahn 66	high	ornamentals	Polemoniaceae	Phlox subulata L.	Herbaceous_plants	melif	non-native		1	1				1
Gruene weide 38	high	ornamentals	Polemoniaceae	Phlox subulata L.	Herbaceous_plants	melif	non-native		1	1				1
Eisenbahn 21	high	ornamentals	Phytolaccaceae	Phytolacca acinosa	trees, shrubs, vines	melif	non-native		1	1				1
Eisenbahn 21	high	ornamentals	Campanulaceae	Platycodon grandiflorus	Herbaceous_plants	melif	non-native		1	1				1
Gruene weide 38	high	ornamentals	Campanulaceae	Platycodon grandiflorus	Herbaceous_plants	melif	non-native		1	1				1
Eisenbahn 66	high	ornamentals	Rosaceae	Potentilla argyrophylla	Herbaceous_plants	melif	non-native		1	1				1
Gruene weide 38	high	ornamentals	Rosaceae	Potentilla neumanniana	Herbaceous_plants	melif	non-native		1	1				1
Bornholm 62	high	ornamentals	Primulaceae	Primula vulgaris	Herbaceous_plants	melif	non-native		1	1				1
Eisenbahn 66	high	ornamentals	Primulaceae	Primula vulgaris	Herbaceous_plants	melif	non-native		1	1				1
Gruene weide 38	high	ornamentals	Primulaceae	Primula vulgaris	Herbaceous_plants	melif	non-native		1	1				1
Eisenbahn 109	high	ornamentals	Lamiaceae	Prunella grandiflora	Herbaceous_plants	melif	non-native		1	1				1
Eisenbahn 21	high	ornamentals	Rosaceae	Prunus laurocerasus L.	trees, shrubs, vines	melif	non-native		1	1				1
Eisenbahn 66	high	ornamentals	Rosaceae	Prunus laurocerasus L.	trees, shrubs, vines	melif	non-native		1	1				1
Eisenbahn 109	high	ornamentals	Boraginaceae	Pulmonaria saccharata	Herbaceous_plants	melif	non-native		1	1				1
Gruene weide 38	high	ornamentals	Boraginaceae	Pulmonaria saccharata	Herbaceous_plants	melif	non-native		1	1				1
Eisenbahn 21	high	ornamentals	Ranunculaceae	Pulsatilla vulgaris	Herbaceous_plants	melif	non-native		1	1				1
Gruene weide 38	high	ornamentals	Ranunculaceae	Pulsatilla vulgaris	Herbaceous_plants	melif	non-native		1	1				1
Eisenbahn 21	high	ornamentals	Rosaceae	Pyracantha coccinea	trees, shrubs, vines	melif	non-native		1	1				1
Bornholm 62	high	ornamentals	Ericaceae	Rhododendron L.	trees, shrubs, vines	melif	non-native		1	1				1
Eisenbahn 109	high	ornamentals	Ericaceae	Rhododendron L.	trees, shrubs, vines	melif	non-native		1	1				1
Eisenbahn 21	high	ornamentals	Ericaceae	Rhododendron L.	trees, shrubs, vines	melif	non-native		1	1				1
Gruene weide 38	high	ornamentals	Ericaceae	Rhododendron L.	trees, shrubs, vines	melif	non-native		1	1				1
Eisenbahn 109	high	ornamentals	Ericaceae	Rhododendron Simsii-Hybriden	trees, shrubs, vines	melif	non-native		1	1				1
Gruene weide 38	high	ornamentals	Ericaceae	Rhododendron Simsii-Hybriden	trees, shrubs, vines	melif	non-native		1	1				1
Bornholm 62	high	ornamentals	Rosaceae	Rosa L.	trees, shrubs, vines	melif	non-native		1	1				1
Eisenbahn 109	high	ornamentals	Rosaceae	Rosa L.	trees, shrubs, vines	melif	non-native		1	1				1
Eisenbahn 21	high	ornamentals	Rosaceae	Rosa L.	trees, shrubs, vines	melif	non-native		1	1				1
Eisenbahn 66	high	ornamentals	Rosaceae	Rosa L.	trees, shrubs, vines	melif	non-native		1	1				1
Gruene weide 38	high	ornamentals	Rosaceae	Rosa L.	trees, shrubs, vines	melif	non-native		1	1				1
Gruene weide 38	high	ornamentals	Asteraceae	Rudbeckia fulgida	Herbaceous_plants	melif	non-native		1	1				1
Eisenbahn 66	high	ornamentals	Asteraceae	Rudbeckia hirta L.	Herbaceous_plants	melif	non-native		1	1				1
Eisenbahn 109	high	ornamentals	Asteraceae	Rudbeckia L.	Herbaceous_plants	melif	non-native		1	1				1
Gruene weide 38	high	ornamentals	Salicaceae	Salix L.	trees, shrubs, vines	melif	non-native		1	1				1
Eisenbahn 109	high	ornamentals	Crassulaceae	Sedum album	Herbaceous_plants	melif	non-native		1	1				1
Bornholm 62	high	ornamentals	Caryophyllaceae	Silene coronaria	Herbaceous_plants	melif	non-native		1	1				1
Eisenbahn 109	high	ornamentals	Caryophyllaceae	Silene coronaria	Herbaceous_plants	melif	non-native		1	1				1
Eisenbahn 66	high	ornamentals	Caryophyllaceae	Silene coronaria	Herbaceous_plants	melif	non-native		1	1				1
Eisenbahn 21	high	ornamentals	Lamiaceae	Stachys byzantina	Herbaceous_plants	melif	non-native		1	1				1
Eisenbahn 109	high	ornamentals	Caprifoliaceae	Symphoricarpos albus	trees, shrubs, vines	melif	non-native		1	1				1
Eisenbahn 109	high	ornamentals	Oleaceae	Syringa vulgaris L.	trees, shrubs, vines	melif	non-native		1	1				1
Eisenbahn 21	high	ornamentals	Oleaceae	Syringa vulgaris L.	trees, shrubs, vines	melif	non-native		1	1				1
Gruene weide 38	high	ornamentals	Oleaceae	Syringa vulgaris L.	trees, shrubs, vines	melif	non-native		1	1				1
Eisenbahn 109	high	weeds/ornamentals	Asteraceae	Tanacetum vulgare	Herbaceous_plants	melif	non-native		1	1				1
Eisenbahn 21	high	ornamentals	Taxaceae	Taxus baccata L.	trees, shrubs, vines	melif	non-native		1	1				1
Eisenbahn 109	high	ornamentals	Commelinaceae	Tradescantia virginiana L.	Herbaceous_plants	melif	non-native		1	1				1
Eisenbahn 66	high	ornamentals	Commelinaceae	Tradescantia virginiana L.	Herbaceous_plants	melif	non-native		1	1				1
Bornholm 62	high	ornamentals	Liliaceae	Tulipa	Herbaceous_plants	melif	non-native		1	1				1
Eisenbahn 66	high	ornamentals	Plantaginaceae	Veronica spicata	Herbaceous_plants	melif	non-native		1	1				1
Eisenbahn 109	high	ornamentals	Adoxaceae	Viburnum	trees, shrubs, vines	melif	non-native		1	1				1
Eisenbahn 109	high	ornamentals	Caprifoliaceae	Weigela florida (Bunge) A.DC.	trees, shrubs, vines	melif	non-native		1	1				1
Eisenbahn 21	high	ornamentals	Caprifoliaceae	Weigela florida (Bunge) A.DC.	trees, shrubs, vines	melif	non-native		1	1				1
Eisenbahn 66	high	ornamentals	Caprifoliaceae	Weigela florida (Bunge) A.DC.	trees, shrubs, vines	melif	non-native		1	1				1
Eisenbahn 109	high	ornamentals	Asteraceae	Zinnia elegans	Herbaceous_plants	melif	non-native		1	1				1
Eisenbahn 66	high	ornamentals	Asteraceae	Zinnia elegans	Herbaceous_plants	melif	non-native		1	1				1
Bornholm 62	high	weeds	Apiaceae	Aegopodium podagraria L.	Herbaceous_plants	non-melif	non-native				1
Eisenbahn 109	high	weeds	Apiaceae	Aegopodium podagraria L.	Herbaceous_plants	non-melif	non-native				1
Eisenbahn 21	high	weeds	Apiaceae	Aegopodium podagraria L.	Herbaceous_plants	non-melif	non-native				1
Eisenbahn 66	high	weeds	Apiaceae	Aegopodium podagraria L.	Herbaceous_plants	non-melif	non-native				1
Gruene weide 38	high	weeds	Apiaceae	Aegopodium podagraria L.	Herbaceous_plants	non-melif	non-native				1
Eisenbahn 21	high	weeds	Amaranthaceae	Amaranthus retroflexus L.	Herbaceous_plants	non-melif	non-native				1
Gruene weide 38	high	weeds	Brassicaceae	Capsella bursa-pastoris (L.) Med.	Herbaceous_plants	non-melif	non-native				1
Eisenbahn 109	high	weeds	Poaceae	Dactylis glomerata L. s. str.	Herbaceous_plants	non-melif	native				11
Gruene weide 38	high	weeds	Poaceae	Dactylis glomerata L. s. str.	Herbaceous_plants	non-melif	native				11
Bornholm 62	high	weeds	Poaceae	Festuca pratensis Huds. s. l., (i. w. S.)	Herbaceous_plants	non-melif	native				11
Gruene weide 38	high	weeds	Poaceae	Festuca pratensis Huds. s. l., (i. w. S.)	Herbaceous_plants	non-melif	native				11
Eisenbahn 109	high	weeds	Rubiaceae	Galium elongatum	Herbaceous_plants	non-melif	non-native				11
Bornholm 62	high	weeds	Poaceae	Lolium perenne L.	Herbaceous_plants	non-melif	non-native				11
Eisenbahn 109	high	weeds	Poaceae	Lolium perenne L.	Herbaceous_plants	non-melif	non-native				11
Eisenbahn 21	high	weeds	Poaceae	Lolium perenne L.	Herbaceous_plants	non-melif	non-native				11
Eisenbahn 66	high	weeds	Poaceae	Lolium perenne L.	Herbaceous_plants	non-melif	non-native				11
Eisenbahn 66	high	weeds	Asteraceae	Matricaria discoidea	Herbaceous_plants	non-melif	non-native				11
Bornholm 62	high	weeds	Plantaginaceae	Plantago lanceolata L.	Herbaceous_plants	non-melif	native				11
Eisenbahn 109	high	weeds	Plantaginaceae	Plantago major L.	Herbaceous_plants	non-melif	non-native				11
Eisenbahn 21	high	weeds	Plantaginaceae	Plantago major L.	Herbaceous_plants	non-melif	non-native				11
Eisenbahn 66	high	weeds	Plantaginaceae	Plantago major L.	Herbaceous_plants	non-melif	non-native				11
Eisenbahn 109	high	weeds	Poaceae	Poa annua	Herbaceous_plants	non-melif	non-native				11
Eisenbahn 21	high	weeds	Poaceae	Poa L.	Herbaceous_plants	non-melif	non-native				11
Eisenbahn 66	high	weeds	Poaceae	Poa L.	Herbaceous_plants	non-melif	non-native				11
Bornholm 62	high	weeds	Poaceae	Poa pratensis L. s. str.	Herbaceous_plants	non-melif	native				11
Eisenbahn 66	high	weeds	Poaceae	Poa pratensis L. s. str.	Herbaceous_plants	non-melif	native				11
Gruene weide 38	high	weeds	Poaceae	Poa pratensis L. s. str.	Herbaceous_plants	non-melif	native				11
Eisenbahn 66	high	weeds	Polygonaceae	Polygonum aviculare agg. L.	Herbaceous_plants	non-melif	non-native				11
Eisenbahn 109	high	weeds	Caryophyllaceae	Stellaria media (L.) Vill.	Herbaceous_plants	non-melif	non-native				11
Eisenbahn 21	high	weeds	Caryophyllaceae	Stellaria media (L.) Vill.	Herbaceous_plants	non-melif	non-native				11
Eisenbahn 66	high	weeds	Caryophyllaceae	Stellaria media (L.) Vill.	Herbaceous_plants	non-melif	non-native				11
Eisenbahn 109	high	weeds	Violaceae	Viola sororia	Herbaceous_plants	non-melif	non-native				11
Eisenbahn 21	high	ornamentals	Amaranthaceae	Atriplex hortensis	Herbaceous_plants	non-melif	non-native			1	11
Eisenbahn 109	high	ornamentals	Begoniaceae	Begonia L.	Herbaceous_plants	non-melif	non-native			1	11
Gruene weide 38	high	ornamentals	Begoniaceae	Begonia L.	Herbaceous_plants	non-melif	non-native			1	11
Eisenbahn 109	high	ornamentals	Buxaceae	Buxus sempervirens	trees, shrubs, vines	non-melif	non-native			1	11
Eisenbahn 66	high	ornamentals	Buxaceae	Buxus sempervirens	trees, shrubs, vines	non-melif	non-native			1	11
Eisenbahn 21	high	ornamentals	Cyperaceae	Carex comans	Herbaceous_plants	non-melif	non-native			1	11
Eisenbahn 109	high	ornamentals	Cyperaceae	Carex leiorhyncha C.A.Mey.	Herbaceous_plants	non-melif	non-native			1	11
Gruene weide 38	high	ornamentals	Cupressaceae	Chamaecyparis lawsoniana	trees, shrubs, vines	non-melif	non-native			1	1
Eisenbahn 109	high	ornamentals	Asteraceae	Chrysanthemum × grandiflorum	Herbaceous_plants	non-melif	non-native			1	1
Gruene weide 38	high	ornamentals	Asteraceae	Chrysanthemum × grandiflorum	Herbaceous_plants	non-melif	non-native			1	1
Eisenbahn 66	high	ornamentals	Rosaceae	Dasiphora fruticosa	trees, shrubs, vines	non-melif	non-native			1	1
Gruene weide 38	high	ornamentals	Equisetaceae	Equisetum arvense	Herbaceous_plants	non-melif	non-native			1	1
Eisenbahn 21	high	ornamentals	Celastraceae	Euonymus fortunei	trees, shrubs, vines	non-melif	non-native			1	1
Gruene weide 38	high	ornamentals	Celastraceae	Euonymus fortunei	trees, shrubs, vines	non-melif	non-native			1	1
Eisenbahn 21	high	ornamentals	Poaceae	Festuca cinerea	Herbaceous_plants	non-melif	non-native			1	1
Bornholm 62	high	ornamentals	Oleaceae	Forsythia × intermedia	trees, shrubs, vines	non-melif	non-native			1	1
Eisenbahn 109	high	ornamentals	Oleaceae	Forsythia × intermedia	trees, shrubs, vines	non-melif	non-native			1	1
Eisenbahn 109	high	ornamentals	Ginkgoaceae	Ginkgo biloba	trees, shrubs, vines	non-melif	non-native			1	1
Eisenbahn 109	high	ornamentals	Iridaceae	Gladiolus × hortulanus	Herbaceous_plants	non-melif	non-native			1	1
Eisenbahn 21	high	ornamentals	Iridaceae	Gladiolus × hortulanus	Herbaceous_plants	non-melif	non-native			1	1
Bornholm 62	high	ornamentals	Araliaceae	Hedera helix L.	trees, shrubs, vines	non-melif	native			1	1
Eisenbahn 109	high	ornamentals	Araliaceae	Hedera helix L.	trees, shrubs, vines	non-melif	native			1	1
Eisenbahn 21	high	ornamentals	Araliaceae	Hedera helix L.	trees, shrubs, vines	non-melif	native			1	1
Eisenbahn 109	high	ornamentals	Saxifragaceae	Heuchera ×brizoides	Herbaceous_plants	non-melif	non-native			1	1
Eisenbahn 66	high	ornamentals	Saxifragaceae	Heuchera ×brizoides	Herbaceous_plants	non-melif	non-native			1	1
Eisenbahn 21	high	ornamentals	Asparagaceae	Hosta Tratt.	Herbaceous_plants	non-melif	non-native			1	1
Bornholm 62	high	ornamentals	Hydrangeaceae	Hydrangea macrophylla	trees, shrubs, vines	non-melif	non-native			1	1
Eisenbahn 109	high	ornamentals	Hydrangeaceae	Hydrangea macrophylla	trees, shrubs, vines	non-melif	non-native			1	1
Eisenbahn 21	high	ornamentals	Hydrangeaceae	Hydrangea macrophylla	trees, shrubs, vines	non-melif	non-native			1	1
Eisenbahn 66	high	ornamentals	Hydrangeaceae	Hydrangea macrophylla	trees, shrubs, vines	non-melif	non-native			1	1
Gruene weide 38	high	ornamentals	Hydrangeaceae	Hydrangea macrophylla	trees, shrubs, vines	non-melif	non-native			1	1
Eisenbahn 21	high	ornamentals	Cupressaceae	Juniperus chinensis	trees, shrubs, vines	non-melif	non-native			1	1
Eisenbahn 21	high	ornamentals	Cupressaceae	Juniperus squamata	trees, shrubs, vines	non-melif	non-native			1	1
Eisenbahn 21	high	ornamentals	Rosaceae	Kerria japonica L.	trees, shrubs, vines	non-melif	non-native			1	1
Eisenbahn 21	high	ornamentals	Asteraceae	Leucanthemum maximum	Herbaceous_plants	non-melif	non-native			1	1
Eisenbahn 66	high	ornamentals	Fabaceae	Lupinus polyphyllus Lindl.	Herbaceous_plants	non-melif	non-native			1	1
Eisenbahn 109	high	ornamentals	Magnoliaceae	Magnolia × soulangeana	trees, shrubs, vines	non-melif	non-native			1	1
Eisenbahn 21	high	ornamentals	Magnoliaceae	Magnolia × soulangeana	trees, shrubs, vines	non-melif	non-native			1	1
Eisenbahn 21	high	ornamentals	Onocleaceae	Matteuccia struthiopteris (L.) Tod.	Herbaceous_plants	non-melif	non-native			1	1
Eisenbahn 21	high	ornamentals	Poaceae	Miscanthus sinensis	Herbaceous_plants	non-melif	non-native			1	1
Bornholm 62	high	ornamentals	Amaryllidaceae	Narcissus	Herbaceous_plants	non-melif	non-native			1	1
Gruene weide 38	high	ornamentals	Paeoniaceae	Paeonia suffruticosa	trees, shrubs, vines	non-melif	non-native			1	1
Eisenbahn 109	high	ornamentals	Paeoniaceae	Paeonia suffruticosa	trees, shrubs, vines	non-melif	non-native			1	1
Bornholm 62	high	ornamentals	Geraniaceae	Pelargonium Zonale Hybriden	Herbaceous_plants	non-melif	non-native			1	1
Eisenbahn 21	high	ornamentals	Geraniaceae	Pelargonium Zonale Hybriden	Herbaceous_plants	non-melif	non-native			1	1
Bornholm 62	high	ornamentals	Solanaceae	Petunia ×hybrida	Herbaceous_plants	non-melif	non-native			1	1
Eisenbahn 109	high	ornamentals	Solanaceae	Physalis alkekengi L.	Herbaceous_plants	non-melif	non-native			1	1
Eisenbahn 109	high	ornamentals	Asparagaceae	Polygonatum multiflorum (L.) All.	Herbaceous_plants	non-melif	non-native			1	1
Eisenbahn 21	high	ornamentals	Asparagaceae	Polygonatum multiflorum (L.) All.	Herbaceous_plants	non-melif	non-native			1	1
Eisenbahn 109	high	ornamentals	Primulaceae	Primula vulgaris	Herbaceous_plants	non-melif	non-native			1	1
Eisenbahn 21	high	ornamentals	Primulaceae	Primula vulgaris	Herbaceous_plants	non-melif	non-native			1	1
Bornholm 62	high	ornamentals	Saxifragaceae	Saxifraga	Herbaceous_plants	non-melif	non-native			1	1
Eisenbahn 109	high	ornamentals	Saxifragaceae	Saxifraga	Herbaceous_plants	non-melif	non-native			1	1
Eisenbahn 21	high	ornamentals	Saxifragaceae	Saxifraga	Herbaceous_plants	non-melif	non-native			1	1
Eisenbahn 109	high	ornamentals	Saxifragaceae	Saxifraga	Herbaceous_plants	non-melif	non-native			1	1
Bornholm 62	high	ornamentals	Crassulaceae	Sempervivum tectorum	Herbaceous_plants	non-melif	non-native			1	1
Eisenbahn 66	high	ornamentals	Crassulaceae	Sempervivum tectorum	Herbaceous_plants	non-melif	non-native			1	1
Eisenbahn 66	high	ornamentals	Cupressaceae	Thuja occidentalis	trees, shrubs, vines	non-melif	non-native			1	1
Gruene weide 38	high	ornamentals	Cupressaceae	Thuja occidentalis	trees, shrubs, vines	non-melif	non-native			1	1
Eisenbahn 109	high	ornamentals	Apocynaceae	Vinca minor L.	Herbaceous_plants	non-melif	non-native			1	1
Bornholm 62	high	ornamentals	Violaceae	Viola wittrockiana	Herbaceous_plants	non-melif	non-native			1	1
Eisenbahn 21	high	ornamentals	Violaceae	Viola wittrockiana	Herbaceous_plants	non-melif	non-native			1	1
Bornholm 62	high	ornamentals	Asparagaceae	Yucca filamentosa	Herbaceous_plants	non-melif	non-native			1	1
Eisenbahn 109	high	ornamentals	Asparagaceae	Yucca filamentosa	Herbaceous_plants	non-melif	non-native			1	1
Eisenbahn 21	high	ornamentals	Asparagaceae	Yucca filamentosa	Herbaceous_plants	non-melif	non-native			1	1
Eisenbahn 66	high	ornamentals	Asparagaceae	Yucca filamentosa	Herbaceous_plants	non-melif	non-native			1	1
Bornholm 62	high	edible	Amaryllidaceae	Allium sativum L.	Herbaceous_plants	non-melif	non-native	1
Eisenbahn 109	high	edible	Apiaceae	Anethum graveolens	Herbaceous_plants	non-melif	non-native	1
Eisenbahn 66	high	edible	Apiaceae	Anethum graveolens	Herbaceous_plants	non-melif	non-native	1
Eisenbahn 21	high	edible	Apiaceae	Anethum graveolens	Herbaceous_plants	non-melif	non-native	1
Eisenbahn 66	high	edible	Apiaceae	Apium graveolens	Herbaceous_plants	non-melif	non-native	1
Gruene weide 38	high	edible	Apiaceae	Apium graveolens	Herbaceous_plants	non-melif	non-native	1
Bornholm 62	high	edible	Amaranthaceae	Beta vulgaris subsp. Vulgaris	Herbaceous_plants	non-melif	non-native	1
Gruene weide 38	high	edible	Amaranthaceae	Beta vulgaris subsp. Vulgaris	Herbaceous_plants	non-melif	non-native	1
Eisenbahn 109	high	edible	Brassicaceae	Brassica oleracea	Herbaceous_plants	non-melif	non-native	1
Eisenbahn 109	high	edible	Brassicaceae	Brassica oleracea	Herbaceous_plants	non-melif	non-native	1
Eisenbahn 66	high	edible	Brassicaceae	Brassica oleracea	Herbaceous_plants	non-melif	non-native	1
Eisenbahn 21	high	edible	Brassicaceae	Brassica oleracea	Herbaceous_plants	non-melif	non-native	1
Gruene weide 38	high	edible	Brassicaceae	Brassica oleracea	Herbaceous_plants	non-melif	non-native	1
Eisenbahn 109	high	edible	Apiaceae	Daucus carota subsp. sativus (Hoffm.) Schübl. & G.Martens)	Herbaceous_plants	non-melif	non-native	1
Gruene weide 38	high	edible	Apiaceae	Daucus carota subsp. sativus (Hoffm.) Schübl. & G.Martens)	Herbaceous_plants	non-melif	non-native	1
Gruene weide 38	high	edible	Juglandaceae	Juglans regia	trees, shrubs, vines	non-melif	non-native	1
Eisenbahn 109	high	edible	Asteraceae	Lactuca sativa L.	Herbaceous_plants	non-melif	non-native	1
Eisenbahn 21	high	edible	Asteraceae	Lactuca sativa L.	Herbaceous_plants	non-melif	non-native	1
Eisenbahn 66	high	edible	Asteraceae	Lactuca sativa L.	Herbaceous_plants	non-melif	non-native	1
Gruene weide 38	high	edible	Asteraceae	Lactuca sativa L.	Herbaceous_plants	non-melif	non-native	1
Bornholm 62	high	edible	Apiaceae	Petroselinum crispum (Mill.) Fuss	Herbaceous_plants	non-melif	non-native	1
Eisenbahn 21	high	edible	Apiaceae	Petroselinum crispum (Mill.) Fuss	Herbaceous_plants	non-melif	non-native	1
Eisenbahn 66	high	edible	Apiaceae	Petroselinum crispum (Mill.) Fuss	Herbaceous_plants	non-melif	non-native	1
Gruene weide 38	high	edible	Brassicaceae	Raphanus sativus subsp. Sativus	Herbaceous_plants	non-melif	non-native	1
Eisenbahn 66	high	edible	Brassicaceae	Raphanus sativus subsp. Sativus	Herbaceous_plants	non-melif	non-native	1
Bornholm 62	high	edible	Polygonaceae	Rheum L. (Rheum ×hybridum)	Herbaceous_plants	non-melif	non-native	1
Eisenbahn 21	high	edible	Polygonaceae	Rheum L. (Rheum ×hybridum)	Herbaceous_plants	non-melif	non-native	1
Gruene weide 38	high	edible	Polygonaceae	Rheum L. (Rheum ×hybridum)	Herbaceous_plants	non-melif	non-native	1
Gruene weide 38	high	edible	Lamiaceae	Satureja hortensis L.	Herbaceous_plants	non-melif	non-native	1
Eisenbahn 66	high	edible	Lamiaceae	Satureja hortensis L.	Herbaceous_plants	non-melif	non-native	1
Eisenbahn 109	high	edible	Solanaceae	Solanum lycopersicum L.	Herbaceous_plants	non-melif	non-native	1
Eisenbahn 21	high	edible	Solanaceae	Solanum lycopersicum L.	Herbaceous_plants	non-melif	non-native	1
Eisenbahn 66	high	edible	Solanaceae	Solanum lycopersicum L.	Herbaceous_plants	non-melif	non-native	1
Gruene weide 38	high	edible	Solanaceae	Solanum lycopersicum L.	Herbaceous_plants	non-melif	non-native	1
Bornholm 62	high	edible	Solanaceae	Solanum tuberosum L.	Herbaceous_plants	non-melif	non-native	1
Eisenbahn 21	high	edible	Solanaceae	Solanum tuberosum L.	Herbaceous_plants	non-melif	non-native	1
Eisenbahn 66	high	edible	Solanaceae	Solanum tuberosum L.	Herbaceous_plants	non-melif	non-native	1
Gruene weide 38	high	edible	Solanaceae	Solanum tuberosum L.	Herbaceous_plants	non-melif	non-native	1
Eisenbahn 109	high	edible	Vitaceae	Vitis vinifera L. s. l.	trees, shrubs, vines	non-melif	non-native	1
Gruene weide 38	high	edible	Vitaceae	Vitis vinifera L. s. l.	trees, shrubs, vines	non-melif	non-native	1
Bornholm 66	medium	edible/medicinal/ornamentals	Asteraceae	Calendula officinalis L.	Herbaceous_plants	melif	non-native	1	1	1	1	1	1	1
Krugpfuhl 62	medium	edible/medicinal/ornamentals	Asteraceae	Calendula officinalis L.	Herbaceous_plants	melif	non-native	1	1	1	1	1	1	1
Eisenbahn 32	medium	edible/medicinal/ornamentals	Asteraceae	Calendula officinalis L.	Herbaceous_plants	melif	non-native	1	1	1	1	1	1	1
Bornholm 66	medium	edible/medicinal/ornamentals	Lamiaceae	Melissa officinalis L.	Herbaceous_plants	melif	non-native	1	1	1	1	1	1	1
Eisenbahn 20	medium	edible/medicinal/ornamentals	Lamiaceae	Melissa officinalis L.	Herbaceous_plants	melif	non-native	1	1	1	1	1	1	1
Krugpfuhl 62	medium	edible/medicinal/ornamentals	Lamiaceae	Melissa officinalis L.	Herbaceous_plants	melif	non-native	1	1	1	1	1	1	1
Eisenbahn 32	medium	edible/medicinal/ornamentals	Lamiaceae	Melissa officinalis L.	Herbaceous_plants	melif	non-native	1	1	1	1	1	1	1
Krugpfuhl 62	medium	edible/medicinal/ornamentals	Lamiaceae	Mentha × villosa	Herbaceous_plants	melif	non-native	1	1	1	1	1	1	1
Bornholm 66	medium	edible/medicinal/ornamentals	Lamiaceae	Mentha piperita L.	Herbaceous_plants	melif	non-native	1	1	1	1	1	1	1
Eisenbahn 32	medium	edible/medicinal/ornamentals	Lamiaceae	Mentha piperita L.	Herbaceous_plants	melif	non-native	1	1	1	1	1	1	1
Bornholm 66	medium	edible/medicinal/ornamentals	Lamiaceae	Mentha suaveolens Ehrh.	Herbaceous_plants	melif	non-native	1	1	1	1	1	1	1
Bornholm 66	medium	edible/medicinal/ornamentals	Lamiaceae	Rosmarinus officinalis L.	Herbaceous_plants	melif	non-native	1	1	1	1	1	1	1
Eisenbahn 20	medium	edible	Lamiaceae	Salvia officinalis	Herbaceous_plants	melif	non-native	1	1	1	1	1	1	1
Eisenbahn 32	medium	edible	Solanaceae	Salvia officinalis	Herbaceous_plants	melif	non-native	1	1	1	1	1	1	1
Bornholm 66	medium	edible/medicinal/ornamentals	Caprifoliaceae	Sambucus nigra L.	trees, shrubs, vines	melif	native	1	1	1	1	1	1	1
Eisenbahn 20	medium	edible/medicinal/ornamentals	Caprifoliaceae	Sambucus nigra L.	trees, shrubs, vines	melif	native	1	1	1	1	1	1	1
Krugpfuhl 62	medium	edible/medicinal/ornamentals	Caprifoliaceae	Sambucus nigra L.	trees, shrubs, vines	melif	native	1	1	1	1	1	1	1
Eisenbahn 32	medium	edible/medicinal/ornamentals	Lamiaceae	Thymus vulgaris	Herbaceous_plants	melif	non-native	1	1	1	1	1	1	1
Eisenbahn 20	medium	edible	Apiaceae	Levisticum officinale	Herbaceous_plants	melif	non-native	1	1	1	1	1	1	1
Krugpfuhl 62	medium	edible	Apiaceae	Levisticum officinale	Herbaceous_plants	melif	non-native	1	1	1	1	1	1	1
Krugpfuhl 62	medium	edible/medicinal/ornamentals	Lamiaceae	Rosmarinus officinalis L.	Herbaceous_plants	melif	non-native	1	1	1	1	1	1	1
Eisenbahn 20	medium	edible/medicinal/ornamentals	Asteraceae	Tagetes erecta	Herbaceous_plants	melif	non-native	1	1	1	1	1	1	1
Eisenbahn 20	medium	edible/medicinal/ornamentals	Asteraceae	Tagetes patula	Herbaceous_plants	melif	non-native	1	1	1	1	1	1	1
Eisenbahn 32	medium	edible/medicinal/ornamentals	Asteraceae	Tagetes patula	Herbaceous_plants	melif	non-native	1	1	1	1	1	1	1
Krugpfuhl 62	medium	edible/medicinal/ornamentals	Asteraceae	Tagetes L.	Herbaceous_plants	non-melif	non-native	1	1	1	1	1	1	1
Eisenbahn 20	medium	edible/medicinal/ornamentals	Tropaeolaceae	Tropaeolum majus	Herbaceous_plants	melif	non-native	1	1	1	1	1	1	1
Eisenbahn 32	medium	weeds	Brassicaceae	Alliaria petiolata	Herbaceous_plants	melif	non-native		1
Bornholm 66	medium	weeds	Cucurbitaceae	Bryonia dioica Jacq.	Herbaceous_plants	melif	non-native		1
Eisenbahn 32	medium	weeds	Campanulaceae	Campanula rapunculoides	Herbaceous_plants	melif	non-native		1
Krugpfuhl 62	medium	weeds	Caryophyllaceae	Cerastium fontanum subsp. Vulgare	Herbaceous_plants	melif	non-native		1
Bornholm 66	medium	weeds	Papaveraceae	Chelidonium majus L.	Herbaceous_plants	melif	non-native		1
Krugpfuhl 62	medium	weeds	Papaveraceae	Chelidonium majus L.	Herbaceous_plants	melif	non-native		1
Eisenbahn 20	medium	weeds	Asteraceae	Cirsium vulgare (Savi) Ten.	Herbaceous_plants	melif	non-native		1
Eisenbahn 20	medium	weeds	Convolvulaceae	Convolvulus arvensis L.	Herbaceous_plants	melif	non-native		1
Eisenbahn 32	medium	weeds	Convolvulaceae	Convolvulus arvensis L.	Herbaceous_plants	melif	non-native		1
Krugpfuhl 62	medium	weeds	Convolvulaceae	Convolvulus arvensis L.	Herbaceous_plants	melif	non-native		1
Eisenbahn 20	medium	weeds	Asteraceae	Crepis capillaris	Herbaceous_plants	melif	native		1
Krugpfuhl 62	medium	weeds	Asteraceae	Crepis capillaris	Herbaceous_plants	melif	native		1
Eisenbahn 20	medium	weeds	Asteraceae	Cyanus segetum	Herbaceous_plants	melif	non-native		1
Eisenbahn 32	medium	weeds	Asteraceae	Cyanus segetum	Herbaceous_plants	melif	non-native		1
Krugpfuhl 62	medium	weeds	Ranunculaceae	Delphinium consolida L.	Herbaceous_plants	melif	non-native		1
Eisenbahn 32	medium	weeds	Onagraceae	Epilobium hirsutum	Herbaceous_plants	melif	non-native		1
Eisenbahn 20	medium	weeds	Asteraceae	Erigeron annuus	Herbaceous_plants	melif	non-native		1
Eisenbahn 20	medium	weeds	Euphorbiaceae	Euphorbia helioscopia	Herbaceous_plants	melif	non-native		1
Eisenbahn 32	medium	weeds	Euphorbiaceae	Euphorbia peplus	Herbaceous_plants	melif	non-native		1
Krugpfuhl 62	medium	weeds	Geraniaceae	Geranium pyrenaicum	Herbaceous_plants	melif	non-native		1
Bornholm 66	medium	weeds	Rosaceae	Geum urbanum L.	Herbaceous_plants	melif	non-native		1
Eisenbahn 20	medium	weeds	Lamiaceae	Lamium galeobdolon(L.) L.	Herbaceous_plants	melif	non-native		1
Eisenbahn 32	medium	weeds	Lamiaceae	Lamium purpureum	Herbaceous_plants	melif	non-native		1
Krugpfuhl 62	medium	weeds	Primulaceae	Lysimachia nummularia L.	Herbaceous_plants	melif	non-native		1
Eisenbahn 20	medium	weeds	Fabaceae	Medicago lupulina L.	Herbaceous_plants	melif	non-native		1
Krugpfuhl 62	medium	weeds	Fabaceae	Medicago lupulina L.	Herbaceous_plants	melif	non-native		1
Eisenbahn 32	medium	weeds	Fabaceae	Medicago lupulina L.	Herbaceous_plants	melif	non-native		1
Krugpfuhl 62	medium	weeds	Fabaceae	Medicago sativa	Herbaceous_plants	melif	non-native		1
Bornholm 66	medium	weeds	Boraginaceae	Myosotis arvensis (L.) Hill	Herbaceous_plants	melif	non-native		1
Krugpfuhl 62	medium	weeds	Polygonaceae	Persicaria lapathifolia	Herbaceous_plants	melif	non-native		1
Eisenbahn 20	medium	weeds	Polygonaceae	Persicaria maculosa Gray	Herbaceous_plants	melif	non-native		1
Krugpfuhl 62	medium	weeds	Rosaceae	Potentilla reptans	Herbaceous_plants	melif	non-native		1
Eisenbahn 32	medium	weeds	Rosaceae	Potentilla reptans	Herbaceous_plants	melif	non-native		1
Eisenbahn 32	medium	weeds	Lamiaceae	Prunella vulgaris	Herbaceous_plants	melif	non-native		1
Eisenbahn 20	medium	weeds	Ranunculaceae	Ranunculus repens	Herbaceous_plants	melif	non-native		1
Eisenbahn 32	medium	weeds	Rosaceae	Sanguisorba minor	Herbaceous_plants	melif	non-native		1
Eisenbahn 32	medium	weeds	Fabaceae	Securigera varia	Herbaceous_plants	melif	non-native		1
Eisenbahn 32	medium	weeds	Caryophyllaceae	Silene vulgaris	Herbaceous_plants	melif	non-native		1
Eisenbahn 20	medium	weeds	Asteraceae	Sonchus arvensis	Herbaceous_plants	melif	non-native		1
Bornholm 66	medium	weeds	Asteraceae	Taraxacum sect. Ruderalia	Herbaceous_plants	melif	non-native		1
Eisenbahn 20	medium	weeds	Asteraceae	Taraxacum sect. Ruderalia	Herbaceous_plants	melif	non-native		1
Krugpfuhl 62	medium	weeds	Asteraceae	Taraxacum sect. Ruderalia	Herbaceous_plants	melif	non-native		1
Bornholm 66	medium	weeds	Fabaceae	Trifolium repens L.	Herbaceous_plants	melif	non-native		1
Eisenbahn 20	medium	weeds	Fabaceae	Trifolium repens L.	Herbaceous_plants	melif	non-native		1
Krugpfuhl 62	medium	weeds	Fabaceae	Trifolium repens L.	Herbaceous_plants	melif	non-native		1
Bornholm 66	medium	weeds	Plantaginaceae	Veronica filiformis Sm.	Herbaceous_plants	melif	non-native		1
Krugpfuhl 62	medium	weeds	Plantaginaceae	Veronica filiformis Sm.	Herbaceous_plants	melif	non-native		1
Eisenbahn 32	medium	weeds	Asteraceae	Achillea millefolium	Herbaceous_plants	melif	non-native		1
Bornholm 66	medium	edible	Actinidiaceae	Actinidia deliciosa	trees, shrubs, vines	melif	non-native	1	1		1
Eisenbahn 20	medium	edible	Actinidiaceae	Actinidia kolomikta (Maxim. & Rupr.) Maxim.	trees, shrubs, vines	melif	non-native	1	1		1
Eisenbahn 20	medium	edible	Amaryllidaceae	Allium cepa L.	Herbaceous_plants	melif	non-native	1	1		1
Eisenbahn 32	medium	edible	Amaryllidaceae	Allium cepa L.	Herbaceous_plants	melif	non-native	1	1		1
Eisenbahn 20	medium	edible	Amaryllidaceae	Allium schoenoprasum L.	Herbaceous_plants	melif	non-native	1	1		1
Bornholm 66	medium	edible	Rosaceae	Amelanchier lamarckii F. G. Schroed.	trees, shrubs, vines	melif	non-native	1	1		1
Eisenbahn 20	medium	edible	Solanaceae	Capsicum annuum L.	Herbaceous_plants	melif	non-native	1	1		1
Bornholm 66	medium	edible	Rosaceae	Chaenomeles japonica (Thunb.) Spach)	trees, shrubs, vines	melif	non-native	1	1		1
Bornholm 66	medium	edible	Cucurbitaceae	Cucumis sativus L.	Herbaceous_plants	melif	non-native	1	1		1
Eisenbahn 20	medium	edible	Cucurbitaceae	Cucumis sativus L.	Herbaceous_plants	melif	non-native	1	1		1
Eisenbahn 32	medium	edible	Cucurbitaceae	Cucumis sativus L.	Herbaceous_plants	melif	non-native	1	1		1
Eisenbahn 20	medium	edible	Cucurbitaceae	Cucurbita pepo L.	Herbaceous_plants	melif	non-native	1	1		1
Eisenbahn 32	medium	edible	Cucurbitaceae	Cucurbita pepo L.	Herbaceous_plants	melif	non-native	1	1		1
Krugpfuhl 62	medium	edible	Cucurbitaceae	Cucurbita pepo L.	Herbaceous_plants	melif	non-native	1	1		1
Bornholm 66	medium	edible	Brassicaceae	Eruca vesicaria subsp. Sativa	Herbaceous_plants	melif	non-native	1	1		1
Eisenbahn 20	medium	edible	Brassicaceae	Eruca vesicaria subsp. Sativa	Herbaceous_plants	melif	non-native	1	1		1
Eisenbahn 32	medium	edible	Brassicaceae	Eruca vesicaria subsp. Sativa	Herbaceous_plants	melif	non-native	1	1		1
Eisenbahn 20	medium	edible	Rosaceae	Fragaria × ananassa	Herbaceous_plants	melif	non-native	1	1		1
Krugpfuhl 62	medium	edible	Rosaceae	Fragaria × ananassa	Herbaceous_plants	melif	non-native	1	1		1
Eisenbahn 32	medium	edible	Rosaceae	Fragaria × ananassa	Herbaceous_plants	melif	non-native	1	1		1
Bornholm 66	medium	edible	Rosaceae	Fragaria vesca L.	Herbaceous_plants	melif	native	1	1		1
Eisenbahn 32	medium	edible	Rosaceae	Fragaria vesca L.	Herbaceous_plants	melif	native	1	1		1
Eisenbahn 20	medium	edible	Asteraceae	Glebionis coronaria var. Coronaria	Herbaceous_plants	melif	non-native	1	1		1
Eisenbahn 20	medium	edible	Asteraceae	Helianthus annuus	Herbaceous_plants	melif	non-native	1	1		1
Krugpfuhl 62	medium	edible	Asteraceae	Helianthus annuus	Herbaceous_plants	melif	non-native	1	1		1
Bornholm 66	medium	edible	Rosaceae	Malus domestica	trees, shrubs, vines	melif	non-native	1	1		1
Eisenbahn 20	medium	edible	Rosaceae	Malus domestica	trees, shrubs, vines	melif	non-native	1	1		1
Krugpfuhl 62	medium	edible	Rosaceae	Malus domestica	trees, shrubs, vines	melif	non-native	1	1		1
Eisenbahn 32	medium	edible	Rosaceae	Malus domestica	trees, shrubs, vines	melif	non-native	1	1		1
Eisenbahn 20	medium	edible	Ranunculaceae	Nigella L.	Herbaceous_plants	melif	non-native	1	1		1
Eisenbahn 20	medium	edible	Lamiaceae	Ocimum basilicum	Herbaceous_plants	melif	non-native	1	1		1
Krugpfuhl 62	medium	edible	Lamiaceae	Ocimum basilicum	Herbaceous_plants	melif	non-native	1	1		1
Krugpfuhl 62	medium	edible	Lamiaceae	Origanum vulgare L.	Herbaceous_plants	melif	non-native	1	1		1
Eisenbahn 32	medium	edible	Lamiaceae	Origanum vulgare L.	Herbaceous_plants	melif	non-native	1	1		1
Bornholm 66	medium	edible	Fabaceae	Phaseolus vulgaris	Herbaceous_plants	melif	non-native	1	1		1
Eisenbahn 20	medium	edible	Fabaceae	Phaseolus vulgaris	Herbaceous_plants	melif	non-native	1	1		1
Eisenbahn 32	medium	edible	Fabaceae	Phaseolus vulgaris	Herbaceous_plants	melif	non-native	1	1		1
Krugpfuhl 62	medium	edible	Rosaceae	Prunus armeniaca	trees, shrubs, vines	melif	non-native	1	1		1
Bornholm 66	medium	edible	Rosaceae	Prunus avium	trees, shrubs, vines	melif	non-native	1	1		1
Eisenbahn 20	medium	edible	Rosaceae	Prunus avium	trees, shrubs, vines	melif	non-native	1	1		1
Krugpfuhl 62	medium	edible	Rosaceae	Prunus avium	trees, shrubs, vines	melif	non-native	1	1		1
Eisenbahn 32	medium	edible	Rosaceae	Prunus avium	trees, shrubs, vines	melif	non-native	1	1		1
Eisenbahn 20	medium	edible	Rosaceae	Prunus cerasus	trees, shrubs, vines	melif	non-native	1	1		1
Krugpfuhl 62	medium	edible	Rosaceae	Prunus cerasus	trees, shrubs, vines	melif	non-native	1	1		1
Eisenbahn 32	medium	edible	Rosaceae	Prunus cerasus	trees, shrubs, vines	melif	non-native	1	1		1
Bornholm 66	medium	edible	Rosaceae	Prunus domestica	trees, shrubs, vines	melif	non-native	1	1		1
Eisenbahn 20	medium	edible	Rosaceae	Prunus domestica	trees, shrubs, vines	melif	non-native	1	1		1
Krugpfuhl 62	medium	edible	Rosaceae	Prunus domestica	trees, shrubs, vines	melif	non-native	1	1		1
Eisenbahn 32	medium	edible	Rosaceae	Prunus domestica	trees, shrubs, vines	melif	non-native	1	1		1
Bornholm 66	medium	edible	Rosaceae	Prunus persica	trees, shrubs, vines	melif	non-native	1	1		1
Eisenbahn 32	medium	edible	Rosaceae	Prunus persica	trees, shrubs, vines	melif	non-native	1	1		1
Bornholm 66	medium	edible	Rosaceae	Pyrus communis	trees, shrubs, vines	melif	non-native	1	1		1
Eisenbahn 20	medium	edible	Rosaceae	Pyrus communis	trees, shrubs, vines	melif	non-native	1	1		1
Eisenbahn 32	medium	edible	Rosaceae	Pyrus communis	trees, shrubs, vines	melif	non-native	1	1		1
Krugpfuhl 62	medium	edible	Grossulariaceae	Ribes × nidigrolaria	trees, shrubs, vines	melif	non-native	1	1		1
Bornholm 66	medium	edible	Grossulariaceae	Ribes nigrum L.	trees, shrubs, vines	melif	native	1	1		1
Eisenbahn 20	medium	edible	Grossulariaceae	Ribes nigrum L.	trees, shrubs, vines	melif	native	1	1		1
Krugpfuhl 62	medium	edible	Grossulariaceae	Ribes nigrum L.	trees, shrubs, vines	melif	native	1	1		1
Eisenbahn 20	medium	edible	Grossulariaceae	Ribes rubrum L.	trees, shrubs, vines	melif	native	1	1		1
Krugpfuhl 62	medium	edible	Grossulariaceae	Ribes rubrum L.	trees, shrubs, vines	melif	native	1	1		1
Eisenbahn 32	medium	edible	Grossulariaceae	Ribes rubrum L.	trees, shrubs, vines	melif	native	1	1		1
Eisenbahn 20	medium	edible	Grossulariaceae	Ribes uva-crispa L.	trees, shrubs, vines	melif	non-native	1	1		1
Krugpfuhl 62	medium	edible	Grossulariaceae	Ribes uva-crispa L.	trees, shrubs, vines	melif	non-native	1	1		1
Eisenbahn 20	medium	edible	Rosaceae	Rubus fruticosus L. s. l.	trees, shrubs, vines	melif	non-native	1	1		1
Eisenbahn 32	medium	edible	Rosaceae	Rubus fruticosus L. s. l.	trees, shrubs, vines	melif	non-native	1	1		1
Bornholm 66	medium	edible	Rosaceae	Rubus idaeus L.	trees, shrubs, vines	melif	native	1	1		1
Eisenbahn 20	medium	edible	Rosaceae	Rubus idaeus L.	trees, shrubs, vines	melif	native	1	1		1
Krugpfuhl 62	medium	edible	Rosaceae	Rubus idaeus L.	trees, shrubs, vines	melif	native	1	1		1
Eisenbahn 32	medium	edible	Rosaceae	Rubus idaeus L.	trees, shrubs, vines	melif	native	1	1		1
Eisenbahn 32	medium	edible	Ericaceae	Vaccinium uliginosum	trees, shrubs, vines	melif	non-native	1	1		1
Bornholm 66	medium	edible	Juglandaceae	Juglans regia	trees, shrubs, vines	melif	non-native	1	1		1
Eisenbahn 20	medium	weeds/ornamentals	Caryophyllaceae	Agrostemma githago L.	Herbaceous_plants	melif	non-native		1	1				1
Eisenbahn 32	medium	weeds/ornamentals	Caryophyllaceae	Agrostemma githago L.	Herbaceous_plants	melif	non-native		1	1				1
Eisenbahn 20	medium	ornamentals	Crassulaceae	Aizopsis kamtschatica (Fisch.) Grulich	Herbaceous_plants	melif	non-native		1	1				1
Eisenbahn 32	medium	ornamentals	Lamiaceae	Ajuga reptans	Herbaceous_plants	melif	non-native		1	1				1
Bornholm 66	medium	ornamentals	Malvaceae	Alcea rosea L.	Herbaceous_plants	melif	non-native		1	1				1
Eisenbahn 32	medium	ornamentals	Malvaceae	Alcea rosea L.	Herbaceous_plants	melif	non-native		1	1				1
Krugpfuhl 62	medium	ornamentals	Malvaceae	Alcea rosea L.	Herbaceous_plants	melif	non-native		1	1				1
Bornholm 66	medium	ornamentals	Amaryllidaceae	Allium aflatunense	Herbaceous_plants	melif	non-native		1	1				1
Eisenbahn 20	medium	ornamentals	Amaryllidaceae	Allium aflatunense	Herbaceous_plants	melif	non-native		1	1				1
Eisenbahn 20	medium	ornamentals	Ranunculaceae	Anemone hupehensis	Herbaceous_plants	melif	non-native		1	1				1
Eisenbahn 32	medium	ornamentals	Ranunculaceae	Anemone hupehensis	Herbaceous_plants	melif	non-native		1	1				1
Bornholm 66	medium	ornamentals	Ranunculaceae	Aquilegia vulgaris L. s. str.	Herbaceous_plants	melif	non-native		1	1				1
Eisenbahn 20	medium	ornamentals	Ranunculaceae	Aquilegia vulgaris L. s. str.	Herbaceous_plants	melif	non-native		1	1				1
Eisenbahn 32	medium	ornamentals	Ranunculaceae	Aquilegia vulgaris L. s. str.	Herbaceous_plants	melif	non-native		1	1				1
Bornholm 66	medium	ornamentals	Asteraceae	Aster	Herbaceous_plants	melif	non-native		1	1				1
Eisenbahn 32	medium	ornamentals	Saxifragaceae	Astilbe ×arendsii	Herbaceous_plants	melif	non-native		1	1				1
Bornholm 66	medium	weeds/ornamentals	Asteraceae	Bellis perennis L.	Herbaceous_plants	melif	native		1	1				1
Eisenbahn 20	medium	weeds/ornamentals	Asteraceae	Bellis perennis L.	Herbaceous_plants	melif	native		1	1				1
Eisenbahn 32	medium	weeds/ornamentals	Asteraceae	Bellis perennis L.	Herbaceous_plants	melif	native		1	1				1
Krugpfuhl 62	medium	weeds/ornamentals	Asteraceae	Bellis perennis L.	Herbaceous_plants	melif	native		1	1				1
Eisenbahn 32	medium	ornamentals	Berberidaceae	Berberis aquifolium	trees, shrubs, vines	melif	non-native		1	1				1
Bornholm 66	medium	ornamentals	Scrophulariaceae	Buddleja davidii Franch.	trees, shrubs, vines	melif	non-native		1	1				1
Krugpfuhl 62	medium	ornamentals	Scrophulariaceae	Buddleja davidii Franch.	trees, shrubs, vines	melif	non-native		1	1				1
Eisenbahn 32	medium	ornamentals	Buxaceae	Buxus sempervirens	trees, shrubs, vines	melif	non-native		1	1				1
Eisenbahn 20	medium	ornamentals	Solanaceae	Calibrachoa	Herbaceous_plants	melif	non-native		1	1				1
Krugpfuhl 62	medium	ornamentals	Lamiaceae	Callicarpa giraldii var. Giraldii	Herbaceous_plants	melif	non-native		1	1				1
Eisenbahn 32	medium	ornamentals	Campanulaceae	Campanula glomerata	Herbaceous_plants	melif	non-native		1	1				1
Eisenbahn 32	medium	ornamentals	Campanulaceae	Campanula persicifolia	Herbaceous_plants	melif	non-native		1	1				1
Krugpfuhl 62	medium	ornamentals	Bignoniaceae	Campsis × tagliabuana	trees, shrubs, vines	melif	non-native		1	1				1
Eisenbahn 32	medium	ornamentals	Bignoniaceae	Campsis × tagliabuana	trees, shrubs, vines	melif	non-native		1	1				1
Bornholm 66	medium	ornamentals	Asteraceae	Centaurea dealbata Willd.	Herbaceous_plants	melif	non-native		1	1				1
Bornholm 66	medium	ornamentals	Asteraceae	Centaurea montana L. s. l.	Herbaceous_plants	melif	non-native		1	1				1
Eisenbahn 20	medium	ornamentals	Caryophyllaceae	Cerastium tomentosum	Herbaceous_plants	melif	non-native		1	1				1
Eisenbahn 32	medium	ornamentals	Ranunculaceae	Clematis vitalba	trees, shrubs, vines	melif	non-native		1	1				1
Bornholm 66	medium	ornamentals	Asparagaceae	Convallaria majalis L.	Herbaceous_plants	melif	native		1	1				1
Eisenbahn 32	medium	ornamentals	Asparagaceae	Convallaria majalis L.	Herbaceous_plants	melif	native		1	1				1
Eisenbahn 20	medium	ornamentals	Convolvulaceae	Convolvulus tricolor	Herbaceous_plants	melif	non-native		1	1				1
Eisenbahn 20	medium	ornamentals	Asteraceae	Coreopsis grandiflora	Herbaceous_plants	melif	non-native		1	1				1
Eisenbahn 20	medium	ornamentals	Asteraceae	Coreopsis verticillata	Herbaceous_plants	melif	non-native		1	1				1
Eisenbahn 20	medium	ornamentals	Cornaceae	Cornus alba	trees, shrubs, vines	melif	non-native		1	1				1
Eisenbahn 32	medium	ornamentals	Asteraceae	Cosmos bipinnatus cv.	Herbaceous_plants	melif	non-native		1	1				1
Bornholm 66	medium	ornamentals	Rosaceae	Cotoneaster dammeri Schneid.	trees, shrubs, vines	melif	non-native		1	1				1
Eisenbahn 20	medium	ornamentals	Asteraceae	Dahlia × hortensis	Herbaceous_plants	melif	non-native		1	1				1
Eisenbahn 32	medium	ornamentals	Rosaceae	Dasiphora fruticosa	trees, shrubs, vines	melif	non-native		1	1				1
Krugpfuhl 62	medium	ornamentals	Rosaceae	Dasiphora fruticosa	trees, shrubs, vines	melif	non-native		1	1				1
Eisenbahn 32	medium	ornamentals	Ranunculaceae	Delphinium elatum-Hybriden	Herbaceous_plants	melif	non-native		1	1				1
Krugpfuhl 62	medium	ornamentals	Hydrangeaceae	Deutzia	Herbaceous_plants	melif	non-native		1	1				1
Eisenbahn 20	medium	ornamentals	Caryophyllaceae	Dianthus barbatus	Herbaceous_plants	melif	non-native		1	1				1
Eisenbahn 20	medium	ornamentals	Caryophyllaceae	Dianthus plumarius	Herbaceous_plants	melif	non-native		1	1				1
Eisenbahn 20	medium	ornamentals	Plantaginaceae	Digitalis purpurea	Herbaceous_plants	melif	non-native		1	1				1
Eisenbahn 32	medium	ornamentals	Asteraceae	Echinops bannaticus	Herbaceous_plants	melif	non-native		1	1				1
Eisenbahn 20	medium	ornamentals	Asteraceae	Echinops ritro subsp. Ruthenicus	Herbaceous_plants	melif	non-native		1	1				1
Eisenbahn 20	medium	ornamentals	Asteraceae	Echinops sphaerocephalus	Herbaceous_plants	melif	non-native		1	1				1
Eisenbahn 20	medium	ornamentals	Papaveraceae	Eschscholzia californica	Herbaceous_plants	melif	non-native		1	1				1
Eisenbahn 32	medium	ornamentals	Polygonaceae	Fagopyrum esculentum	Herbaceous_plants	melif	non-native		1	1				1
Eisenbahn 20	medium	ornamentals	Asteraceae	Gaillardia pulchella	Herbaceous_plants	melif	non-native		1	1				1
Bornholm 66	medium	weeds/ornamentals	Rubiaceae	Galium odoratum (L.) Scop.	Herbaceous_plants	melif	native		1	1				1
Krugpfuhl 62	medium	weeds/ornamentals	Rubiaceae	Galium odoratum (L.) Scop.	Herbaceous_plants	melif	native		1	1				1
Bornholm 66	medium	weeds/ornamentals	Geraniaceae	Geranium macrorrhizum L.	Herbaceous_plants	melif	non-native		1	1				1
Krugpfuhl 62	medium	weeds/ornamentals	Geraniaceae	Geranium macrorrhizum L.	Herbaceous_plants	melif	non-native		1	1				1
Eisenbahn 20	medium	ornamentals	Geraniaceae	Geranium sanguineum	Herbaceous_plants	melif	non-native		1	1				1
Eisenbahn 32	medium	ornamentals	Rosaceae	Geum coccineum	Herbaceous_plants	melif	non-native		1	1				1
Krugpfuhl 62	medium	ornamentals	Araliaceae	Hedera helix L.	trees, shrubs, vines	melif	native		1	1				1
Eisenbahn 32	medium	ornamentals	Araliaceae	Hedera helix L.	trees, shrubs, vines	melif	native		1	1				1
Eisenbahn 20	medium	ornamentals	Asteraceae	Heliopsis helianthoides (L.)	Herbaceous_plants	melif	non-native		1	1				1
Krugpfuhl 62	medium	ornamentals	Asteraceae	Heliopsis helianthoides (L.)	Herbaceous_plants	melif	non-native		1	1				1
Bornholm 66	medium	ornamentals	Ranunculaceae	Helleborus niger	Herbaceous_plants	melif	non-native		1	1				1
Eisenbahn 32	medium	ornamentals	Ranunculaceae	Helleborus niger	Herbaceous_plants	melif	non-native		1	1				1
Bornholm 66	medium	ornamentals	Asphodelaceae	Hemerocallis fulva var. Europaea	Herbaceous_plants	melif	non-native		1	1				1
Eisenbahn 20	medium	ornamentals	Asphodelaceae	Hemerocallis fulva var. Europaea	Herbaceous_plants	melif	non-native		1	1				1
Krugpfuhl 62	medium	ornamentals	Asphodelaceae	Hemerocallis fulva var. Europaea	Herbaceous_plants	melif	non-native		1	1				1
Eisenbahn 32	medium	ornamentals	Asphodelaceae	Hemerocallis fulva var. Europaea	Herbaceous_plants	melif	non-native		1	1				1
Eisenbahn 32	medium	ornamentals	Malvaceae	Hibiscus moscheutos	trees, shrubs, vines	melif	non-native		1	1				1
Eisenbahn 20	medium	ornamentals	Malvaceae	Hibiscus syriacus L.	trees, shrubs, vines	melif	non-native		1	1				1
Krugpfuhl 62	medium	ornamentals	Malvaceae	Hibiscus syriacus L.	trees, shrubs, vines	melif	non-native		1	1				1
Eisenbahn 20	medium	weeds/ornamentals	Asteraceae	Hieracium aurantiacum L.	Herbaceous_plants	melif	non-native		1	1				1
Eisenbahn 32	medium	weeds/ornamentals	Asteraceae	Hieracium aurantiacum L.	Herbaceous_plants	melif	non-native		1	1				1
Bornholm 66	medium	ornamentals	Crassulaceae	Hylotelephium spectabile	Herbaceous_plants	melif	non-native		1	1				1
Eisenbahn 20	medium	ornamentals	Iridaceae	Iris L.	Herbaceous_plants	melif	non-native		1	1				1
Bornholm 66	medium	ornamentals	Iridaceae	Iris L.	Herbaceous_plants	melif	non-native		1	1				1
Eisenbahn 32	medium	ornamentals	Iridaceae	Iris L.	Herbaceous_plants	melif	non-native		1	1				1
Bornholm 66	medium	ornamentals	Papaveraceae	Lamprocapnos spectabilis	Herbaceous_plants	melif	non-native		1	1				1
Bornholm 66	medium	ornamentals	Fabaceae	Lathyrus latifolius L.	Herbaceous_plants	melif	non-native		1	1				1
Eisenbahn 20	medium	ornamentals	Fabaceae	Lathyrus latifolius L.	Herbaceous_plants	melif	non-native		1	1				1
Bornholm 66	medium	ornamentals	Lamiaceae	Lavandula angustifolia Mill.	trees, shrubs, vines	melif	non-native		1	1				1
Krugpfuhl 62	medium	ornamentals	Lamiaceae	Lavandula angustifolia Mill.	trees, shrubs, vines	melif	non-native		1	1				1
Eisenbahn 20	medium	ornamentals	Lamiaceae	Lavandula angustifolia Mill.	Herbaceous_plants	melif	non-native		1	1				1
Eisenbahn 32	medium	ornamentals	Lamiaceae	Lavandula angustifolia Mill.	trees, shrubs, vines	melif	non-native		1	1				1
Bornholm 66	medium	ornamentals	Oleaceae	Ligustrum vulgare L.	trees, shrubs, vines	melif	non-native		1	1				1
Eisenbahn 20	medium	ornamentals	Oleaceae	Ligustrum vulgare L.	trees, shrubs, vines	melif	non-native		1	1				1
Krugpfuhl 62	medium	ornamentals	Oleaceae	Ligustrum vulgare L.	trees, shrubs, vines	melif	non-native		1	1				1
Eisenbahn 32	medium	ornamentals	Oleaceae	Ligustrum vulgare L.	trees, shrubs, vines	melif	non-native		1	1				1
Eisenbahn 32	medium	ornamentals	Linaceae	Linum usitatissimum	Herbaceous_plants	melif	non-native		1	1				1
Eisenbahn 20	medium	ornamentals	Caprifoliaceae	Lonicera caprifolium	trees, shrubs, vines	melif	non-native		1	1				1
Bornholm 66	medium	ornamentals	Brassicaceae	Lunaria annua	Herbaceous_plants	melif	non-native		1	1				1
Eisenbahn 20	medium	ornamentals	Fabaceae	Lupinus polyphyllus Lindl.	Herbaceous_plants	melif	non-native		1	1				1
Eisenbahn 32	medium	ornamentals	Fabaceae	Lupinus polyphyllus Lindl.	Herbaceous_plants	melif	non-native		1	1				1
Eisenbahn 32	medium	ornamentals	Primulaceae	Lysimachia vulgaris	Herbaceous_plants	melif	non-native		1	1				1
Eisenbahn 32	medium	ornamentals	Papaveraceae	Macleaya cordata	Herbaceous_plants	melif	non-native		1	1				1
Bornholm 66	medium	ornamentals	Berberidaceae	Mahonia aquifolium (Pursh) Nutt.	trees, shrubs, vines	melif	non-native		1	1				1
Eisenbahn 32	medium	ornamentals	Berberidaceae	Mahonia aquifolium (Pursh) Nutt.	trees, shrubs, vines	melif	non-native		1	1				1
Krugpfuhl 62	medium	weeds/ornamentals	Malvaceae	Malva sylvestris subsp. mauritiana (L.) Boiss. ex Coutinho	Herbaceous_plants	melif	non-native		1	1				1
Eisenbahn 20	medium	ornamentals	Nyctaginaceae	Mirabilis jalapa	Herbaceous_plants	melif	non-native		1	1				1
Bornholm 66	medium	ornamentals	Asparagaceae	Muscari botryoides	Herbaceous_plants	melif	non-native		1	1				1
Bornholm 66	medium	weeds/ornamentals	Boraginaceae	Myosotis sylvatica	Herbaceous_plants	melif	non-native		1	1				1
Eisenbahn 20	medium	weeds/ornamentals	Boraginaceae	Myosotis sylvatica	Herbaceous_plants	melif	non-native		1	1				1
Eisenbahn 32	medium	weeds/ornamentals	Boraginaceae	Myosotis sylvatica	Herbaceous_plants	melif	non-native		1	1				1
Bornholm 66	medium	ornamentals	Asparagaceae	Ornithogalum umbellatum L. s. str.	Herbaceous_plants	melif	non-native		1	1				1
Krugpfuhl 62	medium	weeds/ornamentals	Oxalidaceae	Oxalis corniculata L.	Herbaceous_plants	melif	non-native		1	1				1
Eisenbahn 32	medium	weeds/ornamentals	Oxalidaceae	Oxalis corniculata L.	Herbaceous_plants	melif	non-native		1	1				1
Eisenbahn 20	medium	weeds/ornamentals	Oxalidaceae	Oxalis stricta	Herbaceous_plants	melif	non-native		1	1				1
Krugpfuhl 62	medium	weeds/ornamentals	Oxalidaceae	Oxalis stricta	Herbaceous_plants	melif	non-native		1	1				1
Bornholm 66	medium	ornamentals	Paeoniaceae	Paeonia officinalis L.	Herbaceous_plants	melif	non-native		1	1				1
Eisenbahn 20	medium	ornamentals	Paeoniaceae	Paeonia officinalis L.	Herbaceous_plants	melif	non-native		1	1				1
Krugpfuhl 62	medium	ornamentals	Paeoniaceae	Paeonia officinalis L.	Herbaceous_plants	melif	non-native		1	1				1
Eisenbahn 32	medium	ornamentals	Paeoniaceae	Paeonia officinalis L.	Herbaceous_plants	melif	non-native		1	1				1
Eisenbahn 20	medium	ornamentals	Papaveraceae	Papaver orientale	Herbaceous_plants	melif	non-native		1	1				1
Bornholm 66	medium	ornamentals	Vitaceae	Parthenocissus quinquefolia (L.) Planch.	trees, shrubs, vines	melif	non-native		1	1				1
Krugpfuhl 62	medium	ornamentals	Vitaceae	Parthenocissus quinquefolia (L.) Planch.	trees, shrubs, vines	melif	non-native		1	1				1
Eisenbahn 32	medium	ornamentals	Vitaceae	Parthenocissus quinquefolia (L.) Planch.	trees, shrubs, vines	melif	non-native		1	1				1
Eisenbahn 32	medium	ornamentals	Boraginaceae	Phacelia tanacetifolia	Herbaceous_plants	melif	non-native		1	1				1
Eisenbahn 20	medium	ornamentals	Crassulaceae	Phedimus spurius	Herbaceous_plants	melif	non-native		1	1				1
Krugpfuhl 62	medium	ornamentals	Crassulaceae	Phedimus spurius	Herbaceous_plants	melif	non-native		1	1				1
Bornholm 66	medium	ornamentals	Hydrangeaceae	Philadelphus L.	trees, shrubs, vines	melif	non-native		1	1				1
Eisenbahn 20	medium	ornamentals	Hydrangeaceae	Philadelphus L.	trees, shrubs, vines	melif	non-native		1	1				1
Eisenbahn 32	medium	ornamentals	Hydrangeaceae	Philadelphus L.	trees, shrubs, vines	melif	non-native		1	1				1
Bornholm 66	medium	ornamentals	Polemoniaceae	Phlox paniculata L.	Herbaceous_plants	melif	non-native		1	1				1
Eisenbahn 20	medium	ornamentals	Polemoniaceae	Phlox paniculata L.	Herbaceous_plants	melif	non-native		1	1				1
Krugpfuhl 62	medium	ornamentals	Polemoniaceae	Phlox subulata L.	Herbaceous_plants	melif	non-native		1	1				1
Eisenbahn 32	medium	ornamentals	Polemoniaceae	Phlox subulata L.	Herbaceous_plants	melif	non-native		1	1				1
Eisenbahn 20	medium	ornamentals	Phytolaccaceae	Phytolacca acinosa	Herbaceous_plants	melif	non-native		1	1				1
Krugpfuhl 62	medium	ornamentals	Phytolaccaceae	Phytolacca acinosa	Herbaceous_plants	melif	non-native		1	1				1
Eisenbahn 20	medium	ornamentals	Portulacaceae	Portulaca grandiflora	Herbaceous_plants	melif	non-native		1	1				1
Eisenbahn 20	medium	ornamentals	Rosaceae	Potentilla argyrophylla	Herbaceous_plants	melif	non-native		1	1				1
Krugpfuhl 62	medium	ornamentals	Rosaceae	Prunus laurocerasus L.	trees, shrubs, vines	melif	non-native		1	1				1
Eisenbahn 20	medium	ornamentals	Ericaceae	Pyracantha coccinea	trees, shrubs, vines	melif	non-native		1	1				1
Eisenbahn 20	medium	ornamentals	Ericaceae	Rhododendron L.	Herbaceous_plants	melif	non-native		1	1				1
Eisenbahn 32	medium	ornamentals	Ericaceae	Rhododendron L.	trees, shrubs, vines	melif	non-native		1	1				1
Eisenbahn 20	medium	ornamentals	Ericaceae	Rhododendron Simsii-Hybriden	trees, shrubs, vines	melif	non-native		1	1				1
Bornholm 66	medium	ornamentals	Rosaceae	Rosa L.	Herbaceous_plants	melif	non-native		1	1				1
Eisenbahn 20	medium	ornamentals	Rosaceae	Rosa L.	trees, shrubs, vines	melif	non-native		1	1				1
Krugpfuhl 62	medium	ornamentals	Rosaceae	Rosa L.	trees, shrubs, vines	melif	non-native		1	1				1
Eisenbahn 32	medium	ornamentals	Rosaceae	Rosa L.	trees, shrubs, vines	melif	non-native		1	1				1
Bornholm 66	medium	ornamentals	Asteraceae	Rudbeckia fulgida	Herbaceous_plants	melif	non-native		1	1				1
Eisenbahn 20	medium	ornamentals	Asteraceae	Rudbeckia hirta L.	Herbaceous_plants	melif	non-native		1	1				1
Eisenbahn 32	medium	ornamentals	Asteraceae	Rudbeckia hirta L.	Herbaceous_plants	melif	non-native		1	1				1
Eisenbahn 20	medium	ornamentals	Salicaceae	Salix caprea	trees, shrubs, vines	melif	native		1	1				1
Eisenbahn 32	medium	ornamentals	Salicaceae	Salix caprea	trees, shrubs, vines	melif	native		1	1				1
Bornholm 66	medium	ornamentals	Salicaceae	Salix L.	trees, shrubs, vines	melif	non-native		1	1				1
Eisenbahn 32	medium	ornamentals	Crassulaceae	Sedum spurium M. Bieb.	Herbaceous_plants	melif	non-native		1	1				1
Eisenbahn 32	medium	ornamentals	Caryophyllaceae	Silene coronaria	Herbaceous_plants	melif	non-native		1	1				1
Bornholm 66	medium	ornamentals	Asteraceae	Solidago canadensis	Herbaceous_plants	melif	non-native		1	1				1
Eisenbahn 20	medium	ornamentals	Asteraceae	Solidago canadensis	Herbaceous_plants	melif	non-native		1	1				1
Krugpfuhl 62	medium	ornamentals	Rosaceae	Spiraea billardii	trees, shrubs, vines	melif	non-native		1	1				1
Eisenbahn 32	medium	ornamentals	Lamiaceae	Stachys byzantina	Herbaceous_plants	melif	non-native		1	1				1
Eisenbahn 32	medium	ornamentals	Asteraceae	Symphyotrichum novi-belgii	Herbaceous_plants	melif	non-native		1	1				1
Bornholm 66	medium	ornamentals	Oleaceae	Syringa vulgaris L.	trees, shrubs, vines	melif	non-native		1	1				1
Eisenbahn 20	medium	ornamentals	Oleaceae	Syringa vulgaris L.	trees, shrubs, vines	melif	non-native		1	1				1
Krugpfuhl 62	medium	ornamentals	Oleaceae	Syringa vulgaris L.	trees, shrubs, vines	melif	non-native		1	1				1
Eisenbahn 32	medium	ornamentals	Oleaceae	Syringa vulgaris L.	trees, shrubs, vines	melif	non-native		1	1				1
Eisenbahn 20	medium	weeds/ornamentals	Asteraceae	Tanacetum vulgare	Herbaceous_plants	melif	non-native		1	1				1
Eisenbahn 32	medium	ornamentals	Taxaceae	Taxus baccata L.	trees, shrubs, vines	melif	non-native		1	1				1
Eisenbahn 20	medium	ornamentals	Commelinaceae	Tradescantia virginiana L.	Herbaceous_plants	melif	non-native		1	1				1
Bornholm 66	medium	ornamentals	Liliaceae	Tulipa	Herbaceous_plants	melif	non-native		1	1				1
Eisenbahn 32	medium	ornamentals	Adoxaceae	Viburnum	trees, shrubs, vines	melif	non-native		1	1				1
Krugpfuhl 62	medium	ornamentals	Caprifoliaceae	Weigela florida (Bunge) A.DC.	trees, shrubs, vines	melif	non-native		1	1				1
Eisenbahn 32	medium	ornamentals	Caprifoliaceae	Weigela florida (Bunge) A.DC.	trees, shrubs, vines	melif	non-native		1	1				1
Eisenbahn 20	medium	ornamentals	Asteraceae	Zinnia elegans	Herbaceous_plants	melif	non-native		1	1				1
Eisenbahn 32	medium	ornamentals	Asteraceae	Zinnia elegans	Herbaceous_plants	melif	non-native		1	1				1
Bornholm 66	medium	weeds	Apiaceae	Aegopodium podagraria L.	Herbaceous_plants	non-melif	non-native				1
Eisenbahn 32	medium	weeds	Apiaceae	Aegopodium podagraria L.	Herbaceous_plants	non-melif	non-native				1
Krugpfuhl 62	medium	weeds	Apiaceae	Aegopodium podagraria L.	Herbaceous_plants	non-melif	non-native				1
Eisenbahn 20	medium	weeds	Amaranthaceae	Amaranthus retroflexus L.	Herbaceous_plants	non-melif	non-native				1
Eisenbahn 32	medium	weeds	Amaranthaceae	Amaranthus retroflexus L.	Herbaceous_plants	non-melif	non-native				1
Eisenbahn 20	medium	weeds	Asteraceae	Artemisia vulgaris L.	Herbaceous_plants	non-melif	non-native				1
Eisenbahn 20	medium	weeds	Amaranthaceae	Atriplex hortensis	Herbaceous_plants	non-melif	non-native				1
Eisenbahn 32	medium	weeds	Amaranthaceae	Atriplex hortensis	Herbaceous_plants	non-melif	non-native				1
Bornholm 66	medium	weeds	Brassicaceae	Capsella bursa-pastoris (L.) Med.	Herbaceous_plants	non-melif	non-native				1
Eisenbahn 20	medium	weeds	Brassicaceae	Capsella bursa-pastoris (L.) Med.	Herbaceous_plants	non-melif	non-native				1
Bornholm 66	medium	weeds	Poaceae	Dactylis glomerata L. s. str.	Herbaceous_plants	non-melif	native				11
Krugpfuhl 62	medium	weeds	Poaceae	Dactylis glomerata L. s. str.	Herbaceous_plants	non-melif	native				11
Bornholm 66	medium	weeds	Poaceae	Festuca pratensis Huds. s. l., (i. w. S.)	Herbaceous_plants	non-melif	native				11
Krugpfuhl 62	medium	weeds	Poaceae	Festuca rubra agg.	Herbaceous_plants	non-melif	non-native				11
Eisenbahn 32	medium	weeds	Poaceae	Festuca rubra agg.	Herbaceous_plants	non-melif	non-native				11
Krugpfuhl 62	medium	weeds	Asteraceae	Galinsoga quadriradiata	Herbaceous_plants	non-melif	non-native				11
Bornholm 66	medium	weeds	Poaceae	Lolium perenne L.	Herbaceous_plants	non-melif	non-native				11
Eisenbahn 20	medium	weeds	Poaceae	Lolium perenne L.	Herbaceous_plants	non-melif	non-native				11
Krugpfuhl 62	medium	weeds	Poaceae	Lolium perenne L.	Herbaceous_plants	non-melif	non-native				11
Eisenbahn 32	medium	weeds	Poaceae	Lolium perenne L.	Herbaceous_plants	non-melif	non-native				11
Bornholm 66	medium	weeds	Plantaginaceae	Plantago lanceolata L.	Herbaceous_plants	non-melif	native				11
Eisenbahn 20	medium	weeds	Plantaginaceae	Plantago lanceolata L.	Herbaceous_plants	non-melif	native				11
Krugpfuhl 62	medium	weeds	Plantaginaceae	Plantago major L.	Herbaceous_plants	non-melif	non-native				11
Eisenbahn 32	medium	weeds	Plantaginaceae	Plantago major L.	Herbaceous_plants	non-melif	non-native				11
Eisenbahn 20	medium	weeds	Poaceae	Poa L.	Herbaceous_plants	non-melif	non-native				11
Eisenbahn 20	medium	weeds	Poaceae	Poa nemoralis	Herbaceous_plants	non-melif	native				11
Bornholm 66	medium	weeds	Poaceae	Poa pratensis L. s. str.	Herbaceous_plants	non-melif	native				11
Eisenbahn 32	medium	weeds	Poaceae	Poa pratensis L. s. str.	Herbaceous_plants	non-melif	native				11
Eisenbahn 20	medium	weeds	Polygonaceae	Polygonum aviculare agg. L.	Herbaceous_plants	non-melif	non-native				11
Krugpfuhl 62	medium	weeds	Polygonaceae	Polygonum aviculare agg. L.	Herbaceous_plants	non-melif	non-native				11
Eisenbahn 32	medium	weeds	Polygonaceae	Polygonum aviculare agg. L.	Herbaceous_plants	non-melif	non-native				11
Krugpfuhl 62	medium	weeds	Polygonaceae	Rumex acetosa subsp. acetosa L.	Herbaceous_plants	non-melif	non-native				11
Eisenbahn 32	medium	weeds	Asteraceae	Scorzoneroides autumnalis	Herbaceous_plants	non-melif	non-native				11
Eisenbahn 20	medium	weeds	Poaceae	Setaria viridis	Herbaceous_plants	non-melif	non-native				11
Eisenbahn 32	medium	weeds	Poaceae	Setaria viridis	Herbaceous_plants	non-melif	non-native				11
Eisenbahn 20	medium	weeds	Caryophyllaceae	Stellaria media (L.) Vill.	Herbaceous_plants	non-melif	non-native				11
Krugpfuhl 62	medium	weeds	Caryophyllaceae	Stellaria media (L.) Vill.	Herbaceous_plants	non-melif	non-native				11
Eisenbahn 32	medium	weeds	Caryophyllaceae	Stellaria media (L.) Vill.	Herbaceous_plants	non-melif	non-native				11
Eisenbahn 20	medium	weeds	Urticaceae	Urtica dioica L. s. l.	Herbaceous_plants	non-melif	non-native				11
Krugpfuhl 62	medium	weeds	Urticaceae	Urtica dioica L. s. l.	Herbaceous_plants	non-melif	non-native				11
Eisenbahn 32	medium	weeds	Urticaceae	Urtica urens	Herbaceous_plants	non-melif	non-native				11
Krugpfuhl 62	medium	ornamentals	Sapindaceae (Aceraceae)	Acer japonicum	trees, shrubs, vines	non-melif	non-native			1	11
Eisenbahn 20	medium	ornamentals	Rosaceae	Alchemilla mollis	Herbaceous_plants	non-melif	non-native			1	11
Eisenbahn 20	medium	ornamentals	Amaranthaceae	Amaranthus cruentus	Herbaceous_plants	non-melif	non-native			1	11
Eisenbahn 32	medium	ornamentals	Begoniaceae	Begonia L.	Herbaceous_plants	non-melif	non-native			1	11
Eisenbahn 20	medium	ornamentals	Cyperaceae	Carex comans	Herbaceous_plants	non-melif	non-native			1	11
Eisenbahn 32	medium	ornamentals	Cyperaceae	Carex comans	Herbaceous_plants	non-melif	non-native			1	11
Eisenbahn 32	medium	ornamentals	Cyperaceae	Carex L.	Herbaceous_plants	non-melif	non-native			1	11
Bornholm 66	medium	ornamentals	Betulaceae	Carpinus betulus	trees, shrubs, vines	non-melif	native			1	11
Eisenbahn 32	medium	ornamentals	Asteraceae	Centaurea dealbata Willd.	Herbaceous_plants	non-melif	non-native			1	1
Krugpfuhl 62	medium	ornamentals	Cupressaceae	Chamaecyparis lawsoniana	trees, shrubs, vines	non-melif	non-native			1	1
Eisenbahn 32	medium	ornamentals	Cupressaceae	Chamaecyparis lawsoniana	trees, shrubs, vines	non-melif	non-native			1	1
Bornholm 66	medium	ornamentals	Ranunculaceae	Clematis L.	trees, shrubs, vines	non-melif	non-native			1	1
Eisenbahn 32	medium	ornamentals	Anacardiaceae	Cotinus coggygria	trees, shrubs, vines	non-melif	non-native			1	1
Krugpfuhl 62	medium	ornamentals	Anacardiaceae	Cotinus coggygria	trees, shrubs, vines	non-melif	non-native			1	1
Eisenbahn 20	medium	ornamentals	Celastraceae	Euonymus fortunei	trees, shrubs, vines	non-melif	non-native			1	1
Eisenbahn 32	medium	ornamentals	Celastraceae	Euonymus fortunei	trees, shrubs, vines	non-melif	non-native			1	1
Bornholm 66	medium	ornamentals	Fagaceae	Fagus sylvatica	trees, shrubs, vines	non-melif	non-native			1	1
Bornholm 66	medium	ornamentals	Oleaceae	Forsythia × intermedia	trees, shrubs, vines	non-melif	non-native			1	1
Eisenbahn 20	medium	ornamentals	Oleaceae	Forsythia × intermedia	trees, shrubs, vines	non-melif	non-native			1	1
Krugpfuhl 62	medium	ornamentals	Oleaceae	Forsythia × intermedia	trees, shrubs, vines	non-melif	non-native			1	1
Eisenbahn 32	medium	ornamentals	Ginkgoaceae	Ginkgo biloba	trees, shrubs, vines	non-melif	non-native			1	1
Bornholm 66	medium	ornamentals	Araliaceae	Hedera helix L.	trees, shrubs, vines	non-melif	native			1	1
Eisenbahn 20	medium	ornamentals	Araliaceae	Hedera helix L.	trees, shrubs, vines	non-melif	native			1	1
Eisenbahn 32	medium	ornamentals	Saxifragaceae	Heuchera ×brizoides	Herbaceous_plants	non-melif	non-native			1	1
Eisenbahn 20	medium	ornamentals	Asparagaceae	Hosta Tratt.	Herbaceous_plants	non-melif	non-native			1	1
Eisenbahn 32	medium	ornamentals	Asparagaceae	Hosta x fortunei	Herbaceous_plants	non-melif	non-native			1	1
Eisenbahn 32	medium	ornamentals	Saururaceae	Houttuynia cordata	Herbaceous_plants	non-melif	non-native			1	1
Eisenbahn 32	medium	ornamentals	Hydrangeaceae	Hydrangea arborescens	trees, shrubs, vines	non-melif	non-native			1	1
Bornholm 66	medium	ornamentals	Hydrangeaceae	Hydrangea macrophylla	trees, shrubs, vines	non-melif	non-native			1	1
Eisenbahn 20	medium	ornamentals	Hydrangeaceae	Hydrangea macrophylla	trees, shrubs, vines	non-melif	non-native			1	1
Krugpfuhl 62	medium	ornamentals	Hydrangeaceae	Hydrangea macrophylla	Herbaceous_plants	non-melif	non-native			1	1
Eisenbahn 32	medium	ornamentals	Hydrangeaceae	Hydrangea paniculata	trees, shrubs, vines	non-melif	non-native			1	1
Eisenbahn 32	medium	ornamentals	Aquifoliaceae	Ilex aquifolium	trees, shrubs, vines	non-melif	non-native			1	1
Eisenbahn 32	medium	ornamentals	Juncaceae	Juncus effusus	Herbaceous_plants	non-melif	non-native			1	1
Eisenbahn 20	medium	ornamentals	Rosaceae	Kerria japonica L.	trees, shrubs, vines	non-melif	non-native			1	1
Krugpfuhl 62	medium	ornamentals	Asteraceae	Leontopodium nivale subsp. Alpinum	Herbaceous_plants	non-melif	non-native			1	1
Eisenbahn 20	medium	ornamentals	Montiaceae	Lewisia cotyledon	Herbaceous_plants	non-melif	non-native			1	1
Eisenbahn 32	medium	ornamentals	Magnoliaceae	Magnolia × soulangeana	trees, shrubs, vines	non-melif	non-native			1	1
Bornholm 66	medium	ornamentals	Onocleaceae	Matteuccia struthiopteris (L.) Tod.	Herbaceous_plants	non-melif	non-native			1	1
Eisenbahn 20	medium	ornamentals	Onocleaceae	Matteuccia struthiopteris (L.) Tod.	Herbaceous_plants	non-melif	non-native			1	1
Eisenbahn 20	medium	ornamentals	Poaceae	Miscanthus sinensis	Herbaceous_plants	non-melif	non-native			1	1
Eisenbahn 32	medium	ornamentals	Solanaceae	Nicandra physalodes	Herbaceous_plants	non-melif	non-native			1	1
Bornholm 66	medium	ornamentals	Paeoniaceae	Paeonia suffruticosa	trees, shrubs, vines	non-melif	non-native			1	1
Eisenbahn 32	medium	ornamentals	Geraniaceae	Pelargonium Zonale Hybriden	Herbaceous_plants	non-melif	non-native			1	1
Eisenbahn 20	medium	ornamentals	Solanaceae	Petunia ×hybrida	Herbaceous_plants	non-melif	non-native			1	1
Bornholm 66	medium	ornamentals	Solanaceae	Physalis alkekengi L.	Herbaceous_plants	non-melif	non-native			1	1
Krugpfuhl 62	medium	ornamentals	Poaceae	Pseudosasa japonica	Herbaceous_plants	non-melif	non-native			1	1
Eisenbahn 20	medium	ornamentals	Cupressaceae	Thuja occidentalis	trees, shrubs, vines	non-melif	non-native			1	1
Eisenbahn 32	medium	ornamentals	Cupressaceae	Thuja occidentalis	trees, shrubs, vines	non-melif	non-native			1	1
Bornholm 66	medium	ornamentals	Apocynaceae	Vinca minor L.	Herbaceous_plants	non-melif	non-native			1	1
Eisenbahn 32	medium	ornamentals	Asparagaceae	Yucca filamentosa	Herbaceous_plants	non-melif	non-native			1	1
Krugpfuhl 62	medium	ornamentals	Rhamnaceae	Ziziphus Mill.	trees, shrubs, vines	non-melif	non-native			1	1
Bornholm 66	medium	edible	Rosaceae	Alchemilla vulgaris L.	Herbaceous_plants	non-melif	non-native	1
Bornholm 66	medium	edible	Amaryllidaceae	Allium sativum L.	Herbaceous_plants	non-melif	non-native	1
Eisenbahn 20	medium	edible	Amaryllidaceae	Allium sativum L.	Herbaceous_plants	non-melif	non-native	1
Eisenbahn 32	medium	edible	Apiaceae	Anethum graveolens	Herbaceous_plants	non-melif	non-native	1
Eisenbahn 32	medium	edible	Apiaceae	Apium graveolens	Herbaceous_plants	non-melif	non-native	1
Eisenbahn 32	medium	edible	Asteraceae	Artemisia dracunculus L.	Herbaceous_plants	non-melif	non-native	1
Bornholm 66	medium	edible	Amaranthaceae	Beta vulgaris subsp. Vulgaris	Herbaceous_plants	non-melif	non-native	1
Eisenbahn 20	medium	edible	Brassicaceae	Brassica oleracea	Herbaceous_plants	non-melif	non-native	1
Eisenbahn 20	medium	edible	Brassicaceae	Brassica oleracea	Herbaceous_plants	non-melif	non-native	1
Eisenbahn 20	medium	edible	Apiaceae	Daucus carota subsp. sativus (Hoffm.) Schübl. & G.Martens)	Herbaceous_plants	non-melif	non-native	1
Eisenbahn 32	medium	edible	Apiaceae	Daucus carota subsp. sativus (Hoffm.) Schübl. & G.Martens)	Herbaceous_plants	non-melif	non-native	1
Eisenbahn 20	medium	edible	Asteraceae	Lactuca sativa L.	Herbaceous_plants	non-melif	non-native	1
Eisenbahn 32	medium	edible	Asteraceae	Lactuca sativa L.	Herbaceous_plants	non-melif	non-native	1
Bornholm 66	medium	edible	Apiaceae	Petroselinum crispum (Mill.) Fuss	Herbaceous_plants	non-melif	non-native	1
Bornholm 66	medium	edible	Brassicaceae	Raphanus sativus subsp. Sativus	Herbaceous_plants	non-melif	non-native	1
Bornholm 66	medium	edible	Polygonaceae	Rheum L. (Rheum ×hybridum)	Herbaceous_plants	non-melif	non-native	1
Eisenbahn 20	medium	edible	Polygonaceae	Rheum L. (Rheum ×hybridum)	Herbaceous_plants	non-melif	non-native	1
Eisenbahn 32	medium	edible	Polygonaceae	Rheum L. (Rheum ×hybridum)	Herbaceous_plants	non-melif	non-native	1
Eisenbahn 20	medium	edible	Lamiaceae	Satureja hortensis L.	Herbaceous_plants	non-melif	non-native	1
Bornholm 66	medium	edible	Solanaceae	Solanum lycopersicum L.	Herbaceous_plants	non-melif	non-native	1
Eisenbahn 20	medium	edible	Solanaceae	Solanum lycopersicum L.	Herbaceous_plants	non-melif	non-native	1
Krugpfuhl 62	medium	edible	Solanaceae	Solanum lycopersicum L.	Herbaceous_plants	non-melif	non-native	1
Eisenbahn 32	medium	edible	Solanaceae	Solanum lycopersicum L.	Herbaceous_plants	non-melif	non-native	1
Eisenbahn 20	medium	edible	Solanaceae	Solanum melongena L.	Herbaceous_plants	non-melif	non-native	1
Bornholm 66	medium	edible	Solanaceae	Solanum tuberosum L.	Herbaceous_plants	non-melif	non-native	1
Eisenbahn 20	medium	edible	Solanaceae	Solanum tuberosum L.	Herbaceous_plants	non-melif	non-native	1
Krugpfuhl 62	medium	edible	Solanaceae	Solanum tuberosum L.	Herbaceous_plants	non-melif	non-native	1
Bornholm 66	medium	edible	Vitaceae	Vitis vinifera L. s. l.	trees, shrubs, vines	non-melif	non-native	1
Eisenbahn 20	medium	edible	Vitaceae	Vitis vinifera L. s. l.	trees, shrubs, vines	non-melif	non-native	1
Eisenbahn 32	medium	edible	Vitaceae	Vitis vinifera L. s. l.	trees, shrubs, vines	non-melif	non-native	1

## Sheet: Лист1
AG	management	type	fam	sp	life form	melif	native	provis_ES	support_ES	cult_ES	prov_supp_ES	prov_supp_cult_ES	prov_cult_ES	supp_cult_ES
Eisenbahn 66	high	edible	Boraginaceae	Borago officinalis	grasses,herbs	melif	non-native	1	1	1	1	1	1	1
Eisenbahn 109	high	edible/medicinal/ornamentals	Asteraceae	Calendula officinalis L.	grasses,herbs	melif	non-native	1	1	1	1	1	1	1
Eisenbahn 21	high	edible/medicinal/ornamentals	Asteraceae	Calendula officinalis L.	grasses,herbs	melif	non-native	1	1	1	1	1	1	1
Bornholm 62	high	edible/medicinal/ornamentals	Lamiaceae	Melissa officinalis L.	grasses,herbs	melif	non-native	1	1	1	1	1	1	1
Eisenbahn 109	high	edible/medicinal/ornamentals	Lamiaceae	Melissa officinalis L.	grasses,herbs	melif	non-native	1	1	1	1	1	1	1
Eisenbahn 21	high	edible/medicinal/ornamentals	Lamiaceae	Melissa officinalis L.	grasses,herbs	melif	non-native	1	1	1	1	1	1	1
Eisenbahn 109	high	edible/medicinal/ornamentals	Lamiaceae	Mentha piperita L.	grasses,herbs	melif	non-native	1	1	1	1	1	1	1
Gruene weide 38	high	edible/medicinal/ornamentals	Lamiaceae	Mentha piperita L.	grasses,herbs	melif	non-native	1	1	1	1	1	1	1
Eisenbahn 109	high	edible/medicinal/ornamentals	Lamiaceae	Mentha spicata	grasses,herbs	melif	non-native	1	1	1	1	1	1	1
Gruene weide 38	high	edible/medicinal/ornamentals	Lamiaceae	Rosmarinus officinalis L.	grasses,herbs	melif	non-native	1	1	1	1	1	1	1
Gruene weide 38	high	edible	Lamiaceae	Salvia officinalis	grasses,herbs	melif	non-native	1	1	1	1	1	1	1
Eisenbahn 21	high	edible/medicinal/ornamentals	Lamiaceae	Salvia sclarea	grasses,herbs	melif	non-native	1	1	1	1	1	1	1
Eisenbahn 109	high	edible/medicinal/ornamentals	Asteraceae	Tagetes patula	grasses,herbs	melif	non-native	1	1	1	1	1	1	1
Eisenbahn 21	high	edible/medicinal/ornamentals	Asteraceae	Tagetes patula	grasses,herbs	melif	non-native	1	1	1	1	1	1	1
Eisenbahn 109	high	edible/medicinal/ornamentals	Tropaeolaceae	Tropaeolum majus	grasses,herbs	melif	non-native	1	1	1	1	1	1	1
Bornholm 62	high	weeds	Brassicaceae	Cardamine hirsuta	grasses,herbs	melif	non-native		1
Bornholm 62	high	weeds	Papaveraceae	Chelidonium majus L.	grasses,herbs	melif	non-native		1
Eisenbahn 109	high	weeds	Convolvulaceae	Convolvulus arvensis L.	grasses,herbs	melif	non-native		1
Eisenbahn 109	high	weeds	Euphorbiaceae	Euphorbia peplus	grasses,herbs	melif	non-native		1
Eisenbahn 66	high	weeds	Euphorbiaceae	Euphorbia peplus	grasses,herbs	melif	non-native		1
Eisenbahn 21	high	weeds	Asteraceae	Leucanthemum vulgare agg.	grasses,herbs	melif	non-native		1
Eisenbahn 109	high	weeds	Fabaceae	Medicago lupulina L.	grasses,herbs	melif	non-native		1
Eisenbahn 21	high	weeds	Fabaceae	Medicago lupulina L.	grasses,herbs	melif	non-native		1
Gruene weide 38	high	weeds	Papaveraceae	Papaver rhoeas L.	grasses,herbs	melif	non-native		1
Eisenbahn 109	high	weeds	Portulacaceae	Portulaca oleracea	grasses,herbs	melif	non-native		1
Eisenbahn 66	high	weeds	Lamiaceae	Prunella vulgaris	grasses,herbs	melif	non-native		1
Bornholm 62	high	weeds	Ranunculaceae	Ranunculus repens	grasses,herbs	melif	non-native		1
Eisenbahn 109	high	weeds	Ranunculaceae	Ranunculus repens	grasses,herbs	melif	non-native		1
Eisenbahn 109	high	weeds	Asteraceae	Sonchus oleraceus	grasses,herbs	melif	non-native		1
Bornholm 62	high	weeds	Asteraceae	Taraxacum sect. Ruderalia	grasses,herbs	melif	non-native		1
Eisenbahn 109	high	weeds	Asteraceae	Taraxacum sect. Ruderalia	grasses,herbs	melif	non-native		1
Eisenbahn 21	high	weeds	Asteraceae	Taraxacum sect. Ruderalia	grasses,herbs	melif	non-native		1
Eisenbahn 66	high	weeds	Asteraceae	Taraxacum sect. Ruderalia	grasses,herbs	melif	non-native		1
Gruene weide 38	high	weeds	Asteraceae	Taraxacum sect. Ruderalia	grasses,herbs	melif	non-native		1
Bornholm 62	high	weeds	Fabaceae	Trifolium repens L.	grasses,herbs	melif	non-native		1
Eisenbahn 109	high	weeds	Fabaceae	Trifolium repens L.	grasses,herbs	melif	non-native		1
Eisenbahn 21	high	weeds	Fabaceae	Trifolium repens L.	grasses,herbs	melif	non-native		1
Eisenbahn 66	high	weeds	Fabaceae	Trifolium repens L.	grasses,herbs	melif	non-native		1
Gruene weide 38	high	weeds	Fabaceae	Trifolium repens L.	grasses,herbs	melif	non-native		1
Bornholm 62	high	weeds	Plantaginaceae	Veronica filiformis Sm.	grasses,herbs	melif	non-native		1
Eisenbahn 109	high	weeds	Plantaginaceae	Veronica filiformis Sm.	grasses,herbs	melif	non-native		1
Eisenbahn 21	high	weeds	Plantaginaceae	Veronica filiformis Sm.	grasses,herbs	melif	non-native		1
Eisenbahn 66	high	weeds	Plantaginaceae	Veronica filiformis Sm.	grasses,herbs	melif	non-native		1
Bornholm 62	high	weeds	Plantaginaceae	Veronica serpyllifolia	grasses,herbs	melif	non-native		1
Eisenbahn 109	high	edible	Actinidiaceae	Actinidia kolomikta (Maxim. & Rupr.) Maxim.	trees, shrubs, vines	melif	non-native	1	1		1
Eisenbahn 21	high	edible	Amaryllidaceae	Allium cepa L.	grasses,herbs	melif	non-native	1	1		1
Gruene weide 38	high	edible	Amaryllidaceae	Allium cepa L.	grasses,herbs	melif	non-native	1	1		1
Bornholm 62	high	edible	Amaryllidaceae	Allium schoenoprasum L.	grasses,herbs	melif	non-native	1	1		1
Eisenbahn 66	high	edible	Amaryllidaceae	Allium schoenoprasum L.	grasses,herbs	melif	non-native	1	1		1
Gruene weide 38	high	edible	Amaryllidaceae	Allium schoenoprasum L.	grasses,herbs	melif	non-native	1	1		1
Eisenbahn 109	high	edible	Brassicaceae	Armoracia rusticana	grasses,herbs	melif	non-native	1	1		1
Gruene weide 38	high	edible	Rosaceae	Aronia melanocarpa (Michx.) Elliot	trees, shrubs, vines	melif	non-native	1	1		1
Eisenbahn 109	high	edible	Solanaceae	Capsicum annuum L.	grasses,herbs	melif	non-native	1	1		1
Eisenbahn 21	high	edible	Solanaceae	Capsicum annuum L.	grasses,herbs	melif	non-native	1	1		1
Gruene weide 38	high	edible	Solanaceae	Capsicum annuum L.	grasses,herbs	melif	non-native	1	1		1
Bornholm 62	high	edible	Betulaceae	Corylus maxima 'Purpurea'	trees, shrubs, vines	melif	non-native	1	1		1
Bornholm 62	high	edible	Cucurbitaceae	Cucumis sativus L.	grasses,herbs	melif	non-native	1	1		1
Eisenbahn 109	high	edible	Cucurbitaceae	Cucumis sativus L.	grasses,herbs	melif	non-native	1	1		1
Eisenbahn 21	high	edible	Cucurbitaceae	Cucumis sativus L.	grasses,herbs	melif	non-native	1	1		1
Eisenbahn 66	high	edible	Cucurbitaceae	Cucumis sativus L.	grasses,herbs	melif	non-native	1	1		1
Eisenbahn 109	high	edible	Cucurbitaceae	Cucurbita pepo L.	grasses,herbs	melif	non-native	1	1		1
Eisenbahn 21	high	edible	Cucurbitaceae	Cucurbita pepo L.	grasses,herbs	melif	non-native	1	1		1
Eisenbahn 66	high	edible	Cucurbitaceae	Cucurbita pepo L.	grasses,herbs	melif	non-native	1	1		1
Gruene weide 38	high	edible	Cucurbitaceae	Cucurbita pepo L.	grasses,herbs	melif	non-native	1	1		1
Bornholm 62	high	edible	Brassicaceae	Diplotaxis tenuifolia	grasses,herbs	melif	non-native	1	1		1
Eisenbahn 109	high	edible	Rosaceae	Fragaria × ananassa	grasses,herbs	melif	non-native	1	1		1
Eisenbahn 21	high	edible	Rosaceae	Fragaria × ananassa	grasses,herbs	melif	non-native	1	1		1
Gruene weide 38	high	edible	Rosaceae	Fragaria × ananassa	grasses,herbs	melif	non-native	1	1		1
Bornholm 62	high	edible	Rosaceae	Fragaria vesca L.	grasses,herbs	melif	native	1	1		1
Eisenbahn 109	high	edible	Asteraceae	Helianthus annuus	grasses,herbs	melif	non-native	1	1		1
Eisenbahn 21	high	edible	Asteraceae	Helianthus annuus	grasses,herbs	melif	non-native	1	1		1
Bornholm 62	high	edible	Caprifoliaceae	Lonicera caerulea	trees, shrubs, vines	melif	non-native	1	1		1
Eisenbahn 109	high	edible	Rosaceae	Malus domestica	trees, shrubs, vines	melif	non-native	1	1		1
Eisenbahn 21	high	edible	Rosaceae	Malus domestica	trees, shrubs, vines	melif	non-native	1	1		1
Eisenbahn 66	high	edible	Rosaceae	Malus domestica	trees, shrubs, vines	melif	non-native	1	1		1
Gruene weide 38	high	edible	Rosaceae	Malus domestica	trees, shrubs, vines	melif	non-native	1	1		1
Eisenbahn 109	high	edible	Ranunculaceae	Nigella L.	grasses,herbs	melif	non-native	1	1		1
Gruene weide 38	high	edible	Lamiaceae	Origanum majorana	grasses,herbs	melif	non-native	1	1		1
Bornholm 62	high	edible	Fabaceae	Phaseolus vulgaris	grasses,herbs	melif	non-native	1	1		1
Eisenbahn 109	high	edible	Fabaceae	Phaseolus vulgaris	grasses,herbs	melif	non-native	1	1		1
Eisenbahn 21	high	edible	Fabaceae	Phaseolus vulgaris	grasses,herbs	melif	non-native	1	1		1
Gruene weide 38	high	edible	Fabaceae	Phaseolus vulgaris	grasses,herbs	melif	non-native	1	1		1
Bornholm 62	high	edible	Rosaceae	Prunus avium	trees, shrubs, vines	melif	non-native	1	1		1
Eisenbahn 21	high	edible	Rosaceae	Prunus avium	trees, shrubs, vines	melif	non-native	1	1		1
Eisenbahn 66	high	edible	Rosaceae	Prunus avium	trees, shrubs, vines	melif	non-native	1	1		1
Gruene weide 38	high	edible	Rosaceae	Prunus avium	trees, shrubs, vines	melif	non-native	1	1		1
Eisenbahn 21	high	edible	Rosaceae	Prunus cerasifera Ehrh.	trees, shrubs, vines	melif	non-native	1	1		1
Eisenbahn 109	high	edible	Rosaceae	Prunus cerasus	trees, shrubs, vines	melif	non-native	1	1		1
Eisenbahn 21	high	edible	Rosaceae	Prunus cerasus	trees, shrubs, vines	melif	non-native	1	1		1
Eisenbahn 66	high	edible	Rosaceae	Prunus cerasus	trees, shrubs, vines	melif	non-native	1	1		1
Gruene weide 38	high	edible	Rosaceae	Prunus cerasus	trees, shrubs, vines	melif	non-native	1	1		1
Bornholm 62	high	edible	Rosaceae	Prunus domestica	trees, shrubs, vines	melif	non-native	1	1		1
Eisenbahn 109	high	edible	Rosaceae	Prunus domestica	trees, shrubs, vines	melif	non-native	1	1		1
Eisenbahn 66	high	edible	Rosaceae	Prunus domestica	trees, shrubs, vines	melif	non-native	1	1		1
Gruene weide 38	high	edible	Rosaceae	Prunus domestica	trees, shrubs, vines	melif	non-native	1	1		1
Eisenbahn 109	high	edible	Rosaceae	Prunus dulcis	trees, shrubs, vines	melif	non-native	1	1		1
Eisenbahn 109	high	edible	Rosaceae	Prunus persica	trees, shrubs, vines	melif	non-native	1	1		1
Eisenbahn 66	high	edible	Rosaceae	Prunus persica	trees, shrubs, vines	melif	non-native	1	1		1
Gruene weide 38	high	edible	Rosaceae	Prunus persica	trees, shrubs, vines	melif	non-native	1	1		1
Eisenbahn 109	high	edible	Rosaceae	Pyrus communis	trees, shrubs, vines	melif	non-native	1	1		1
Eisenbahn 21	high	edible	Rosaceae	Pyrus communis	trees, shrubs, vines	melif	non-native	1	1		1
Gruene weide 38	high	edible	Rosaceae	Pyrus communis	trees, shrubs, vines	melif	non-native	1	1		1
Eisenbahn 21	high	edible	Grossulariaceae	Ribes × nidigrolaria	trees, shrubs, vines	melif	non-native	1	1		1
Bornholm 62	high	edible	Grossulariaceae	Ribes alpinum	trees, shrubs, vines	melif	non-native	1	1		1
Bornholm 62	high	edible	Grossulariaceae	Ribes nigrum L.	trees, shrubs, vines	melif	native	1	1		1
Eisenbahn 66	high	edible	Grossulariaceae	Ribes nigrum L.	trees, shrubs, vines	melif	native	1	1		1
Gruene weide 38	high	edible	Grossulariaceae	Ribes nigrum L.	trees, shrubs, vines	melif	native	1	1		1
Eisenbahn 109	high	edible	Grossulariaceae	Ribes rubrum L.	trees, shrubs, vines	melif	native	1	1		1
Eisenbahn 21	high	edible	Grossulariaceae	Ribes rubrum L.	trees, shrubs, vines	melif	native	1	1		1
Eisenbahn 66	high	edible	Grossulariaceae	Ribes rubrum L.	trees, shrubs, vines	melif	native	1	1		1
Gruene weide 38	high	edible	Grossulariaceae	Ribes rubrum L.	trees, shrubs, vines	melif	native	1	1		1
Eisenbahn 109	high	edible	Grossulariaceae	Ribes uva-crispa L.	trees, shrubs, vines	melif	non-native	1	1		1
Eisenbahn 66	high	edible	Grossulariaceae	Ribes uva-crispa L.	trees, shrubs, vines	melif	non-native	1	1		1
Gruene weide 38	high	edible	Grossulariaceae	Ribes uva-crispa L.	trees, shrubs, vines	melif	non-native	1	1		1
Bornholm 62	high	edible	Rosaceae	Rubus fruticosus L. s. l.	trees, shrubs, vines	melif	non-native	1	1		1
Gruene weide 38	high	edible	Rosaceae	Rubus fruticosus L. s. l.	trees, shrubs, vines	melif	non-native	1	1		1
Eisenbahn 109	high	edible	Rosaceae	Rubus fruticosus L. s. l.	trees, shrubs, vines	melif	non-native	1	1		1
Eisenbahn 21	high	edible	Rosaceae	Rubus fruticosus L. s. l.	trees, shrubs, vines	melif	non-native	1	1		1
Eisenbahn 21	high	edible	Lamiaceae	Salvia nemorosa	grasses,herbs	melif	non-native	1	1		1
Eisenbahn 66	high	edible	Lamiaceae	Salvia nemorosa	grasses,herbs	melif	non-native	1	1		1
Eisenbahn 66	high	edible	Fabaceae	Vicia faba	grasses,herbs	melif	non-native	1	1		1
Bornholm 62	high	ornamentals	Malvaceae	Alcea rosea L.	grasses,herbs	melif	non-native		1	1				2
Eisenbahn 109	high	ornamentals	Malvaceae	Alcea rosea L.	grasses,herbs	melif	non-native		1	1				2
Eisenbahn 21	high	ornamentals	Malvaceae	Alcea rosea L.	grasses,herbs	melif	non-native		1	1				2
Bornholm 62	high	ornamentals	Amaryllidaceae	Allium aflatunense	grasses,herbs	melif	non-native		1	1				2
Eisenbahn 109	high	ornamentals	Amaryllidaceae	Allium aflatunense	grasses,herbs	melif	non-native		1	1				2
Gruene weide 38	high	ornamentals	Amaryllidaceae	Allium aflatunense	grasses,herbs	melif	non-native		1	1				2
Eisenbahn 21	high	ornamentals	Ranunculaceae	Anemone hupehensis	grasses,herbs	melif	non-native		1	1				2
Eisenbahn 66	high	ornamentals	Ranunculaceae	Anemone hupehensis	grasses,herbs	melif	non-native		1	1				2
Eisenbahn 66	high	ornamentals	Plantaginaceae	Antirrhinum majus	grasses,herbs	melif	non-native		1	1				2
Bornholm 62	high	ornamentals	Ranunculaceae	Aquilegia vulgaris L. s. str.	grasses,herbs	melif	non-native		1	1				2
Eisenbahn 109	high	ornamentals	Ranunculaceae	Aquilegia vulgaris L. s. str.	grasses,herbs	melif	non-native		1	1				2
Eisenbahn 21	high	ornamentals	Ranunculaceae	Aquilegia vulgaris L. s. str.	grasses,herbs	melif	non-native		1	1				2
Eisenbahn 66	high	ornamentals	Ranunculaceae	Aquilegia vulgaris L. s. str.	grasses,herbs	melif	non-native		1	1				2
Gruene weide 38	high	ornamentals	Ranunculaceae	Aquilegia vulgaris L. s. str.	grasses,herbs	melif	non-native		1	1				2
Eisenbahn 109	high	ornamentals	Brassicaceae	Arabis alpina	grasses,herbs	melif	non-native		1	1				2
Bornholm 62	high	ornamentals	Plumbaginaceae	Armeria maritima	grasses,herbs	melif	non-native		1	1				2
Eisenbahn 66	high	ornamentals	Rosaceae	Aruncus dioicus	grasses,herbs	melif	non-native		1	1				2
Gruene weide 38	high	ornamentals	Rosaceae	Aruncus dioicus	grasses,herbs	melif	non-native		1	1				2
Eisenbahn 109	high	ornamentals	Saxifragaceae	Astilbe chinensis	grasses,herbs	melif	non-native		1	1				2
Eisenbahn 21	high	ornamentals	Saxifragaceae	Astilbe chinensis	grasses,herbs	melif	non-native		1	1				2
Eisenbahn 21	high	ornamentals	Brassicaceae	Aubrieta ×cultorum	grasses,herbs	melif	non-native		1	1				2
Bornholm 62	high	weeds/ornamentals	Asteraceae	Bellis perennis L.	grasses,herbs	melif	native		1	1				2
Eisenbahn 21	high	weeds/ornamentals	Asteraceae	Bellis perennis L.	grasses,herbs	melif	native		1	1				2
Eisenbahn 66	high	weeds/ornamentals	Asteraceae	Bellis perennis L.	grasses,herbs	melif	native		1	1				2
Gruene weide 38	high	weeds/ornamentals	Asteraceae	Bellis perennis L.	grasses,herbs	melif	native		1	1				2
Bornholm 62	high	ornamentals	Saxifragaceae	Bergenia Moench	grasses,herbs	melif	non-native		1	1				2
Eisenbahn 109	high	ornamentals	Saxifragaceae	Bergenia Moench	grasses,herbs	melif	non-native		1	1				2
Eisenbahn 66	high	ornamentals	Saxifragaceae	Bergenia Moench	grasses,herbs	melif	non-native		1	1				2
Gruene weide 38	high	ornamentals	Scrophulariaceae	Buddleja davidii Franch.	trees, shrubs, vines	melif	non-native		1	1				2
Gruene weide 38	high	ornamentals	Lamiaceae	Callicarpa giraldii var. Giraldii	trees, shrubs, vines	melif	non-native		1	1				2
Eisenbahn 109	high	ornamentals	Asteraceae	Callistephus chinensis	grasses,herbs	melif	non-native		1	1				2
Eisenbahn 109	high	ornamentals	Campanulaceae	Campanula medium	grasses,herbs	melif	non-native		1	1				2
Eisenbahn 109	high	ornamentals	Campanulaceae	Campanula persicifolia	grasses,herbs	melif	non-native		1	1				2
Bornholm 62	high	ornamentals	Campanulaceae	Campanula portenschlagiana Schult.	grasses,herbs	melif	non-native		1	1				2
Eisenbahn 21	high	ornamentals	Campanulaceae	Campanula portenschlagiana Schult.	grasses,herbs	melif	non-native		1	1				2
Eisenbahn 66	high	ornamentals	Campanulaceae	Campanula portenschlagiana Schult.	grasses,herbs	melif	non-native		1	1				2
Gruene weide 38	high	ornamentals	Campanulaceae	Campanula portenschlagiana Schult.	grasses,herbs	melif	non-native		1	1				2
Eisenbahn 21	high	ornamentals	Campanulaceae	Campanula trachelium L.	grasses,herbs	melif	non-native		1	1				2
Eisenbahn 109	high	ornamentals	Bignoniaceae	Campsis × tagliabuana	trees, shrubs, vines	melif	non-native		1	1				2
Eisenbahn 109	high	ornamentals	Asteraceae	Centaurea dealbata Willd.	grasses,herbs	melif	non-native		1	1				2
Eisenbahn 21	high	ornamentals	Asteraceae	Centaurea dealbata Willd.	grasses,herbs	melif	non-native		1	1				2
Eisenbahn 66	high	ornamentals	Asteraceae	Centaurea dealbata Willd.	grasses,herbs	melif	non-native		1	1				2
Gruene weide 38	high	ornamentals	Asteraceae	Centaurea dealbata Willd.	grasses,herbs	melif	non-native		1	1				2
Eisenbahn 66	high	ornamentals	Asteraceae	Centaurea macrocephala	grasses,herbs	melif	non-native		1	1				2
Eisenbahn 66	high	ornamentals	Asteraceae	Centaurea montana L. s. l.	grasses,herbs	melif	non-native		1	1				2
Bornholm 62	high	ornamentals	Caryophyllaceae	Cerastium tomentosum	grasses,herbs	melif	non-native		1	1				2
Eisenbahn 109	high	ornamentals	Caryophyllaceae	Cerastium tomentosum	grasses,herbs	melif	non-native		1	1				2
Eisenbahn 66	high	ornamentals	Caryophyllaceae	Cerastium tomentosum	grasses,herbs	melif	non-native		1	1				2
Bornholm 62	high	ornamentals	Ranunculaceae	Clematis L.	trees, shrubs, vines	melif	non-native		1	1				2
Eisenbahn 21	high	ornamentals	Ranunculaceae	Clematis L.	trees, shrubs, vines	melif	non-native		1	1				2
Bornholm 62	high	ornamentals	Asparagaceae	Convallaria majalis L.	grasses,herbs	melif	native		1	1				2
Eisenbahn 21	high	ornamentals	Asteraceae	Coreopsis grandiflora	grasses,herbs	melif	non-native		1	1				2
Eisenbahn 21	high	ornamentals	Asteraceae	Cosmos bipinnatus cv.	grasses,herbs	melif	non-native		1	1				2
Eisenbahn 66	high	ornamentals	Asteraceae	Cosmos bipinnatus cv.	grasses,herbs	melif	non-native		1	1				2
Eisenbahn 21	high	ornamentals	Rosaceae	Cotoneaster dammeri Schneid.	trees, shrubs, vines	melif	non-native		1	1				2
Eisenbahn 21	high	ornamentals	Rosaceae	Cotoneaster horizontalis	trees, shrubs, vines	melif	non-native		1	1				2
Eisenbahn 109	high	ornamentals	Rosaceae	Cotoneaster lucidus Schltdl.	trees, shrubs, vines	melif	non-native		1	1				2
Gruene weide 38	high	ornamentals	Iridaceae	Crocus	grasses,herbs	melif	non-native		1	1				2
Eisenbahn 109	high	ornamentals	Plantaginaceae	Cymbalaria muralis	grasses,herbs	melif	non-native		1	1				2
Eisenbahn 109	high	ornamentals	Asteraceae	Dahlia × hortensis	grasses,herbs	melif	non-native		1	1				2
Eisenbahn 109	high	ornamentals	Ranunculaceae	Delphinium elatum-Hybriden	grasses,herbs	melif	non-native		1	1				2
Eisenbahn 21	high	ornamentals	Ranunculaceae	Delphinium elatum-Hybriden	grasses,herbs	melif	non-native		1	1				2
Eisenbahn 66	high	ornamentals	Ranunculaceae	Delphinium elatum-Hybriden	grasses,herbs	melif	non-native		1	1				2
Eisenbahn 66	high	ornamentals	Caryophyllaceae	Dianthus barbatus	grasses,herbs	melif	non-native		1	1				2
Gruene weide 38	high	ornamentals	Caryophyllaceae	Dianthus barbatus	grasses,herbs	melif	non-native		1	1				2
Gruene weide 38	high	ornamentals	Caryophyllaceae	Dianthus deltoides	grasses,herbs	melif	non-native		1	1				2
Eisenbahn 109	high	ornamentals	Caryophyllaceae	Dianthus plumarius	grasses,herbs	melif	non-native		1	1				2
Eisenbahn 109	high	ornamentals	Caryophyllaceae	Dianthus-chinensis-Hybriden	grasses,herbs	melif	non-native		1	1				2
Eisenbahn 109	high	ornamentals	Plantaginaceae	Digitalis purpurea	grasses,herbs	melif	non-native		1	1				2
Bornholm 62	high	ornamentals	Asteraceae	Doronicum orientale	grasses,herbs	melif	non-native		1	1				2
Eisenbahn 21	high	ornamentals	Asteraceae	Doronicum orientale	grasses,herbs	melif	non-native		1	1				2
Eisenbahn 109	high	edible/medicinal/ornamentals	Asteraceae	Echinacea purpurea	grasses,herbs	melif	non-native		1	1				2
Eisenbahn 21	high	ornamentals	Ericaceae	Erica carnea	trees, shrubs, vines	melif	non-native		1	1				2
Eisenbahn 21	high	ornamentals	Apiaceae	Eryngium planum	grasses,herbs	melif	non-native		1	1				2
Eisenbahn 109	high	ornamentals	Brassicaceae	Erysimum cheiri	grasses,herbs	melif	non-native		1	1				2
Eisenbahn 21	high	ornamentals	Asteraceae	Gaillardia pulchella	grasses,herbs	melif	non-native		1	1				2
Bornholm 62	high	weeds/ornamentals	Rubiaceae	Galium odoratum (L.) Scop.	grasses,herbs	melif	native		1	1				2
Eisenbahn 109	high	weeds/ornamentals	Rubiaceae	Galium odoratum (L.) Scop.	grasses,herbs	melif	native		1	1				2
Eisenbahn 109	high	ornamentals	Geraniaceae	Geranium himalayense	grasses,herbs	melif	non-native		1	1				2
Bornholm 62	high	weeds/ornamentals	Geraniaceae	Geranium macrorrhizum L.	grasses,herbs	melif	non-native		1	1				2
Eisenbahn 66	high	weeds/ornamentals	Geraniaceae	Geranium macrorrhizum L.	grasses,herbs	melif	non-native		1	1				2
Gruene weide 38	high	weeds/ornamentals	Geraniaceae	Geranium macrorrhizum L.	grasses,herbs	melif	non-native		1	1				2
Gruene weide 38	high	ornamentals	Rosaceae	Geum coccineum	grasses,herbs	melif	non-native		1	1				2
Eisenbahn 21	high	ornamentals	Asteraceae	Heliopsis helianthoides (L.)	grasses,herbs	melif	non-native		1	1				2
Eisenbahn 21	high	ornamentals	Ranunculaceae	Helleborus niger	grasses,herbs	melif	non-native		1	1				2
Eisenbahn 109	high	ornamentals	Asphodelaceae	Hemerocallis fulva var. Europaea	grasses,herbs	melif	non-native		1	1				2
Eisenbahn 66	high	ornamentals	Asphodelaceae	Hemerocallis fulva var. Europaea	grasses,herbs	melif	non-native		1	1				2
Eisenbahn 109	high	ornamentals	Ranunculaceae	Hepatica nobilis	grasses,herbs	melif	non-native		1	1				2
Bornholm 62	high	ornamentals	Malvaceae	Hibiscus syriacus L.	trees, shrubs, vines	melif	non-native		1	1				2
Eisenbahn 109	high	ornamentals	Malvaceae	Hibiscus syriacus L.	trees, shrubs, vines	melif	non-native		1	1				2
Eisenbahn 21	high	ornamentals	Malvaceae	Hibiscus syriacus L.	trees, shrubs, vines	melif	non-native		1	1				2
Eisenbahn 66	high	ornamentals	Malvaceae	Hibiscus syriacus L.	trees, shrubs, vines	melif	non-native		1	1				2
Eisenbahn 109	high	weeds/ornamentals	Asteraceae	Hieracium aurantiacum L.	grasses,herbs	melif	non-native		1	1				2
Bornholm 62	high	ornamentals	Asparagaceae	Hyacinthoides hispanica	grasses,herbs	melif	non-native		1	1				2
Gruene weide 38	high	ornamentals	Asparagaceae	Hyacinthus orientalis	grasses,herbs	melif	non-native		1	1				2
Eisenbahn 21	high	ornamentals	Crassulaceae	Hylotelephium spectabile	grasses,herbs	melif	non-native		1	1				2
Eisenbahn 66	high	ornamentals	Crassulaceae	Hylotelephium spectabile	grasses,herbs	melif	non-native		1	1				2
Gruene weide 38	high	ornamentals	Crassulaceae	Hylotelephium spectabile	grasses,herbs	melif	non-native		1	1				2
Bornholm 62	high	ornamentals	Brassicaceae	Iberis sempervirens	grasses,herbs	melif	non-native		1	1				2
Eisenbahn 66	high	ornamentals	Brassicaceae	Iberis sempervirens	grasses,herbs	melif	non-native		1	1				2
Eisenbahn 109	high	ornamentals	Balsaminaceae	Impatiens walleriana	grasses,herbs	melif	non-native		1	1				2
Bornholm 62	high	ornamentals	Iridaceae	Iris L.	grasses,herbs	melif	non-native		1	1				2
Gruene weide 38	high	ornamentals	Iridaceae	Iris L.	grasses,herbs	melif	non-native		1	1				2
Eisenbahn 66	high	ornamentals	Iridaceae	Iris L.	grasses,herbs	melif	non-native		1	1				2
Eisenbahn 66	high	ornamentals	Papaveraceae	Lamprocapnos spectabilis	grasses,herbs	melif	non-native		1	1				2
Gruene weide 38	high	ornamentals	Papaveraceae	Lamprocapnos spectabilis	grasses,herbs	melif	non-native		1	1				2
Bornholm 62	high	ornamentals	Fabaceae	Lathyrus latifolius L.	grasses,herbs	melif	non-native		1	1				2
Eisenbahn 109	high	ornamentals	Fabaceae	Lathyrus latifolius L.	grasses,herbs	melif	non-native		1	1				2
Eisenbahn 109	high	ornamentals	Lamiaceae	Lavandula angustifolia Mill.	trees, shrubs, vines	melif	non-native		1	1				2
Eisenbahn 21	high	ornamentals	Lamiaceae	Lavandula angustifolia Mill.	trees, shrubs, vines	melif	non-native		1	1				2
Eisenbahn 109	high	ornamentals	Asteraceae	Liatris spicata	grasses,herbs	melif	non-native		1	1				2
Eisenbahn 21	high	ornamentals	Asteraceae	Liatris spicata	grasses,herbs	melif	non-native		1	1				2
Bornholm 62	high	ornamentals	Oleaceae	Ligustrum vulgare L.	trees, shrubs, vines	melif	non-native		1	1				2
Eisenbahn 109	high	ornamentals	Oleaceae	Ligustrum vulgare L.	trees, shrubs, vines	melif	non-native		1	1				2
Eisenbahn 21	high	ornamentals	Oleaceae	Ligustrum vulgare L.	trees, shrubs, vines	melif	non-native		1	1				2
Gruene weide 38	high	ornamentals	Oleaceae	Ligustrum vulgare L.	trees, shrubs, vines	melif	non-native		1	1				2
Eisenbahn 21	high	ornamentals	Liliaceae	Lilium bulbiferum	grasses,herbs	melif	non-native		1	1				2
Eisenbahn 66	high	ornamentals	Liliaceae	Lilium Hybrid	grasses,herbs	melif	non-native		1	1				2
Eisenbahn 21	high	ornamentals	Campanulaceae	Lobelia	grasses,herbs	melif	non-native		1	1				2
Eisenbahn 21	high	ornamentals	Brassicaceae	Lobularia maritima	grasses,herbs	melif	non-native		1	1				2
Eisenbahn 21	high	ornamentals	Fabaceae	Lupinus polyphyllus Lindl.	grasses,herbs	melif	non-native		1	1				2
Eisenbahn 66	high	ornamentals	Caryophyllaceae	Lychnis chalcedonica	grasses,herbs	melif	non-native		1	1				2
Eisenbahn 109	high	ornamentals	Primulaceae	Lysimachia nummularia L.	grasses,herbs	melif	non-native		1	1				2
Gruene weide 38	high	ornamentals	Primulaceae	Lysimachia nummularia L.	grasses,herbs	melif	non-native		1	1				2
Eisenbahn 109	high	ornamentals	Primulaceae	Lysimachia punctata L.	grasses,herbs	melif	non-native		1	1				2
Eisenbahn 21	high	ornamentals	Primulaceae	Lysimachia punctata L.	grasses,herbs	melif	non-native		1	1				2
Eisenbahn 21	high	ornamentals	Lythraceae	Lythrum salicaria L.	grasses,herbs	melif	non-native		1	1				2
Eisenbahn 21	high	ornamentals	Berberidaceae	Mahonia aquifolium (Pursh) Nutt.	trees, shrubs, vines	melif	non-native		1	1				2
Eisenbahn 21	high	ornamentals	Malvaceae	Malva sylvestris subsp. mauritiana (L.) Boiss. ex Coutinho	grasses,herbs	melif	non-native		1	1				2
Bornholm 62	high	ornamentals	Phrymaceae	Mazus reptans	grasses,herbs	melif	non-native		1	1				2
Eisenbahn 109	high	weeds/ornamentals	Boraginaceae	Myosotis sylvatica	grasses,herbs	melif	non-native		1	1				2
Bornholm 62	high	ornamentals	Asparagaceae	Ornithogalum umbellatum L. s. str.	grasses,herbs	melif	non-native		1	1				2
Gruene weide 38	high	ornamentals	Asparagaceae	Ornithogalum umbellatum L. s. str.	grasses,herbs	melif	non-native		1	1				2
Eisenbahn 66	high	weeds/ornamentals	Oxalidaceae	Oxalis corniculata L.	grasses,herbs	melif	non-native		1	1				2
Gruene weide 38	high	weeds/ornamentals	Oxalidaceae	Oxalis corniculata L.	grasses,herbs	melif	non-native		1	1				2
Eisenbahn 109	high	weeds/ornamentals	Oxalidaceae	Oxalis stricta	grasses,herbs	melif	non-native		1	1				2
Eisenbahn 21	high	ornamentals	Oxalidaceae	Oxalis tetraphylla	grasses,herbs	melif	non-native		1	1				2
Bornholm 62	high	ornamentals	Paeoniaceae	Paeonia officinalis L.	grasses,herbs	melif	non-native		1	1				2
Eisenbahn 109	high	ornamentals	Paeoniaceae	Paeonia officinalis L.	grasses,herbs	melif	non-native		1	1				2
Eisenbahn 21	high	ornamentals	Paeoniaceae	Paeonia officinalis L.	grasses,herbs	melif	non-native		1	1				2
Eisenbahn 66	high	ornamentals	Paeoniaceae	Paeonia officinalis L.	grasses,herbs	melif	non-native		1	1				2
Gruene weide 38	high	ornamentals	Paeoniaceae	Paeonia officinalis L.	grasses,herbs	melif	non-native		1	1				2
Gruene weide 38	high	ornamentals	Papaveraceae	Papaver orientale	grasses,herbs	melif	non-native		1	1				2
Eisenbahn 21	high	ornamentals	Vitaceae	Parthenocissus quinquefolia (L.) Planch.	trees, shrubs, vines	melif	non-native		1	1				2
Eisenbahn 66	high	ornamentals	Crassulaceae	Phedimus spurius	grasses,herbs	melif	non-native		1	1				2
Eisenbahn 21	high	ornamentals	Hydrangeaceae	Philadelphus L.	trees, shrubs, vines	melif	non-native		1	1				2
Bornholm 62	high	ornamentals	Polemoniaceae	Phlox paniculata L.	grasses,herbs	melif	non-native		1	1				2
Eisenbahn 21	high	ornamentals	Polemoniaceae	Phlox paniculata L.	grasses,herbs	melif	non-native		1	1				2
Eisenbahn 66	high	ornamentals	Polemoniaceae	Phlox paniculata L.	grasses,herbs	melif	non-native		1	1				2
Eisenbahn 21	high	ornamentals	Polemoniaceae	Phlox subulata L.	grasses,herbs	melif	non-native		1	1				2
Eisenbahn 66	high	ornamentals	Polemoniaceae	Phlox subulata L.	grasses,herbs	melif	non-native		1	1				2
Gruene weide 38	high	ornamentals	Polemoniaceae	Phlox subulata L.	grasses,herbs	melif	non-native		1	1				2
Eisenbahn 21	high	ornamentals	Phytolaccaceae	Phytolacca acinosa	trees, shrubs, vines	melif	non-native		1	1				2
Eisenbahn 21	high	ornamentals	Campanulaceae	Platycodon grandiflorus	grasses,herbs	melif	non-native		1	1				2
Gruene weide 38	high	ornamentals	Campanulaceae	Platycodon grandiflorus	grasses,herbs	melif	non-native		1	1				2
Eisenbahn 66	high	ornamentals	Rosaceae	Potentilla argyrophylla	grasses,herbs	melif	non-native		1	1				2
Gruene weide 38	high	ornamentals	Rosaceae	Potentilla neumanniana	grasses,herbs	melif	non-native		1	1				2
Bornholm 62	high	ornamentals	Primulaceae	Primula vulgaris	grasses,herbs	melif	non-native		1	1				2
Eisenbahn 66	high	ornamentals	Primulaceae	Primula vulgaris	grasses,herbs	melif	non-native		1	1				2
Gruene weide 38	high	ornamentals	Primulaceae	Primula vulgaris	grasses,herbs	melif	non-native		1	1				2
Eisenbahn 109	high	ornamentals	Lamiaceae	Prunella grandiflora	grasses,herbs	melif	non-native		1	1				2
Eisenbahn 21	high	ornamentals	Rosaceae	Prunus laurocerasus L.	trees, shrubs, vines	melif	non-native		1	1				2
Eisenbahn 66	high	ornamentals	Rosaceae	Prunus laurocerasus L.	trees, shrubs, vines	melif	non-native		1	1				2
Eisenbahn 109	high	ornamentals	Boraginaceae	Pulmonaria saccharata	grasses,herbs	melif	non-native		1	1				2
Gruene weide 38	high	ornamentals	Boraginaceae	Pulmonaria saccharata	grasses,herbs	melif	non-native		1	1				2
Eisenbahn 21	high	ornamentals	Ranunculaceae	Pulsatilla vulgaris	grasses,herbs	melif	non-native		1	1				2
Gruene weide 38	high	ornamentals	Ranunculaceae	Pulsatilla vulgaris	grasses,herbs	melif	non-native		1	1				2
Eisenbahn 21	high	ornamentals	Rosaceae	Pyracantha coccinea	trees, shrubs, vines	melif	non-native		1	1				2
Bornholm 62	high	ornamentals	Ericaceae	Rhododendron L.	trees, shrubs, vines	melif	non-native		1	1				2
Eisenbahn 109	high	ornamentals	Ericaceae	Rhododendron L.	trees, shrubs, vines	melif	non-native		1	1				2
Eisenbahn 21	high	ornamentals	Ericaceae	Rhododendron L.	trees, shrubs, vines	melif	non-native		1	1				2
Gruene weide 38	high	ornamentals	Ericaceae	Rhododendron L.	trees, shrubs, vines	melif	non-native		1	1				2
Eisenbahn 109	high	ornamentals	Ericaceae	Rhododendron Simsii-Hybriden	trees, shrubs, vines	melif	non-native		1	1				2
Gruene weide 38	high	ornamentals	Ericaceae	Rhododendron Simsii-Hybriden	trees, shrubs, vines	melif	non-native		1	1				2
Bornholm 62	high	ornamentals	Rosaceae	Rosa L.	trees, shrubs, vines	melif	non-native		1	1				2
Eisenbahn 109	high	ornamentals	Rosaceae	Rosa L.	trees, shrubs, vines	melif	non-native		1	1				2
Eisenbahn 21	high	ornamentals	Rosaceae	Rosa L.	trees, shrubs, vines	melif	non-native		1	1				2
Eisenbahn 66	high	ornamentals	Rosaceae	Rosa L.	trees, shrubs, vines	melif	non-native		1	1				2
Gruene weide 38	high	ornamentals	Rosaceae	Rosa L.	trees, shrubs, vines	melif	non-native		1	1				2
Gruene weide 38	high	ornamentals	Asteraceae	Rudbeckia fulgida	grasses,herbs	melif	non-native		1	1				2
Eisenbahn 66	high	ornamentals	Asteraceae	Rudbeckia hirta L.	grasses,herbs	melif	non-native		1	1				2
Eisenbahn 109	high	ornamentals	Asteraceae	Rudbeckia L.	grasses,herbs	melif	non-native		1	1				2
Gruene weide 38	high	ornamentals	Salicaceae	Salix L.	trees, shrubs, vines	melif	non-native		1	1				2
Eisenbahn 109	high	ornamentals	Crassulaceae	Sedum album	grasses,herbs	melif	non-native		1	1				2
Bornholm 62	high	ornamentals	Caryophyllaceae	Silene coronaria	grasses,herbs	melif	non-native		1	1				2
Eisenbahn 109	high	ornamentals	Caryophyllaceae	Silene coronaria	grasses,herbs	melif	non-native		1	1				2
Eisenbahn 66	high	ornamentals	Caryophyllaceae	Silene coronaria	grasses,herbs	melif	non-native		1	1				2
Eisenbahn 21	high	ornamentals	Lamiaceae	Stachys byzantina	grasses,herbs	melif	non-native		1	1				2
Eisenbahn 109	high	ornamentals	Caprifoliaceae	Symphoricarpos albus	trees, shrubs, vines	melif	non-native		1	1				2
Eisenbahn 109	high	ornamentals	Oleaceae	Syringa vulgaris L.	trees, shrubs, vines	melif	non-native		1	1				2
Eisenbahn 21	high	ornamentals	Oleaceae	Syringa vulgaris L.	trees, shrubs, vines	melif	non-native		1	1				2
Gruene weide 38	high	ornamentals	Oleaceae	Syringa vulgaris L.	trees, shrubs, vines	melif	non-native		1	1				2
Eisenbahn 109	high	weeds/ornamentals	Asteraceae	Tanacetum vulgare	grasses,herbs	melif	non-native		1	1				2
Eisenbahn 21	high	ornamentals	Taxaceae	Taxus baccata L.	trees, shrubs, vines	melif	non-native		1	1				2
Eisenbahn 109	high	ornamentals	Commelinaceae	Tradescantia virginiana L.	grasses,herbs	melif	non-native		1	1				2
Eisenbahn 66	high	ornamentals	Commelinaceae	Tradescantia virginiana L.	grasses,herbs	melif	non-native		1	1				2
Bornholm 62	high	ornamentals	Liliaceae	Tulipa	grasses,herbs	melif	non-native		1	1				2
Eisenbahn 66	high	ornamentals	Plantaginaceae	Veronica spicata	grasses,herbs	melif	non-native		1	1				2
Eisenbahn 109	high	ornamentals	Adoxaceae	Viburnum	trees, shrubs, vines	melif	non-native		1	1				2
Eisenbahn 109	high	ornamentals	Caprifoliaceae	Weigela florida (Bunge) A.DC.	trees, shrubs, vines	melif	non-native		1	1				2
Eisenbahn 21	high	ornamentals	Caprifoliaceae	Weigela florida (Bunge) A.DC.	trees, shrubs, vines	melif	non-native		1	1				2
Eisenbahn 66	high	ornamentals	Caprifoliaceae	Weigela florida (Bunge) A.DC.	trees, shrubs, vines	melif	non-native		1	1				2
Eisenbahn 109	high	ornamentals	Asteraceae	Zinnia elegans	grasses,herbs	melif	non-native		1	1				2
Eisenbahn 66	high	ornamentals	Asteraceae	Zinnia elegans	grasses,herbs	melif	non-native		1	1				2
Bornholm 62	high	weeds	Apiaceae	Aegopodium podagraria L.	grasses,herbs	non-melif	non-native				1
Eisenbahn 109	high	weeds	Apiaceae	Aegopodium podagraria L.	grasses,herbs	non-melif	non-native				1
Eisenbahn 21	high	weeds	Apiaceae	Aegopodium podagraria L.	grasses,herbs	non-melif	non-native				1
Eisenbahn 66	high	weeds	Apiaceae	Aegopodium podagraria L.	grasses,herbs	non-melif	non-native				1
Gruene weide 38	high	weeds	Apiaceae	Aegopodium podagraria L.	grasses,herbs	non-melif	non-native				1
Eisenbahn 21	high	weeds	Amaranthaceae	Amaranthus retroflexus L.	grasses,herbs	non-melif	non-native				1
Gruene weide 38	high	weeds	Brassicaceae	Capsella bursa-pastoris (L.) Med.	grasses,herbs	non-melif	non-native				1
Eisenbahn 109	high	weeds	Poaceae	Dactylis glomerata L. s. str.	grasses,herbs	non-melif	native				11
Gruene weide 38	high	weeds	Poaceae	Dactylis glomerata L. s. str.	grasses,herbs	non-melif	native				11
Bornholm 62	high	weeds	Poaceae	Festuca pratensis Huds. s. l., (i. w. S.)	grasses,herbs	non-melif	native				11
Gruene weide 38	high	weeds	Poaceae	Festuca pratensis Huds. s. l., (i. w. S.)	grasses,herbs	non-melif	native				11
Eisenbahn 109	high	weeds	Rubiaceae	Galium elongatum	grasses,herbs	non-melif	non-native				11
Bornholm 62	high	weeds	Poaceae	Lolium perenne L.	grasses,herbs	non-melif	non-native				11
Eisenbahn 109	high	weeds	Poaceae	Lolium perenne L.	grasses,herbs	non-melif	non-native				11
Eisenbahn 21	high	weeds	Poaceae	Lolium perenne L.	grasses,herbs	non-melif	non-native				11
Eisenbahn 66	high	weeds	Poaceae	Lolium perenne L.	grasses,herbs	non-melif	non-native				11
Eisenbahn 66	high	weeds	Asteraceae	Matricaria discoidea	grasses,herbs	non-melif	non-native				11
Bornholm 62	high	weeds	Plantaginaceae	Plantago lanceolata L.	grasses,herbs	non-melif	native				11
Eisenbahn 109	high	weeds	Plantaginaceae	Plantago major L.	grasses,herbs	non-melif	non-native				11
Eisenbahn 21	high	weeds	Plantaginaceae	Plantago major L.	grasses,herbs	non-melif	non-native				11
Eisenbahn 66	high	weeds	Plantaginaceae	Plantago major L.	grasses,herbs	non-melif	non-native				11
Eisenbahn 109	high	weeds	Poaceae	Poa annua	grasses,herbs	non-melif	non-native				11
Eisenbahn 21	high	weeds	Poaceae	Poa L.	grasses,herbs	non-melif	non-native				11
Eisenbahn 66	high	weeds	Poaceae	Poa L.	grasses,herbs	non-melif	non-native				11
Bornholm 62	high	weeds	Poaceae	Poa pratensis L. s. str.	grasses,herbs	non-melif	native				11
Eisenbahn 66	high	weeds	Poaceae	Poa pratensis L. s. str.	grasses,herbs	non-melif	native				11
Gruene weide 38	high	weeds	Poaceae	Poa pratensis L. s. str.	grasses,herbs	non-melif	native				11
Eisenbahn 66	high	weeds	Polygonaceae	Polygonum aviculare agg. L.	grasses,herbs	non-melif	non-native				11
Eisenbahn 109	high	weeds	Caryophyllaceae	Stellaria media (L.) Vill.	grasses,herbs	non-melif	non-native				11
Eisenbahn 21	high	weeds	Caryophyllaceae	Stellaria media (L.) Vill.	grasses,herbs	non-melif	non-native				11
Eisenbahn 66	high	weeds	Caryophyllaceae	Stellaria media (L.) Vill.	grasses,herbs	non-melif	non-native				11
Eisenbahn 109	high	weeds	Violaceae	Viola sororia	grasses,herbs	non-melif	non-native				11
Eisenbahn 21	high	ornamentals	Amaranthaceae	Atriplex hortensis	grasses,herbs	non-melif	non-native			1	11
Eisenbahn 109	high	ornamentals	Begoniaceae	Begonia L.	grasses,herbs	non-melif	non-native			1	11
Gruene weide 38	high	ornamentals	Begoniaceae	Begonia L.	grasses,herbs	non-melif	non-native			1	11
Eisenbahn 109	high	ornamentals	Buxaceae	Buxus sempervirens	trees, shrubs, vines	non-melif	non-native			1	11
Eisenbahn 66	high	ornamentals	Buxaceae	Buxus sempervirens	trees, shrubs, vines	non-melif	non-native			1	11
Eisenbahn 21	high	ornamentals	Cyperaceae	Carex comans	grasses,herbs	non-melif	non-native			1	11
Eisenbahn 109	high	ornamentals	Cyperaceae	Carex leiorhyncha C.A.Mey.	grasses,herbs	non-melif	non-native			1	11
Gruene weide 38	high	ornamentals	Cupressaceae	Chamaecyparis lawsoniana	trees, shrubs, vines	non-melif	non-native			1	1
Eisenbahn 109	high	ornamentals	Asteraceae	Chrysanthemum × grandiflorum	grasses,herbs	non-melif	non-native			1	1
Gruene weide 38	high	ornamentals	Asteraceae	Chrysanthemum × grandiflorum	grasses,herbs	non-melif	non-native			1	1
Eisenbahn 66	high	ornamentals	Rosaceae	Dasiphora fruticosa	trees, shrubs, vines	non-melif	non-native			1	1
Gruene weide 38	high	ornamentals	Equisetaceae	Equisetum arvense	grasses,herbs	non-melif	non-native			1	1
Eisenbahn 21	high	ornamentals	Celastraceae	Euonymus fortunei	trees, shrubs, vines	non-melif	non-native			1	1
Gruene weide 38	high	ornamentals	Celastraceae	Euonymus fortunei	trees, shrubs, vines	non-melif	non-native			1	1
Eisenbahn 21	high	ornamentals	Poaceae	Festuca cinerea	grasses,herbs	non-melif	non-native			1	1
Bornholm 62	high	ornamentals	Oleaceae	Forsythia × intermedia	trees, shrubs, vines	non-melif	non-native			1	1
Eisenbahn 109	high	ornamentals	Oleaceae	Forsythia × intermedia	trees, shrubs, vines	non-melif	non-native			1	1
Eisenbahn 109	high	ornamentals	Ginkgoaceae	Ginkgo biloba	trees, shrubs, vines	non-melif	non-native			1	1
Eisenbahn 109	high	ornamentals	Iridaceae	Gladiolus × hortulanus	grasses,herbs	non-melif	non-native			1	1
Eisenbahn 21	high	ornamentals	Iridaceae	Gladiolus × hortulanus	grasses,herbs	non-melif	non-native			1	1
Bornholm 62	high	ornamentals	Araliaceae	Hedera helix L.	trees, shrubs, vines	non-melif	native			1	1
Eisenbahn 109	high	ornamentals	Araliaceae	Hedera helix L.	trees, shrubs, vines	non-melif	native			1	1
Eisenbahn 21	high	ornamentals	Araliaceae	Hedera helix L.	trees, shrubs, vines	non-melif	native			1	1
Eisenbahn 109	high	ornamentals	Saxifragaceae	Heuchera ×brizoides	grasses,herbs	non-melif	non-native			1	1
Eisenbahn 66	high	ornamentals	Saxifragaceae	Heuchera ×brizoides	grasses,herbs	non-melif	non-native			1	1
Eisenbahn 21	high	ornamentals	Asparagaceae	Hosta Tratt.	grasses,herbs	non-melif	non-native			1	1
Bornholm 62	high	ornamentals	Hydrangeaceae	Hydrangea macrophylla	trees, shrubs, vines	non-melif	non-native			1	1
Eisenbahn 109	high	ornamentals	Hydrangeaceae	Hydrangea macrophylla	trees, shrubs, vines	non-melif	non-native			1	1
Eisenbahn 21	high	ornamentals	Hydrangeaceae	Hydrangea macrophylla	trees, shrubs, vines	non-melif	non-native			1	1
Eisenbahn 66	high	ornamentals	Hydrangeaceae	Hydrangea macrophylla	trees, shrubs, vines	non-melif	non-native			1	1
Gruene weide 38	high	ornamentals	Hydrangeaceae	Hydrangea macrophylla	trees, shrubs, vines	non-melif	non-native			1	1
Eisenbahn 21	high	ornamentals	Cupressaceae	Juniperus chinensis	trees, shrubs, vines	non-melif	non-native			1	1
Eisenbahn 21	high	ornamentals	Cupressaceae	Juniperus squamata	trees, shrubs, vines	non-melif	non-native			1	1
Eisenbahn 21	high	ornamentals	Rosaceae	Kerria japonica L.	trees, shrubs, vines	non-melif	non-native			1	1
Eisenbahn 21	high	ornamentals	Asteraceae	Leucanthemum maximum	grasses,herbs	non-melif	non-native			1	1
Eisenbahn 66	high	ornamentals	Fabaceae	Lupinus polyphyllus Lindl.	grasses,herbs	non-melif	non-native			1	1
Eisenbahn 109	high	ornamentals	Magnoliaceae	Magnolia × soulangeana	trees, shrubs, vines	non-melif	non-native			1	1
Eisenbahn 21	high	ornamentals	Magnoliaceae	Magnolia × soulangeana	trees, shrubs, vines	non-melif	non-native			1	1
Eisenbahn 21	high	ornamentals	Onocleaceae	Matteuccia struthiopteris (L.) Tod.	grasses,herbs	non-melif	non-native			1	1
Eisenbahn 21	high	ornamentals	Poaceae	Miscanthus sinensis	grasses,herbs	non-melif	non-native			1	1
Bornholm 62	high	ornamentals	Amaryllidaceae	Narcissus	grasses,herbs	non-melif	non-native			1	1
Gruene weide 38	high	ornamentals	Paeoniaceae	Paeonia suffruticosa	trees, shrubs, vines	non-melif	non-native			1	1
Eisenbahn 109	high	ornamentals	Paeoniaceae	Paeonia suffruticosa	trees, shrubs, vines	non-melif	non-native			1	1
Bornholm 62	high	ornamentals	Geraniaceae	Pelargonium Zonale Hybriden	grasses,herbs	non-melif	non-native			1	1
Eisenbahn 21	high	ornamentals	Geraniaceae	Pelargonium Zonale Hybriden	grasses,herbs	non-melif	non-native			1	1
Bornholm 62	high	ornamentals	Solanaceae	Petunia ×hybrida	grasses,herbs	non-melif	non-native			1	1
Eisenbahn 109	high	ornamentals	Solanaceae	Physalis alkekengi L.	grasses,herbs	non-melif	non-native			1	1
Eisenbahn 109	high	ornamentals	Asparagaceae	Polygonatum multiflorum (L.) All.	grasses,herbs	non-melif	non-native			1	1
Eisenbahn 21	high	ornamentals	Asparagaceae	Polygonatum multiflorum (L.) All.	grasses,herbs	non-melif	non-native			1	1
Eisenbahn 109	high	ornamentals	Primulaceae	Primula vulgaris	grasses,herbs	non-melif	non-native			1	1
Eisenbahn 21	high	ornamentals	Primulaceae	Primula vulgaris	grasses,herbs	non-melif	non-native			1	1
Bornholm 62	high	ornamentals	Saxifragaceae	Saxifraga	grasses,herbs	non-melif	non-native			1	1
Eisenbahn 109	high	ornamentals	Saxifragaceae	Saxifraga	grasses,herbs	non-melif	non-native			1	1
Eisenbahn 21	high	ornamentals	Saxifragaceae	Saxifraga	grasses,herbs	non-melif	non-native			1	1
Eisenbahn 109	high	ornamentals	Saxifragaceae	Saxifraga	grasses,herbs	non-melif	non-native			1	1
Bornholm 62	high	ornamentals	Crassulaceae	Sempervivum tectorum	grasses,herbs	non-melif	non-native			1	1
Eisenbahn 66	high	ornamentals	Crassulaceae	Sempervivum tectorum	grasses,herbs	non-melif	non-native			1	1
Eisenbahn 66	high	ornamentals	Cupressaceae	Thuja occidentalis	trees, shrubs, vines	non-melif	non-native			1	1
Gruene weide 38	high	ornamentals	Cupressaceae	Thuja occidentalis	trees, shrubs, vines	non-melif	non-native			1	1
Eisenbahn 109	high	ornamentals	Apocynaceae	Vinca minor L.	grasses,herbs	non-melif	non-native			1	1
Bornholm 62	high	ornamentals	Violaceae	Viola wittrockiana	grasses,herbs	non-melif	non-native			1	1
Eisenbahn 21	high	ornamentals	Violaceae	Viola wittrockiana	grasses,herbs	non-melif	non-native			1	1
Bornholm 62	high	ornamentals	Asparagaceae	Yucca filamentosa	grasses,herbs	non-melif	non-native			1	1
Eisenbahn 109	high	ornamentals	Asparagaceae	Yucca filamentosa	grasses,herbs	non-melif	non-native			1	1
Eisenbahn 21	high	ornamentals	Asparagaceae	Yucca filamentosa	grasses,herbs	non-melif	non-native			1	1
Eisenbahn 66	high	ornamentals	Asparagaceae	Yucca filamentosa	grasses,herbs	non-melif	non-native			1	1
Bornholm 62	high	edible	Amaryllidaceae	Allium sativum L.	grasses,herbs	non-melif	non-native	1
Eisenbahn 109	high	edible	Apiaceae	Anethum graveolens	grasses,herbs	non-melif	non-native	1
Eisenbahn 66	high	edible	Apiaceae	Anethum graveolens	grasses,herbs	non-melif	non-native	1
Eisenbahn 21	high	edible	Apiaceae	Anethum graveolens	grasses,herbs	non-melif	non-native	1
Eisenbahn 66	high	edible	Apiaceae	Apium graveolens	grasses,herbs	non-melif	non-native	1
Gruene weide 38	high	edible	Apiaceae	Apium graveolens	grasses,herbs	non-melif	non-native	1
Bornholm 62	high	edible	Amaranthaceae	Beta vulgaris subsp. Vulgaris	grasses,herbs	non-melif	non-native	1
Gruene weide 38	high	edible	Amaranthaceae	Beta vulgaris subsp. Vulgaris	grasses,herbs	non-melif	non-native	1
Eisenbahn 109	high	edible	Brassicaceae	Brassica oleracea	grasses,herbs	non-melif	non-native	1
Eisenbahn 109	high	edible	Brassicaceae	Brassica oleracea	grasses,herbs	non-melif	non-native	1
Eisenbahn 66	high	edible	Brassicaceae	Brassica oleracea	grasses,herbs	non-melif	non-native	1
Eisenbahn 21	high	edible	Brassicaceae	Brassica oleracea	grasses,herbs	non-melif	non-native	1
Gruene weide 38	high	edible	Brassicaceae	Brassica oleracea	grasses,herbs	non-melif	non-native	1
Eisenbahn 109	high	edible	Apiaceae	Daucus carota subsp. sativus (Hoffm.) Schübl. & G.Martens)	grasses,herbs	non-melif	non-native	1
Gruene weide 38	high	edible	Apiaceae	Daucus carota subsp. sativus (Hoffm.) Schübl. & G.Martens)	grasses,herbs	non-melif	non-native	1
Gruene weide 38	high	edible	Juglandaceae	Juglans regia	trees, shrubs, vines	non-melif	non-native	1
Eisenbahn 109	high	edible	Asteraceae	Lactuca sativa L.	grasses,herbs	non-melif	non-native	1
Eisenbahn 21	high	edible	Asteraceae	Lactuca sativa L.	grasses,herbs	non-melif	non-native	1
Eisenbahn 66	high	edible	Asteraceae	Lactuca sativa L.	grasses,herbs	non-melif	non-native	1
Gruene weide 38	high	edible	Asteraceae	Lactuca sativa L.	grasses,herbs	non-melif	non-native	1
Bornholm 62	high	edible	Apiaceae	Petroselinum crispum (Mill.) Fuss	grasses,herbs	non-melif	non-native	1
Eisenbahn 21	high	edible	Apiaceae	Petroselinum crispum (Mill.) Fuss	grasses,herbs	non-melif	non-native	1
Eisenbahn 66	high	edible	Apiaceae	Petroselinum crispum (Mill.) Fuss	grasses,herbs	non-melif	non-native	1
Gruene weide 38	high	edible	Brassicaceae	Raphanus sativus subsp. Sativus	grasses,herbs	non-melif	non-native	1
Eisenbahn 66	high	edible	Brassicaceae	Raphanus sativus subsp. Sativus	grasses,herbs	non-melif	non-native	1
Bornholm 62	high	edible	Polygonaceae	Rheum L. (Rheum ×hybridum)	grasses,herbs	non-melif	non-native	1
Eisenbahn 21	high	edible	Polygonaceae	Rheum L. (Rheum ×hybridum)	grasses,herbs	non-melif	non-native	1
Gruene weide 38	high	edible	Polygonaceae	Rheum L. (Rheum ×hybridum)	grasses,herbs	non-melif	non-native	1
Gruene weide 38	high	edible	Lamiaceae	Satureja hortensis L.	grasses,herbs	non-melif	non-native	1
Eisenbahn 66	high	edible	Lamiaceae	Satureja hortensis L.	grasses,herbs	non-melif	non-native	1
Eisenbahn 109	high	edible	Solanaceae	Solanum lycopersicum L.	grasses,herbs	non-melif	non-native	1
Eisenbahn 21	high	edible	Solanaceae	Solanum lycopersicum L.	grasses,herbs	non-melif	non-native	1
Eisenbahn 66	high	edible	Solanaceae	Solanum lycopersicum L.	grasses,herbs	non-melif	non-native	1
Gruene weide 38	high	edible	Solanaceae	Solanum lycopersicum L.	grasses,herbs	non-melif	non-native	1
Bornholm 62	high	edible	Solanaceae	Solanum tuberosum L.	grasses,herbs	non-melif	non-native	1
Eisenbahn 21	high	edible	Solanaceae	Solanum tuberosum L.	grasses,herbs	non-melif	non-native	1
Eisenbahn 66	high	edible	Solanaceae	Solanum tuberosum L.	grasses,herbs	non-melif	non-native	1
Gruene weide 38	high	edible	Solanaceae	Solanum tuberosum L.	grasses,herbs	non-melif	non-native	1
Eisenbahn 109	high	edible	Vitaceae	Vitis vinifera L. s. l.	trees, shrubs, vines	non-melif	non-native	1
Gruene weide 38	high	edible	Vitaceae	Vitis vinifera L. s. l.	trees, shrubs, vines	non-melif	non-native	1
Bornholm 90	low int	edible	Amaryllidaceae	Allium cepa L.	grasses,herbs	melif	non-native	provis/	support		1
Bornholm 90	low int	edible	Amaryllidaceae	Allium sativum L.	grasses,herbs	non-melif	non-native	provis
Bornholm 90	low int	edible	Amaryllidaceae	Allium schoenoprasum L.	grasses,herbs	melif	non-native	provis/	support		1
Bornholm 90	low int	weeds	Asteraceae	Artemisia vulgaris L.	grasses,herbs	non-melif	non-native
Bornholm 90	low int	edible	Asparagaceae	Asparagus officinalis	grasses,herbs	non-melif	non-native	provis
Bornholm 90	low int	weeds/ornamentals	Asteraceae	Bellis perennis L.	grasses,herbs	melif	native		support	cult				1
Bornholm 90	low int	weeds	Poaceae	Bromus hordeaceus agg.	grasses,herbs	non-melif	non-native
Bornholm 90	low int	weeds	Poaceae	Bromus racemosus	grasses,herbs	non-melif	non-native
Bornholm 90	low int	weeds	Poaceae	Bromus sterilis	grasses,herbs	non-melif	non-native
Bornholm 90	low int	weeds	Cucurbitaceae	Bryonia dioica Jacq.	grasses,herbs	melif	non-native		support
Bornholm 90	low int	ornamentals	Scrophulariaceae	Buddleja davidii Franch.	trees, shrubs, vines	melif	non-native		support	cult				1
Bornholm 90	low int	edible/ornamentals	Asteraceae	Calendula officinalis L.	grasses,herbs	melif	non-native	provis/	support/	cult	1	1	1	1
Bornholm 90	low int	weeds	Brassicaceae	Capsella bursa-pastoris (L.) Med.	grasses,herbs	non-melif	non-native
Bornholm 90	low int	ornamentals	Asteraceae	Centaurea montana L. s. l.	grasses,herbs	melif	non-native		support	cult				1
Bornholm 90	low int	weeds	Caryophyllaceae	Cerastium fontanum subsp. Vulgare	grasses,herbs	melif	non-native		support
Bornholm 90	low int	weeds	Papaveraceae	Chelidonium majus L.	grasses,herbs	melif	non-native		support
Bornholm 90	low int	ornamentals	Asparagaceae	Convallaria majalis L.	grasses,herbs	melif	native		support	cult				1
Bornholm 90	low int	weeds	Convolvulaceae	Convolvulus arvensis L.	grasses,herbs	melif	non-native		support
Bornholm 90	low int	ornamentals	Cornaceae	Cornus sanguinea	trees, shrubs, vines	melif	non-native		support	cult				1
Bornholm 90	low int	edible	Cucurbitaceae	Cucurbita pepo L.	grasses,herbs	melif	non-native	provis/	support		1
Bornholm 90	low int	weeds	Poaceae	Dactylis glomerata L. s. str.	grasses,herbs	non-melif	native
Bornholm 90	low int	edible	Apiaceae	Daucus carota subsp. sativus (Hoffm.) Schübl. & G.Martens)	grasses,herbs	non-melif	non-native	provis
Bornholm 90	low int	edible	Brassicaceae	Diplotaxis tenuifolia	grasses,herbs	melif	non-native	provis/	support		1
Bornholm 90	low int	weeds	Asteraceae	Erigeron annuus	grasses,herbs	melif	non-native		support
Bornholm 90	low int	weeds	Geraniaceae	Erodium cicutarium (L.) L'Hér. s. str.	grasses,herbs	melif	non-native		support
Bornholm 90	low int	weeds	Apiaceae	Eryngium campestre	grasses,herbs	melif	non-native		support
Bornholm 90	low int	weeds	Apiaceae	Eryngium planum	grasses,herbs	melif	non-native		support
Bornholm 90	low int	weeds	Euphorbiaceae	Euphorbia helioscopia	grasses,herbs	melif	non-native		support
Bornholm 90	low int	weeds	Poaceae	Festuca pratensis Huds. s. l., (i. w. S.)	grasses,herbs	non-melif	native
Bornholm 90	low int	weeds	Poaceae	Festuca rubra agg.	grasses,herbs	non-melif	non-native
Bornholm 90	low int	ornamentals	Oleaceae	Forsythia × intermedia	trees, shrubs, vines	non-melif	non-native			cult
Bornholm 90	low int	edible	Rosaceae	Fragaria vesca L.	grasses,herbs	melif	native	provis/	support		1
Bornholm 90	low int	weeds	Lamiaceae	Galeopsis bifida	grasses,herbs	melif	non-native		support
Bornholm 90	low int	weeds	Asteraceae	Galinsoga quadriradiata	grasses,herbs	non-melif	non-native
Bornholm 90	low int	weeds	Rosaceae	Geum urbanum L.	grasses,herbs	melif	non-native		support
Bornholm 90	low int	ornamentals	Araliaceae	Hedera helix L.	trees, shrubs, vines	non-melif	native			cult
Bornholm 90	low int	ornamentals	Asteraceae	Heliopsis helianthoides (L.)	grasses,herbs	melif	non-native		support	cult				1
Bornholm 90	low int	ornamentals	Cannabaceae	Humulus lupulus	grasses,herbs	non-melif	non-native			cult
Bornholm 90	low int	ornamentals	Hydrangeaceae	Hydrangea macrophylla	trees, shrubs, vines	non-melif	non-native			cult
Bornholm 90	low int	ornamentals	Crassulaceae	Hylotelephium spectabile	grasses,herbs	melif	non-native		support	cult				1
Bornholm 90	low int	weeds	Crassulaceae	Hylotelephium vulgare (HAW.) HOLUB	grasses,herbs	melif	non-native		support
Bornholm 90	low int	edible/ornamentals	Iridaceae	Iris L.	grasses,herbs	melif	non-native	provis/	support	cult	1	1	1	1
Bornholm 90	low int	ornamentals	Iridaceae	Iris L.	grasses,herbs	melif	non-native		support	cult				1
Bornholm 90	low int	ornamentals	Juncaceae	Juncus ensifolius	grasses,herbs	non-melif	non-native			cult
Bornholm 90	low int	ornamentals	Cupressaceae	Juniperus communis	trees, shrubs, vines	non-melif	non-native			cult
Bornholm 90	low int	ornamentals	Rosaceae	Kerria japonica L.	trees, shrubs, vines	non-melif	non-native			cult
Bornholm 90	low int	edible	Asteraceae	Lactuca sativa L.	grasses,herbs	non-melif	non-native	provis
Bornholm 90	low int	weeds	Lamiaceae	Lamium hybridum Vill. s. str.	grasses,herbs	melif	non-native		support
Bornholm 90	low int	weeds	Lamiaceae	Lamium purpureum	grasses,herbs	melif	non-native		support
Bornholm 90	low int	weeds	Asteraceae	Lapsana communis L.	grasses,herbs	melif	non-native		support
Bornholm 90	low int	ornamentals	Fabaceae	Lathyrus latifolius L.	grasses,herbs	melif	non-native		support	cult				1
Bornholm 90	low int	ornamentals	Lamiaceae	Lavandula angustifolia Mill.	trees, shrubs, vines	melif	non-native		support	cult				1
Bornholm 90	low int	weeds	Asteraceae	Leontodon hispidus	grasses,herbs	melif	non-native		support
Bornholm 90	low int	weeds	Asteraceae	Leucanthemum vulgare agg.	grasses,herbs	melif	non-native		support
Bornholm 90	low int	ornamentals	Oleaceae	Ligustrum vulgare L.	trees, shrubs, vines	melif	non-native		support	cult				1
Bornholm 90	low int	ornamentals	Liliaceae	Lilium lancifolium	grasses,herbs	melif	non-native		support	cult				1
Bornholm 90	low int	weeds	Poaceae	Lolium perenne L.	grasses,herbs	non-melif	non-native
Bornholm 90	low int	weeds	Primulaceae	Lysimachia nummularia L.	grasses,herbs	melif	non-native		support
Bornholm 90	low int	weeds	Primulaceae	Lysimachia punctata L.	grasses,herbs	melif	non-native		support
Bornholm 90	low int	ornamentals	Lythraceae	Lythrum salicaria L.	grasses,herbs	melif	non-native		support	cult				1
Bornholm 90	low int	ornamentals	Berberidaceae	Mahonia aquifolium (Pursh) Nutt.	trees, shrubs, vines	melif	non-native		support	cult				1
Bornholm 90	low int	edible	Rosaceae	Malus domestica	trees, shrubs, vines	melif	non-native	provis/	support		1
Bornholm 90	low int	weeds/ornamentals	Malvaceae	Malva sylvestris subsp. mauritiana (L.) Boiss. ex Coutinho	grasses,herbs	melif	non-native		support	cult				1
Bornholm 90	low int	weeds	Fabaceae	Medicago lupulina L.	grasses,herbs	melif	non-native		support
Bornholm 90	low int	edible	Lamiaceae	Melissa officinalis L.	grasses,herbs	melif	non-native	provis/	support/	cult	1	1	1	1
Bornholm 90	low int	edible	Lamiaceae	Mentha × villosa	grasses,herbs	melif	non-native	provis/	support/	cult	1	1	1	1
Bornholm 90	low int	edible	Lamiaceae	Mentha spicata	grasses,herbs	melif	non-native	provis/	support/	cult	1	1	1	1
Bornholm 90	low int	edible	Lamiaceae	Mentha suaveolens Ehrh.	grasses,herbs	melif	non-native	provis/	support/	cult	1	1	1	1
Bornholm 90	low int	ornamentals	Asparagaceae	Muscari botryoides	grasses,herbs	melif	non-native		support	cult				1
Bornholm 90	low int	weeds	Onagraceae	Oenothera biennis	grasses,herbs	melif	non-native		support
Bornholm 90	low int	ornamentals	Asparagaceae	Ornithogalum umbellatum L. s. str.	grasses,herbs	melif	non-native		support	cult				1
Bornholm 90	low int	ornamentals	Paeoniaceae	Paeonia officinalis L.	grasses,herbs	melif	non-native		support	cult				1
Bornholm 90	low int	ornamentals	Vitaceae	Parthenocissus quinquefolia (L.) Planch.	trees, shrubs, vines	melif	non-native		support	cult				1
Bornholm 90	low int	weeds	Polygonaceae	Persicaria maculosa Gray	grasses,herbs	melif	non-native		support
Bornholm 90	low int	edible	Apiaceae	Petroselinum crispum (Mill.) Fuss	grasses,herbs	non-melif	non-native	provis
Bornholm 90	low int	edible	Fabaceae	Phaseolus vulgaris	grasses,herbs	melif	non-native	provis/	support		1
Bornholm 90	low int	ornamentals	Hydrangeaceae	Philadelphus L.	trees, shrubs, vines	melif	non-native		support	cult				1
Bornholm 90	low int	ornamentals	Polemoniaceae	Phlox paniculata L.	grasses,herbs	melif	non-native		support	cult				1
Bornholm 90	low int	ornamentals	Phytolaccaceae	Phytolacca acinosa	grasses,herbs	melif	non-native		support	cult				1
Bornholm 90	low int	ornamentals	Pinaceae	Picea pungens	trees, shrubs, vines	non-melif	non-native			cult
Bornholm 90	low int	weeds	Plantaginaceae	Plantago lanceolata L.	grasses,herbs	melif	native		support
Bornholm 90	low int	weeds	Plantaginaceae	Plantago major L.	grasses,herbs	non-melif	non-native
Bornholm 90	low int	weeds	Poaceae	Poa angustifolia	grasses,herbs	non-melif	non-native
Bornholm 90	low int	weeds	Poaceae	Poa pratensis L. s. str.	grasses,herbs	non-melif	native
Bornholm 90	low int	weeds	Poaceae	Poa trivialis L. s. l.	grasses,herbs	non-melif	non-native
Bornholm 90	low int	ornamentals	Asparagaceae	Polygonatum multiflorum (L.) All.	grasses,herbs	non-melif	non-native			cult
Bornholm 90	low int	edible	Rosaceae	Prunus cerasus	trees, shrubs, vines	melif	non-native	provis/	support		1
Bornholm 90	low int	edible	Rosaceae	Prunus domestica	trees, shrubs, vines	melif	non-native	provis/	support		1
Bornholm 90	low int	edible	Rosaceae	Pyrus communis	trees, shrubs, vines	melif	non-native	provis/	support		1
Bornholm 90	low int	weeds	Ranunculaceae	Ranunculus acris L.	grasses,herbs	melif	non-native		support
Bornholm 90	low int	weeds	Ranunculaceae	Ranunculus repens	grasses,herbs	melif	non-native		support
Bornholm 90	low int	edible	Grossulariaceae	Ribes × nidigrolaria	trees, shrubs, vines	melif	non-native	provis/	support		1
Bornholm 90	low int	edible	Grossulariaceae	Ribes rubrum L.	trees, shrubs, vines	melif	native	provis/	support		1
Bornholm 90	low int	edible	Grossulariaceae	Ribes uva-crispa L.	trees, shrubs, vines	melif	non-native	provis/	support		1
Bornholm 90	low int	ornamentals	Rosaceae	Rosa L.	trees, shrubs, vines	melif	non-native		support	cult				1
Bornholm 90	low int	edible	Lamiaceae	Rosmarinus officinalis L.	grasses,herbs	melif	non-native	provis/	support		1
Bornholm 90	low int	edible	Rosaceae	Rubus fruticosus L. s. l.	trees, shrubs, vines	melif	non-native	provis/	support		1
Bornholm 90	low int	edible	Rosaceae	Rubus fruticosus L. s. l.	trees, shrubs, vines	melif	non-native	provis/	support		1
Bornholm 90	low int	weeds	Polygonaceae	Rumex acetosa subsp. acetosa L.	grasses,herbs	non-melif	non-native
Bornholm 90	low int	edible	Lamiaceae	Salvia nemorosa	grasses,herbs	melif	non-native	provis/	support		1
Bornholm 90	low int	edible	Lamiaceae	Salvia officinalis	grasses,herbs	melif	non-native	provis/	support/	cult	1	1	1	1
Bornholm 90	low int	edible/ornamentals	Caprifoliaceae	Sambucus nigra L.	trees, shrubs, vines	melif	native	provis/	support/	cult	1	1	1	1
Bornholm 90	low int	edible	Lamiaceae	Santolina virens	grasses,herbs	melif	non-native	provis/	support		1
Bornholm 90	low int	edible	Lamiaceae	Satureja hortensis L.	grasses,herbs	non-melif	non-native	provis
Bornholm 90	low int	ornamentals	Asteraceae	Solidago canadensis	grasses,herbs	melif	non-native		support	cult				1
Bornholm 90	low int	weeds	Asteraceae	Sonchus asper	grasses,herbs	melif	non-native		support
Bornholm 90	low int	weeds	Caryophyllaceae	Stellaria media (L.) Vill.	grasses,herbs	non-melif	non-native
Bornholm 90	low int	ornamentals	Caprifoliaceae	Symphoricarpos albus	trees, shrubs, vines	melif	non-native		support	cult				1
Bornholm 90	low int	ornamentals	Oleaceae	Syringa vulgaris L.	trees, shrubs, vines	melif	non-native		support	cult				1
Bornholm 90	low int	weeds	Asteraceae	Taraxacum sect. Ruderalia	grasses,herbs	melif	non-native		support
Bornholm 90	low int	ornamentals	Commelinaceae	Tradescantia virginiana L.	grasses,herbs	melif	non-native		support	cult				1
Bornholm 90	low int	weeds	Asteraceae	Tragopogon dubius	grasses,herbs	non-melif	non-native
Bornholm 90	low int	ornamentals	Liliaceae	Tulipa	grasses,herbs	melif	non-native		support	cult				1
Bornholm 90	low int	weeds	Urticaceae	Urtica dioica L. s. l.	grasses,herbs	non-melif	non-native
Bornholm 90	low int	weeds	Plantaginaceae	Veronica filiformis Sm.	grasses,herbs	melif	non-native		support
Bornholm 90	low int	ornamentals	Apocynaceae	Vinca difformis	grasses,herbs	non-melif	non-native			cult
Bornholm 90	low int	ornamentals	Apocynaceae	Vinca major	grasses,herbs	non-melif	non-native			cult
Bornholm 90	low int	edible	Vitaceae	Vitis vinifera L. s. l.	trees, shrubs, vines	non-melif	non-native	provis
Bornholm 90	low int	edible	Asparagaceae	Yucca filamentosa	grasses,herbs	non-melif	non-native	provis
Bornholm 66	med	edible/medicinal/ornamentals	Asteraceae	Calendula officinalis L.	grasses,herbs	melif	non-native	1	1	1	1	1	1	1
Krugpfuhl 62	med	edible/medicinal/ornamentals	Asteraceae	Calendula officinalis L.	grasses,herbs	melif	non-native	1	1	1	1	1	1	1
Eisenbahn 32	med	edible/medicinal/ornamentals	Asteraceae	Calendula officinalis L.	grasses,herbs	melif	non-native	1	1	1	1	1	1	1
Bornholm 66	med	edible/medicinal/ornamentals	Lamiaceae	Melissa officinalis L.	grasses,herbs	melif	non-native	1	1	1	1	1	1	1
Eisenbahn 20	med	edible/medicinal/ornamentals	Lamiaceae	Melissa officinalis L.	grasses,herbs	melif	non-native	1	1	1	1	1	1	1
Krugpfuhl 62	med	edible/medicinal/ornamentals	Lamiaceae	Melissa officinalis L.	grasses,herbs	melif	non-native	1	1	1	1	1	1	1
Eisenbahn 32	med	edible/medicinal/ornamentals	Lamiaceae	Melissa officinalis L.	grasses,herbs	melif	non-native	1	1	1	1	1	1	1
Krugpfuhl 62	med	edible/medicinal/ornamentals	Lamiaceae	Mentha × villosa	grasses,herbs	melif	non-native	1	1	1	1	1	1	1
Bornholm 66	med	edible/medicinal/ornamentals	Lamiaceae	Mentha piperita L.	grasses,herbs	melif	non-native	1	1	1	1	1	1	1
Eisenbahn 32	med	edible/medicinal/ornamentals	Lamiaceae	Mentha piperita L.	grasses,herbs	melif	non-native	1	1	1	1	1	1	1
Bornholm 66	med	edible/medicinal/ornamentals	Lamiaceae	Mentha suaveolens Ehrh.	grasses,herbs	melif	non-native	1	1	1	1	1	1	1
Bornholm 66	med	edible/medicinal/ornamentals	Lamiaceae	Rosmarinus officinalis L.	grasses,herbs	melif	non-native	1	1	1	1	1	1	1
Eisenbahn 20	med	edible	Lamiaceae	Salvia officinalis	grasses,herbs	melif	non-native	1	1	1	1	1	1	1
Eisenbahn 32	med	edible	Solanaceae	Salvia officinalis	grasses,herbs	melif	non-native	1	1	1	1	1	1	1
Bornholm 66	med	edible/medicinal/ornamentals	Caprifoliaceae	Sambucus nigra L.	trees, shrubs, vines	melif	native	1	1	1	1	1	1	1
Eisenbahn 20	med	edible/medicinal/ornamentals	Caprifoliaceae	Sambucus nigra L.	trees, shrubs, vines	melif	native	1	1	1	1	1	1	1
Krugpfuhl 62	med	edible/medicinal/ornamentals	Caprifoliaceae	Sambucus nigra L.	trees, shrubs, vines	melif	native	1	1	1	1	1	1	1
Eisenbahn 32	med	edible/medicinal/ornamentals	Lamiaceae	Thymus vulgaris	grasses,herbs	melif	non-native	1	1	1	1	1	1	1
Eisenbahn 20	med	edible	Apiaceae	Levisticum officinale	grasses,herbs	melif	non-native	1	1	1	1	1	1	1
Krugpfuhl 62	med	edible	Apiaceae	Levisticum officinale	grasses,herbs	melif	non-native	1	1	1	1	1	1	1
Krugpfuhl 62	med	edible/medicinal/ornamentals	Lamiaceae	Rosmarinus officinalis L.	grasses,herbs	melif	non-native	1	1	1	1	1	1	1
Eisenbahn 20	med	edible/medicinal/ornamentals	Asteraceae	Tagetes erecta	grasses,herbs	melif	non-native	1	1	1	1	1	1	1
Eisenbahn 20	med	edible/medicinal/ornamentals	Asteraceae	Tagetes patula	grasses,herbs	melif	non-native	1	1	1	1	1	1	1
Eisenbahn 32	med	edible/medicinal/ornamentals	Asteraceae	Tagetes patula	grasses,herbs	melif	non-native	1	1	1	1	1	1	1
Krugpfuhl 62	med	edible/medicinal/ornamentals	Asteraceae	Tagetes L.	grasses,herbs	non-melif	non-native	1	1	1	1	1	1	1
Eisenbahn 20	med	edible/medicinal/ornamentals	Tropaeolaceae	Tropaeolum majus	grasses,herbs	melif	non-native	1	1	1	1	1	1	1
Eisenbahn 32	med	weeds	Brassicaceae	Alliaria petiolata	grasses,herbs	melif	non-native		1
Bornholm 66	med	weeds	Cucurbitaceae	Bryonia dioica Jacq.	grasses,herbs	melif	non-native		1
Eisenbahn 32	med	weeds	Campanulaceae	Campanula rapunculoides	grasses,herbs	melif	non-native		1
Krugpfuhl 62	med	weeds	Caryophyllaceae	Cerastium fontanum subsp. Vulgare	grasses,herbs	melif	non-native		1
Bornholm 66	med	weeds	Papaveraceae	Chelidonium majus L.	grasses,herbs	melif	non-native		1
Krugpfuhl 62	med	weeds	Papaveraceae	Chelidonium majus L.	grasses,herbs	melif	non-native		1
Eisenbahn 20	med	weeds	Asteraceae	Cirsium vulgare (Savi) Ten.	grasses,herbs	melif	non-native		1
Eisenbahn 20	med	weeds	Convolvulaceae	Convolvulus arvensis L.	grasses,herbs	melif	non-native		1
Eisenbahn 32	med	weeds	Convolvulaceae	Convolvulus arvensis L.	grasses,herbs	melif	non-native		1
Krugpfuhl 62	med	weeds	Convolvulaceae	Convolvulus arvensis L.	grasses,herbs	melif	non-native		1
Eisenbahn 20	med	weeds	Asteraceae	Crepis capillaris	grasses,herbs	melif	native		1
Krugpfuhl 62	med	weeds	Asteraceae	Crepis capillaris	grasses,herbs	melif	native		1
Eisenbahn 20	med	weeds	Asteraceae	Cyanus segetum	grasses,herbs	melif	non-native		1
Eisenbahn 32	med	weeds	Asteraceae	Cyanus segetum	grasses,herbs	melif	non-native		1
Krugpfuhl 62	med	weeds	Ranunculaceae	Delphinium consolida L.	grasses,herbs	melif	non-native		1
Eisenbahn 32	med	weeds	Onagraceae	Epilobium hirsutum	grasses,herbs	melif	non-native		1
Eisenbahn 20	med	weeds	Asteraceae	Erigeron annuus	grasses,herbs	melif	non-native		1
Eisenbahn 20	med	weeds	Euphorbiaceae	Euphorbia helioscopia	grasses,herbs	melif	non-native		1
Eisenbahn 32	med	weeds	Euphorbiaceae	Euphorbia peplus	grasses,herbs	melif	non-native		1
Krugpfuhl 62	med	weeds	Geraniaceae	Geranium pyrenaicum	grasses,herbs	melif	non-native		1
Bornholm 66	med	weeds	Rosaceae	Geum urbanum L.	grasses,herbs	melif	non-native		1
Eisenbahn 20	med	weeds	Lamiaceae	Lamium galeobdolon(L.) L.	grasses,herbs	melif	non-native		1
Eisenbahn 32	med	weeds	Lamiaceae	Lamium purpureum	grasses,herbs	melif	non-native		1
Krugpfuhl 62	med	weeds	Primulaceae	Lysimachia nummularia L.	grasses,herbs	melif	non-native		1
Eisenbahn 20	med	weeds	Fabaceae	Medicago lupulina L.	grasses,herbs	melif	non-native		1
Krugpfuhl 62	med	weeds	Fabaceae	Medicago lupulina L.	grasses,herbs	melif	non-native		1
Eisenbahn 32	med	weeds	Fabaceae	Medicago lupulina L.	grasses,herbs	melif	non-native		1
Krugpfuhl 62	med	weeds	Fabaceae	Medicago sativa	grasses,herbs	melif	non-native		1
Bornholm 66	med	weeds	Boraginaceae	Myosotis arvensis (L.) Hill	grasses,herbs	melif	non-native		1
Krugpfuhl 62	med	weeds	Polygonaceae	Persicaria lapathifolia	grasses,herbs	melif	non-native		1
Eisenbahn 20	med	weeds	Polygonaceae	Persicaria maculosa Gray	grasses,herbs	melif	non-native		1
Krugpfuhl 62	med	weeds	Rosaceae	Potentilla reptans	grasses,herbs	melif	non-native		1
Eisenbahn 32	med	weeds	Rosaceae	Potentilla reptans	grasses,herbs	melif	non-native		1
Eisenbahn 32	med	weeds	Lamiaceae	Prunella vulgaris	grasses,herbs	melif	non-native		1
Eisenbahn 20	med	weeds	Ranunculaceae	Ranunculus repens	grasses,herbs	melif	non-native		1
Eisenbahn 32	med	weeds	Rosaceae	Sanguisorba minor	grasses,herbs	melif	non-native		1
Eisenbahn 32	med	weeds	Fabaceae	Securigera varia	grasses,herbs	melif	non-native		1
Eisenbahn 32	med	weeds	Caryophyllaceae	Silene vulgaris	grasses,herbs	melif	non-native		1
Eisenbahn 20	med	weeds	Asteraceae	Sonchus arvensis	grasses,herbs	melif	non-native		1
Bornholm 66	med	weeds	Asteraceae	Taraxacum sect. Ruderalia	grasses,herbs	melif	non-native		1
Eisenbahn 20	med	weeds	Asteraceae	Taraxacum sect. Ruderalia	grasses,herbs	melif	non-native		1
Krugpfuhl 62	med	weeds	Asteraceae	Taraxacum sect. Ruderalia	grasses,herbs	melif	non-native		1
Bornholm 66	med	weeds	Fabaceae	Trifolium repens L.	grasses,herbs	melif	non-native		1
Eisenbahn 20	med	weeds	Fabaceae	Trifolium repens L.	grasses,herbs	melif	non-native		1
Krugpfuhl 62	med	weeds	Fabaceae	Trifolium repens L.	grasses,herbs	melif	non-native		1
Bornholm 66	med	weeds	Plantaginaceae	Veronica filiformis Sm.	grasses,herbs	melif	non-native		1
Krugpfuhl 62	med	weeds	Plantaginaceae	Veronica filiformis Sm.	grasses,herbs	melif	non-native		1
Eisenbahn 32	med	weeds	Asteraceae	Achillea millefolium	grasses,herbs	melif	non-native		1
Bornholm 66	med	edible	Actinidiaceae	Actinidia deliciosa	trees, shrubs, vines	melif	non-native	1	1		1
Eisenbahn 20	med	edible	Actinidiaceae	Actinidia kolomikta (Maxim. & Rupr.) Maxim.	trees, shrubs, vines	melif	non-native	1	1		1
Eisenbahn 20	med	edible	Amaryllidaceae	Allium cepa L.	grasses,herbs	melif	non-native	1	1		1
Eisenbahn 32	med	edible	Amaryllidaceae	Allium cepa L.	grasses,herbs	melif	non-native	1	1		1
Eisenbahn 20	med	edible	Amaryllidaceae	Allium schoenoprasum L.	grasses,herbs	melif	non-native	1	1		1
Bornholm 66	med	edible	Rosaceae	Amelanchier lamarckii F. G. Schroed.	trees, shrubs, vines	melif	non-native	1	1		1
Eisenbahn 20	med	edible	Solanaceae	Capsicum annuum L.	grasses,herbs	melif	non-native	1	1		1
Bornholm 66	med	edible	Rosaceae	Chaenomeles japonica (Thunb.) Spach)	trees, shrubs, vines	melif	non-native	1	1		1
Bornholm 66	med	edible	Cucurbitaceae	Cucumis sativus L.	grasses,herbs	melif	non-native	1	1		1
Eisenbahn 20	med	edible	Cucurbitaceae	Cucumis sativus L.	grasses,herbs	melif	non-native	1	1		1
Eisenbahn 32	med	edible	Cucurbitaceae	Cucumis sativus L.	grasses,herbs	melif	non-native	1	1		1
Eisenbahn 20	med	edible	Cucurbitaceae	Cucurbita pepo L.	grasses,herbs	melif	non-native	1	1		1
Eisenbahn 32	med	edible	Cucurbitaceae	Cucurbita pepo L.	grasses,herbs	melif	non-native	1	1		1
Krugpfuhl 62	med	edible	Cucurbitaceae	Cucurbita pepo L.	grasses,herbs	melif	non-native	1	1		1
Bornholm 66	med	edible	Brassicaceae	Eruca vesicaria subsp. Sativa	grasses,herbs	melif	non-native	1	1		1
Eisenbahn 20	med	edible	Brassicaceae	Eruca vesicaria subsp. Sativa	grasses,herbs	melif	non-native	1	1		1
Eisenbahn 32	med	edible	Brassicaceae	Eruca vesicaria subsp. Sativa	grasses,herbs	melif	non-native	1	1		1
Eisenbahn 20	med	edible	Rosaceae	Fragaria × ananassa	grasses,herbs	melif	non-native	1	1		1
Krugpfuhl 62	med	edible	Rosaceae	Fragaria × ananassa	grasses,herbs	melif	non-native	1	1		1
Eisenbahn 32	med	edible	Rosaceae	Fragaria × ananassa	grasses,herbs	melif	non-native	1	1		1
Bornholm 66	med	edible	Rosaceae	Fragaria vesca L.	grasses,herbs	melif	native	1	1		1
Eisenbahn 32	med	edible	Rosaceae	Fragaria vesca L.	grasses,herbs	melif	native	1	1		1
Eisenbahn 20	med	edible	Asteraceae	Glebionis coronaria var. Coronaria	grasses,herbs	melif	non-native	1	1		1
Eisenbahn 20	med	edible	Asteraceae	Helianthus annuus	grasses,herbs	melif	non-native	1	1		1
Krugpfuhl 62	med	edible	Asteraceae	Helianthus annuus	grasses,herbs	melif	non-native	1	1		1
Bornholm 66	med	edible	Rosaceae	Malus domestica	trees, shrubs, vines	melif	non-native	1	1		1
Eisenbahn 20	med	edible	Rosaceae	Malus domestica	trees, shrubs, vines	melif	non-native	1	1		1
Krugpfuhl 62	med	edible	Rosaceae	Malus domestica	trees, shrubs, vines	melif	non-native	1	1		1
Eisenbahn 32	med	edible	Rosaceae	Malus domestica	trees, shrubs, vines	melif	non-native	1	1		1
Eisenbahn 20	med	edible	Ranunculaceae	Nigella L.	grasses,herbs	melif	non-native	1	1		1
Eisenbahn 20	med	edible	Lamiaceae	Ocimum basilicum	grasses,herbs	melif	non-native	1	1		1
Krugpfuhl 62	med	edible	Lamiaceae	Ocimum basilicum	grasses,herbs	melif	non-native	1	1		1
Krugpfuhl 62	med	edible	Lamiaceae	Origanum vulgare L.	grasses,herbs	melif	non-native	1	1		1
Eisenbahn 32	med	edible	Lamiaceae	Origanum vulgare L.	grasses,herbs	melif	non-native	1	1		1
Bornholm 66	med	edible	Fabaceae	Phaseolus vulgaris	grasses,herbs	melif	non-native	1	1		1
Eisenbahn 20	med	edible	Fabaceae	Phaseolus vulgaris	grasses,herbs	melif	non-native	1	1		1
Eisenbahn 32	med	edible	Fabaceae	Phaseolus vulgaris	grasses,herbs	melif	non-native	1	1		1
Krugpfuhl 62	med	edible	Rosaceae	Prunus armeniaca	trees, shrubs, vines	melif	non-native	1	1		1
Bornholm 66	med	edible	Rosaceae	Prunus avium	trees, shrubs, vines	melif	non-native	1	1		1
Eisenbahn 20	med	edible	Rosaceae	Prunus avium	trees, shrubs, vines	melif	non-native	1	1		1
Krugpfuhl 62	med	edible	Rosaceae	Prunus avium	trees, shrubs, vines	melif	non-native	1	1		1
Eisenbahn 32	med	edible	Rosaceae	Prunus avium	trees, shrubs, vines	melif	non-native	1	1		1
Eisenbahn 20	med	edible	Rosaceae	Prunus cerasus	trees, shrubs, vines	melif	non-native	1	1		1
Krugpfuhl 62	med	edible	Rosaceae	Prunus cerasus	trees, shrubs, vines	melif	non-native	1	1		1
Eisenbahn 32	med	edible	Rosaceae	Prunus cerasus	trees, shrubs, vines	melif	non-native	1	1		1
Bornholm 66	med	edible	Rosaceae	Prunus domestica	trees, shrubs, vines	melif	non-native	1	1		1
Eisenbahn 20	med	edible	Rosaceae	Prunus domestica	trees, shrubs, vines	melif	non-native	1	1		1
Krugpfuhl 62	med	edible	Rosaceae	Prunus domestica	trees, shrubs, vines	melif	non-native	1	1		1
Eisenbahn 32	med	edible	Rosaceae	Prunus domestica	trees, shrubs, vines	melif	non-native	1	1		1
Bornholm 66	med	edible	Rosaceae	Prunus persica	trees, shrubs, vines	melif	non-native	1	1		1
Eisenbahn 32	med	edible	Rosaceae	Prunus persica	trees, shrubs, vines	melif	non-native	1	1		1
Bornholm 66	med	edible	Rosaceae	Pyrus communis	trees, shrubs, vines	melif	non-native	1	1		1
Eisenbahn 20	med	edible	Rosaceae	Pyrus communis	trees, shrubs, vines	melif	non-native	1	1		1
Eisenbahn 32	med	edible	Rosaceae	Pyrus communis	trees, shrubs, vines	melif	non-native	1	1		1
Krugpfuhl 62	med	edible	Grossulariaceae	Ribes × nidigrolaria	trees, shrubs, vines	melif	non-native	1	1		1
Bornholm 66	med	edible	Grossulariaceae	Ribes nigrum L.	trees, shrubs, vines	melif	native	1	1		1
Eisenbahn 20	med	edible	Grossulariaceae	Ribes nigrum L.	trees, shrubs, vines	melif	native	1	1		1
Krugpfuhl 62	med	edible	Grossulariaceae	Ribes nigrum L.	trees, shrubs, vines	melif	native	1	1		1
Eisenbahn 20	med	edible	Grossulariaceae	Ribes rubrum L.	trees, shrubs, vines	melif	native	1	1		1
Krugpfuhl 62	med	edible	Grossulariaceae	Ribes rubrum L.	trees, shrubs, vines	melif	native	1	1		1
Eisenbahn 32	med	edible	Grossulariaceae	Ribes rubrum L.	trees, shrubs, vines	melif	native	1	1		1
Eisenbahn 20	med	edible	Grossulariaceae	Ribes uva-crispa L.	trees, shrubs, vines	melif	non-native	1	1		1
Krugpfuhl 62	med	edible	Grossulariaceae	Ribes uva-crispa L.	trees, shrubs, vines	melif	non-native	1	1		1
Eisenbahn 20	med	edible	Rosaceae	Rubus fruticosus L. s. l.	trees, shrubs, vines	melif	non-native	1	1		1
Eisenbahn 32	med	edible	Rosaceae	Rubus fruticosus L. s. l.	trees, shrubs, vines	melif	non-native	1	1		1
Bornholm 66	med	edible	Rosaceae	Rubus idaeus L.	trees, shrubs, vines	melif	native	1	1		1
Eisenbahn 20	med	edible	Rosaceae	Rubus idaeus L.	trees, shrubs, vines	melif	native	1	1		1
Krugpfuhl 62	med	edible	Rosaceae	Rubus idaeus L.	trees, shrubs, vines	melif	native	1	1		1
Eisenbahn 32	med	edible	Rosaceae	Rubus idaeus L.	trees, shrubs, vines	melif	native	1	1		1
Eisenbahn 32	med	edible	Ericaceae	Vaccinium uliginosum	trees, shrubs, vines	melif	non-native	1	1		1
Bornholm 66	med	edible	Juglandaceae	Juglans regia	trees, shrubs, vines	melif	non-native	1	1		1
Eisenbahn 20	med	weeds/ornamentals	Caryophyllaceae	Agrostemma githago L.	grasses,herbs	melif	non-native		1	1				2
Eisenbahn 32	med	weeds/ornamentals	Caryophyllaceae	Agrostemma githago L.	grasses,herbs	melif	non-native		1	1				2
Eisenbahn 20	med	ornamentals	Crassulaceae	Aizopsis kamtschatica (Fisch.) Grulich	grasses,herbs	melif	non-native		1	1				2
Eisenbahn 32	med	ornamentals	Lamiaceae	Ajuga reptans	grasses,herbs	melif	non-native		1	1				2
Bornholm 66	med	ornamentals	Malvaceae	Alcea rosea L.	grasses,herbs	melif	non-native		1	1				2
Eisenbahn 32	med	ornamentals	Malvaceae	Alcea rosea L.	grasses,herbs	melif	non-native		1	1				2
Krugpfuhl 62	med	ornamentals	Malvaceae	Alcea rosea L.	grasses,herbs	melif	non-native		1	1				2
Bornholm 66	med	ornamentals	Amaryllidaceae	Allium aflatunense	grasses,herbs	melif	non-native		1	1				2
Eisenbahn 20	med	ornamentals	Amaryllidaceae	Allium aflatunense	grasses,herbs	melif	non-native		1	1				2
Eisenbahn 20	med	ornamentals	Ranunculaceae	Anemone hupehensis	grasses,herbs	melif	non-native		1	1				2
Eisenbahn 32	med	ornamentals	Ranunculaceae	Anemone hupehensis	grasses,herbs	melif	non-native		1	1				2
Bornholm 66	med	ornamentals	Ranunculaceae	Aquilegia vulgaris L. s. str.	grasses,herbs	melif	non-native		1	1				2
Eisenbahn 20	med	ornamentals	Ranunculaceae	Aquilegia vulgaris L. s. str.	grasses,herbs	melif	non-native		1	1				2
Eisenbahn 32	med	ornamentals	Ranunculaceae	Aquilegia vulgaris L. s. str.	grasses,herbs	melif	non-native		1	1				2
Bornholm 66	med	ornamentals	Asteraceae	Aster	grasses,herbs	melif	non-native		1	1				2
Eisenbahn 32	med	ornamentals	Saxifragaceae	Astilbe ×arendsii	grasses,herbs	melif	non-native		1	1				2
Bornholm 66	med	weeds/ornamentals	Asteraceae	Bellis perennis L.	grasses,herbs	melif	native		1	1				2
Eisenbahn 20	med	weeds/ornamentals	Asteraceae	Bellis perennis L.	grasses,herbs	melif	native		1	1				2
Eisenbahn 32	med	weeds/ornamentals	Asteraceae	Bellis perennis L.	grasses,herbs	melif	native		1	1				2
Krugpfuhl 62	med	weeds/ornamentals	Asteraceae	Bellis perennis L.	grasses,herbs	melif	native		1	1				2
Eisenbahn 32	med	ornamentals	Berberidaceae	Berberis aquifolium	trees, shrubs, vines	melif	non-native		1	1				2
Bornholm 66	med	ornamentals	Scrophulariaceae	Buddleja davidii Franch.	trees, shrubs, vines	melif	non-native		1	1				2
Krugpfuhl 62	med	ornamentals	Scrophulariaceae	Buddleja davidii Franch.	trees, shrubs, vines	melif	non-native		1	1				2
Eisenbahn 32	med	ornamentals	Buxaceae	Buxus sempervirens	trees, shrubs, vines	melif	non-native		1	1				2
Eisenbahn 20	med	ornamentals	Solanaceae	Calibrachoa	grasses,herbs	melif	non-native		1	1				2
Krugpfuhl 62	med	ornamentals	Lamiaceae	Callicarpa giraldii var. Giraldii	grasses,herbs	melif	non-native		1	1				2
Eisenbahn 32	med	ornamentals	Campanulaceae	Campanula glomerata	grasses,herbs	melif	non-native		1	1				2
Eisenbahn 32	med	ornamentals	Campanulaceae	Campanula persicifolia	grasses,herbs	melif	non-native		1	1				2
Krugpfuhl 62	med	ornamentals	Bignoniaceae	Campsis × tagliabuana	trees, shrubs, vines	melif	non-native		1	1				2
Eisenbahn 32	med	ornamentals	Bignoniaceae	Campsis × tagliabuana	trees, shrubs, vines	melif	non-native		1	1				2
Bornholm 66	med	ornamentals	Asteraceae	Centaurea dealbata Willd.	grasses,herbs	melif	non-native		1	1				2
Bornholm 66	med	ornamentals	Asteraceae	Centaurea montana L. s. l.	grasses,herbs	melif	non-native		1	1				2
Eisenbahn 20	med	ornamentals	Caryophyllaceae	Cerastium tomentosum	grasses,herbs	melif	non-native		1	1				2
Eisenbahn 32	med	ornamentals	Ranunculaceae	Clematis vitalba	trees, shrubs, vines	melif	non-native		1	1				2
Bornholm 66	med	ornamentals	Asparagaceae	Convallaria majalis L.	grasses,herbs	melif	native		1	1				2
Eisenbahn 32	med	ornamentals	Asparagaceae	Convallaria majalis L.	grasses,herbs	melif	native		1	1				2
Eisenbahn 20	med	ornamentals	Convolvulaceae	Convolvulus tricolor	grasses,herbs	melif	non-native		1	1				2
Eisenbahn 20	med	ornamentals	Asteraceae	Coreopsis grandiflora	grasses,herbs	melif	non-native		1	1				2
Eisenbahn 20	med	ornamentals	Asteraceae	Coreopsis verticillata	grasses,herbs	melif	non-native		1	1				2
Eisenbahn 20	med	ornamentals	Cornaceae	Cornus alba	trees, shrubs, vines	melif	non-native		1	1				2
Eisenbahn 32	med	ornamentals	Asteraceae	Cosmos bipinnatus cv.	grasses,herbs	melif	non-native		1	1				2
Bornholm 66	med	ornamentals	Rosaceae	Cotoneaster dammeri Schneid.	trees, shrubs, vines	melif	non-native		1	1				2
Eisenbahn 20	med	ornamentals	Asteraceae	Dahlia × hortensis	grasses,herbs	melif	non-native		1	1				2
Eisenbahn 32	med	ornamentals	Rosaceae	Dasiphora fruticosa	trees, shrubs, vines	melif	non-native		1	1				2
Krugpfuhl 62	med	ornamentals	Rosaceae	Dasiphora fruticosa	trees, shrubs, vines	melif	non-native		1	1				2
Eisenbahn 32	med	ornamentals	Ranunculaceae	Delphinium elatum-Hybriden	grasses,herbs	melif	non-native		1	1				2
Krugpfuhl 62	med	ornamentals	Hydrangeaceae	Deutzia	grasses,herbs	melif	non-native		1	1				2
Eisenbahn 20	med	ornamentals	Caryophyllaceae	Dianthus barbatus	grasses,herbs	melif	non-native		1	1				2
Eisenbahn 20	med	ornamentals	Caryophyllaceae	Dianthus plumarius	grasses,herbs	melif	non-native		1	1				2
Eisenbahn 20	med	ornamentals	Plantaginaceae	Digitalis purpurea	grasses,herbs	melif	non-native		1	1				2
Eisenbahn 32	med	ornamentals	Asteraceae	Echinops bannaticus	grasses,herbs	melif	non-native		1	1				2
Eisenbahn 20	med	ornamentals	Asteraceae	Echinops ritro subsp. Ruthenicus	grasses,herbs	melif	non-native		1	1				2
Eisenbahn 20	med	ornamentals	Asteraceae	Echinops sphaerocephalus	grasses,herbs	melif	non-native		1	1				2
Eisenbahn 20	med	ornamentals	Papaveraceae	Eschscholzia californica	grasses,herbs	melif	non-native		1	1				2
Eisenbahn 32	med	ornamentals	Polygonaceae	Fagopyrum esculentum	grasses,herbs	melif	non-native		1	1				2
Eisenbahn 20	med	ornamentals	Asteraceae	Gaillardia pulchella	grasses,herbs	melif	non-native		1	1				2
Bornholm 66	med	weeds/ornamentals	Rubiaceae	Galium odoratum (L.) Scop.	grasses,herbs	melif	native		1	1				2
Krugpfuhl 62	med	weeds/ornamentals	Rubiaceae	Galium odoratum (L.) Scop.	grasses,herbs	melif	native		1	1				2
Bornholm 66	med	weeds/ornamentals	Geraniaceae	Geranium macrorrhizum L.	grasses,herbs	melif	non-native		1	1				2
Krugpfuhl 62	med	weeds/ornamentals	Geraniaceae	Geranium macrorrhizum L.	grasses,herbs	melif	non-native		1	1				2
Eisenbahn 20	med	ornamentals	Geraniaceae	Geranium sanguineum	grasses,herbs	melif	non-native		1	1				2
Eisenbahn 32	med	ornamentals	Rosaceae	Geum coccineum	grasses,herbs	melif	non-native		1	1				2
Krugpfuhl 62	med	ornamentals	Araliaceae	Hedera helix L.	trees, shrubs, vines	melif	native		1	1				2
Eisenbahn 32	med	ornamentals	Araliaceae	Hedera helix L.	trees, shrubs, vines	melif	native		1	1				2
Eisenbahn 20	med	ornamentals	Asteraceae	Heliopsis helianthoides (L.)	grasses,herbs	melif	non-native		1	1				2
Krugpfuhl 62	med	ornamentals	Asteraceae	Heliopsis helianthoides (L.)	grasses,herbs	melif	non-native		1	1				2
Bornholm 66	med	ornamentals	Ranunculaceae	Helleborus niger	grasses,herbs	melif	non-native		1	1				2
Eisenbahn 32	med	ornamentals	Ranunculaceae	Helleborus niger	grasses,herbs	melif	non-native		1	1				2
Bornholm 66	med	ornamentals	Asphodelaceae	Hemerocallis fulva var. Europaea	grasses,herbs	melif	non-native		1	1				2
Eisenbahn 20	med	ornamentals	Asphodelaceae	Hemerocallis fulva var. Europaea	grasses,herbs	melif	non-native		1	1				2
Krugpfuhl 62	med	ornamentals	Asphodelaceae	Hemerocallis fulva var. Europaea	grasses,herbs	melif	non-native		1	1				2
Eisenbahn 32	med	ornamentals	Asphodelaceae	Hemerocallis fulva var. Europaea	grasses,herbs	melif	non-native		1	1				2
Eisenbahn 32	med	ornamentals	Malvaceae	Hibiscus moscheutos	trees, shrubs, vines	melif	non-native		1	1				2
Eisenbahn 20	med	ornamentals	Malvaceae	Hibiscus syriacus L.	trees, shrubs, vines	melif	non-native		1	1				2
Krugpfuhl 62	med	ornamentals	Malvaceae	Hibiscus syriacus L.	trees, shrubs, vines	melif	non-native		1	1				2
Eisenbahn 20	med	weeds/ornamentals	Asteraceae	Hieracium aurantiacum L.	grasses,herbs	melif	non-native		1	1				2
Eisenbahn 32	med	weeds/ornamentals	Asteraceae	Hieracium aurantiacum L.	grasses,herbs	melif	non-native		1	1				2
Bornholm 66	med	ornamentals	Crassulaceae	Hylotelephium spectabile	grasses,herbs	melif	non-native		1	1				2
Eisenbahn 20	med	ornamentals	Iridaceae	Iris L.	grasses,herbs	melif	non-native		1	1				2
Bornholm 66	med	ornamentals	Iridaceae	Iris L.	grasses,herbs	melif	non-native		1	1				2
Eisenbahn 32	med	ornamentals	Iridaceae	Iris L.	grasses,herbs	melif	non-native		1	1				2
Bornholm 66	med	ornamentals	Papaveraceae	Lamprocapnos spectabilis	grasses,herbs	melif	non-native		1	1				2
Bornholm 66	med	ornamentals	Fabaceae	Lathyrus latifolius L.	grasses,herbs	melif	non-native		1	1				2
Eisenbahn 20	med	ornamentals	Fabaceae	Lathyrus latifolius L.	grasses,herbs	melif	non-native		1	1				2
[truncated: 208 more rows]
