# Supplementary material for: Beautiful and Useful: Species Richness and the Ecosystem Services of Allotment Gardens in Berlin, Germany
Source: Plant Environ Interact. 2026 Jun 19;7(3):e70173. doi: 10.1002/pei3.70173 (PMC13282468; doi:10.1002/pei3.70173)
Supplement: Supplementary file 3 — Table S3: List of identified plant species. [file PEI3-7-e70173-s002.xlsx]

## Sheet: Лист1
№	Plant species (or Genus)	Plant family	Life form	Type	Melliferous/Non-Melliferous	Native/Non-Native	ProvES	ReMES	CES	ProvES+ReMES	ProvES+ReMES+CES	ReMES+CES
1	Acer japonicum	Sapindaceae (Aceraceae)	TSV	Orn	NM	NN			+
2	Achillea millefolium	Asteraceae	Herb	Wed	M	NN		+
3	Actinidia deliciosa	Actinidiaceae	TSV	Ed	M	NN				+
4	Actinidia kolomikta (Maxim. & Rupr.) Maxim.	Actinidiaceae	TSV	Ed	M	NN				+
5	Aegopodium podagraria L.	Apiaceae	Herb	Wed	NM	NN
6	Agrostemma githago L.	Caryophyllaceae	Herb	Wed/Orn	M	NN						+
7	Aizopsis kamtschatica (Fisch.) Grulich	Crassulaceae	Herb	Orn	M	NN						+
8	Ajuga reptans	Lamiaceae	Herb	Orn	M	NN						+
9	Alcea rosea L.	Malvaceae	Herb	Orn	M	NN						+
10	Alchemilla mollis	Rosaceae	Herb	Orn	NM	NN			+
11	Alchemilla vulgaris L.	Rosaceae	Herb	Wed	NM	NN
12	Alliaria petiolata	Brassicaceae	Herb	Wed	M	NN		+
13	Allium aflatunense	Amaryllidaceae	Herb	Orn	M	NN						+
14	Allium cepa L.	Amaryllidaceae	Herb	Ed	M	NN				+
15	Allium sativum L.	Amaryllidaceae	Herb	Ed	NM	NN	+
16	Allium schoenoprasum L.	Amaryllidaceae	Herb	Ed	M	NN				+
17	Amaranthus cruentus	Amaranthaceae	Herb	Orn	NM	NN			+
18	Amaranthus retroflexus L.	Amaranthaceae	Herb	Wed	NM	NN
19	Amelanchier lamarckii F. G. Schroed.	Rosaceae	TSV	Ed	M	NN				+
20	Anemone hupehensis	Ranunculaceae	Herb	Orn	M	NN						+
21	Anethum graveolens	Apiaceae	Herb	Ed	M	NN				+
22	Antirrhinum majus	Plantaginaceae	Herb	Orn	M	NN						+
23	Apium graveolens	Apiaceae	Herb	Ed	NM	NN	+
24	Aquilegia vulgaris L. s. str.	Ranunculaceae	Herb	Orn	M	NN						+
25	Arabis alpina	Brassicaceae	Herb	Orn	M	NN						+
26	Armeria maritima	Plumbaginaceae	Herb	Orn	M	NN						+
27	Armoracia rusticana	Brassicaceae	Herb	Ed	M	NN				+
28	Aronia melanocarpa (Michx.) Elliot	Rosaceae	TSV	Ed	M	NN				+
29	Artemisia dracunculus L.	Asteraceae	Herb	Ed	NM	NN	+
30	Artemisia vulgaris L.	Asteraceae	Herb	Wed	NM	NN
31	Aruncus dioicus	Rosaceae	Herb	Orn	M	NN						+
32	Asparagus officinalis	Asparagaceae	Herb	Ed	NM	NN	+
33	Aster	Asteraceae	Herb	Orn	M	NN						+
34	Astilbe chinensis	Saxifragaceae	Herb	Orn	M	NN						+
35	Astilbe ×arendsii	Saxifragaceae	Herb	Orn	M	NN						+
36	Atriplex hortensis	Amaranthaceae	Herb	Wed/Orn	NM	NN			+
37	Aubrieta ×cultorum	Brassicaceae	Herb	Orn	M	NN						+
38	Begonia L.	Begoniaceae	Herb	Orn	NM	NN			+
39	Bellis perennis L.	Asteraceae	Herb	Wed/Orn	M	N						+
40	Bergenia Moench	Saxifragaceae	Herb	Orn	M	NN						+
41	Beta vulgaris subsp. Vulgaris	Amaranthaceae	Herb	Ed	NM	NN	+
42	Borago officinalis	Boraginaceae	Herb	Ed	M	NN				+
43	Brassica oleracea	Brassicaceae	Herb	Ed	NM	NN	+
44	Bromus hordeaceus agg.	Poaceae	Herb	Wed	NM	NN
45	Bromus racemosus	Poaceae	Herb	Wed	NM	NN
46	Bromus sterilis	Poaceae	Herb	Wed	NM	NN
47	Bryonia dioica Jacq.	Cucurbitaceae	Herb	Wed	M	NN		+
48	Buddleja davidii Franch.	Scrophulariaceae	TSV	Orn	M	NN						+
49	Buxus sempervirens	Buxaceae	TSV	Orn	NM	NN			+
50	Calendula officinalis L.	Asteraceae	Herb	EdMedOrn	M	NN					+
51	Calibrachoa	Solanaceae	Herb	Orn	M	NN						+
52	Callicarpa giraldii var. Giraldii	Lamiaceae	TSV	Orn	M	NN						+
53	Callistephus chinensis	Asteraceae	Herb	Orn	M	NN						+
54	Campanula glomerata	Campanulaceae	Herb	Orn	M	NN						+
55	Campanula medium	Campanulaceae	Herb	Orn	M	NN						+
56	Campanula persicifolia	Campanulaceae	Herb	Orn	M	NN						+
57	Campanula portenschlagiana Schult.	Campanulaceae	Herb	Orn	M	NN						+
58	Campanula rapunculoides	Campanulaceae	Herb	Wed	M	NN		+
59	Campanula trachelium L.	Campanulaceae	Herb	Orn	M	NN						+
60	Campsis × tagliabuana	Bignoniaceae	TSV	Orn	M	NN						+
61	Capsella bursa-pastoris (L.) Med.	Brassicaceae	Herb	Wed	M	NN		+
62	Capsicum annuum L.	Solanaceae	Herb	Ed	NM	NN	+
63	Cardamine hirsuta	Brassicaceae	Herb	Wed	M	NN		+
64	Carex comans	Cyperaceae	Herb	Orn	NM	NN			+
65	Carex leiorhyncha C.A.Mey.	Cyperaceae	Herb	Orn	NM	NN			+
66	Carpinus betulus	Betulaceae	TSV	Orn	NM	N			+
67	Centaurea dealbata WEDilld.	Asteraceae	Herb	Orn	M	NN						+
68	Centaurea macrocephala	Asteraceae	Herb	Orn	M	NN						+
69	Centaurea montana L. s. l.	Asteraceae	Herb	Orn	M	NN						+
70	Cerastium fontanum subsp. Vulgare	Caryophyllaceae	Herb	Wed	NM	NN		+
71	Cerastium tomentosum	Caryophyllaceae	Herb	Orn	NM	NN			+
72	Chaenomeles japonica (Thunb.) Spach)	Rosaceae	TSV	Ed	M	NN				+
73	Chamaecyparis laWedsoniana	Cupressaceae	TSV	Orn	NM	NN			+
74	Chelidonium majus L.	Papaveraceae	Herb	Wed	M	NN		+
75	Chrysanthemum × grandiflorum	Asteraceae	Herb	Orn	NM	NN			+
76	Cirsium vulgare (Savi) Ten.	Asteraceae	Herb	Wed	M	NN		+
77	Clematis L.	Ranunculaceae	TSV	Orn	M	NN						+
78	Clematis vitalba	Ranunculaceae	TSV	Orn	M	NN						+
79	Convallaria majalis L.	Asparagaceae	Herb	Orn	M	N						+
80	Convolvulus arvensis L.	Convolvulaceae	Herb	Wed	M	NN		+
81	Convolvulus tricolor	Convolvulaceae	Herb	Orn	M	NN						+
82	Coreopsis grandiflora	Asteraceae	Herb	Orn	M	NN						+
83	Coreopsis verticillata	Asteraceae	Herb	Orn	M	NN						+
84	COrnus alba	COrnaceae	TSV	Orn	M	NN						+
85	COrnus sanguinea	COrnaceae	TSV	Orn	M	NN						+
86	Corylus maxima 'Purpurea'	Betulaceae	TSV	EdMedOrn	M	NN					+
87	Cosmos bipinnatus cv.	Asteraceae	Herb	Orn	M	NN						+
88	Cotinus coggygria	Anacardiaceae	TSV	Orn	M	NN						+
89	Cotoneaster dammeri Schneid.	Rosaceae	TSV	Orn	M	NN						+
90	Cotoneaster horizontalis	Rosaceae	TSV	Orn	M	NN						+
91	Cotoneaster lucidus Schltdl.	Rosaceae	TSV	Orn	M	NN						+
92	Crepis capillaris	Asteraceae	Herb	Wed	M	N		+
93	Crocus	Iridaceae	Herb	Orn	M	NN						+
94	Cucumis sativus L.	Cucurbitaceae	Herb	Ed	M	NN				+
95	Cucurbita pepo L.	Cucurbitaceae	Herb	Ed	M	NN				+
96	Cyanus segetum	Asteraceae	Herb	Wed	M	NN		+
97	Cymbalaria muralis	Plantaginaceae	Herb	Orn	M	NN						+
98	Dactylis glomerata L. s. str.	Poaceae	Herb	Wed	NM	N
99	Dahlia × hortensis	Asteraceae	Herb	Orn	M	NN						+
100	Dasiphora fruticosa	Rosaceae	TSV	Orn	M	NN						+
101	Daucus carota subsp. sativus	Apiaceae	Herb	Ed	NM	NN	+
102	Delphinium consolida L.	Ranunculaceae	Herb	Wed	M	NN		+
103	Delphinium elatum-Hybriden	Ranunculaceae	Herb	Orn	M	NN						+
104	Deutzia	Hydrangeaceae	TSV	Orn	M	NN						+
105	Dianthus barbatus	Caryophyllaceae	Herb	Orn	M	NN						+
106	Dianthus deltoides	Caryophyllaceae	Herb	Orn	M	NN						+
107	Dianthus plumarius	Caryophyllaceae	Herb	Orn	M	NN						+
108	Dianthus-chinensis-Hybriden	Caryophyllaceae	Herb	Orn	M	NN						+
109	Digitalis purpurea	Plantaginaceae	Herb	Orn	M	NN						+
110	Diplotaxis tenuifolia	Brassicaceae	Herb	Ed	M	NN				+
111	Doronicum orientale	Asteraceae	Herb	Orn	M	NN						+
112	Echinacea purpurea	Asteraceae	Herb	EdMedOrn	M	NN					+
113	Echinops bannaticus	Asteraceae	Herb	Orn	M	NN						+
114	Echinops ritro subsp. Ruthenicus	Asteraceae	Herb	Orn	M	NN						+
115	Echinops sphaerocephalus	Asteraceae	Herb	Orn	M	NN						+
116	Epilobium hirsutum	Onagraceae	Herb	Wed	M	NN		+
117	Equisetum arvense	Equisetaceae	Herb	Wed/Orn	NM	NN			+
118	Erica carnea	Ericaceae	TSV	Orn	M	NN						+
119	Erigeron annuus	Asteraceae	Herb	Wed	M	NN		+
120	Erodium cicutarium (L.) L'Hér. s. str.	Geraniaceae	Herb	Wed	M	NN		+
121	Eruca vesicaria subsp. Sativa	Brassicaceae	Herb	Ed	M	NN				+
122	Eryngium campestre	Apiaceae	Herb	Wed	M	NN		+
123	Eryngium planum	Apiaceae	Herb	Wed/Orn	M	NN						+
124	Erysimum cheiri	Brassicaceae	Herb	Orn	M	NN						+
125	Eschscholzia califOrnica	Papaveraceae	Herb	Orn	M	NN						+
126	Euonymus fortunei	Celastraceae	TSV	Orn	NM	NN			+
127	Euphorbia helioscopia	Euphorbiaceae	Herb	Wed	NM	NN
128	Euphorbia peplus	Euphorbiaceae	Herb	Wed	NM	NN
129	Fagopyrum esculentum	Polygonaceae	Herb	Ed	M	NN				+
130	Fagus sylvatica	Fagaceae	TSV	Orn	NM	NN			+
131	Festuca cinerea	Poaceae	Herb	Orn	NM	NN			+
132	Festuca pratensis Huds. s. l., (i. Wed. S.)	Poaceae	Herb	Wed	NM	N
133	Festuca rubra agg.	Poaceae	Herb	Wed	NM	NN
134	Forsythia × intermedia	Oleaceae	TSV	Orn	NM	NN			+
135	Fragaria vesca L.	Rosaceae	Herb	Ed	M	N				+
136	Fragaria × ananassa	Rosaceae	Herb	Ed	M	NN				+
137	Gaillardia pulchella	Asteraceae	Herb	Orn	M	NN						+
138	Galeopsis bifida	Lamiaceae	Herb	Wed	M	NN		+
139	Galinsoga quadriradiata	Asteraceae	Herb	Wed	NM	NN
140	Galium elongatum	Rubiaceae	Herb	Wed	NM	NN
141	Galium odoratum (L.) Scop.	Rubiaceae	Herb	Wed/Orn	NM	N			+
142	Geranium himalayense	Geraniaceae	Herb	Orn	M	NN						+
143	Geranium macrorrhizum L.	Geraniaceae	Herb	Wed/Orn	M	NN						+
144	Geranium pyrenaicum	Geraniaceae	Herb	Wed	M	NN		+
145	Geranium sanguineum	Geraniaceae	Herb	Orn	M	NN						+
146	Geum coccineum	Rosaceae	Herb	Orn	M	NN						+
147	Geum urbanum L.	Rosaceae	Herb	Wed	M	NN		+
148	Ginkgo biloba	Ginkgoaceae	TSV	Orn	NM	NN			+
149	Gladiolus × hortulanus	Iridaceae	Herb	Orn	NM	NN			+
150	Glebionis coronaria var. Coronaria	Asteraceae	Herb	EdMedOrn	M	NN					+
151	Hedera helix L.	Araliaceae	TSV	Orn	NM	N			+
152	Helianthus annuus	Asteraceae	Herb	Ed	M	NN				+
153	Heliopsis helianthoides (L.)	Asteraceae	Herb	Orn	M	NN						+
154	Helleborus niger	Ranunculaceae	Herb	Orn	M	NN						+
155	Hemerocallis fulva var. Europaea	Asphodelaceae	Herb	Orn	M	NN						+
156	Hepatica nobilis	Ranunculaceae	Herb	Orn	M	NN						+
157	Heuchera ×brizoides	Saxifragaceae	Herb	Orn	M	NN						+
158	Hibiscus moscheutos	Malvaceae	TSV	Orn	M	NN						+
159	Hibiscus syriacus L.	Malvaceae	TSV	Orn	M	NN						+
160	Hieracium aurantiacum L.	Asteraceae	Herb	Wed/Orn	M	NN						+
161	Hosta Tratt.	Asparagaceae	Herb	Orn	NM	NN			+
162	Hosta x fortunei	Asparagaceae	Herb	Orn	NM	NN			+
163	Houttuynia cordata	Saururaceae	Herb	Orn	NM	NN			+
164	Humulus lupulus	Cannabaceae	Herb	Orn	NM	NN			+
165	Hyacinthoides hispanica	Asparagaceae	Herb	Orn	M	NN						+
166	Hyacinthus orientalis	Asparagaceae	Herb	Orn	M	NN						+
167	Hydrangea arborescens	Hydrangeaceae	TSV	Orn	NM	NN			+
168	Hydrangea macrophylla	Hydrangeaceae	TSV	Orn	NM	NN			+
169	Hydrangea paniculata	Hydrangeaceae	TSV	Orn	NM	NN			+
170	Hylotelephium spectabile	Crassulaceae	Herb	Orn	M	NN						+
171	Hylotelephium vulgare (HAWED.) HOLUB	Crassulaceae	Herb	Wed	M	NN		+
172	Iberis sempervirens	Brassicaceae	Herb	Orn	M	NN						+
173	Ilex aquifolium	Aquifoliaceae	TSV	Orn	NM	NN			+
174	Impatiens Wedalleriana	Balsaminaceae	Herb	Orn	M	NN						+
175	Iris L.	Iridaceae	Herb	Orn	M	NN						+
176	Juglans regia	Juglandaceae	TSV	Ed	M	NN				+
177	Juncus effusus	Juncaceae	Herb	Orn	NM	NN			+
178	Juncus ensifolius	Juncaceae	Herb	Orn	NM	NN			+
179	Juniperus chinensis	Cupressaceae	TSV	Orn	NM	NN			+
180	Juniperus communis	Cupressaceae	TSV	Orn	NM	NN			+
181	Juniperus squamata	Cupressaceae	TSV	Orn	NM	NN			+
182	Kerria japonica L.	Rosaceae	TSV	Orn	NM	NN			+
183	Lactuca sativa L.	Asteraceae	Herb	Ed	NM	NN	+
184	Lamium galeobdolon(L.) L.	Lamiaceae	Herb	Wed	M	NN		+
185	Lamium hybridum Vill. s. str.	Lamiaceae	Herb	Wed	M	NN		+
186	Lamium purpureum	Lamiaceae	Herb	Wed	M	NN		+
187	Lamprocapnos spectabilis	Papaveraceae	Herb	Orn	M	NN						+
188	Lapsana communis L.	Asteraceae	Herb	Wed	M	NN		+
189	Lathyrus latifolius L.	Fabaceae	Herb	Orn	M	NN						+
190	Lavandula angustifolia Mill.	Lamiaceae	TSV	Orn	M	NN						+
191	Leontodon hispidus	Asteraceae	Herb	Wed	M	NN		+
192	Leontopodium nivale subsp. Alpinum	Asteraceae	Herb	Orn	NM	NN			+
193	Leucanthemum maximum	Asteraceae	Herb	Orn	M	NN						+
194	Leucanthemum vulgare agg.	Asteraceae	Herb	Wed	M	NN		+
195	Levisticum officinale	Apiaceae	Herb	Ed	M	NN				+
196	LeWedisia cotyledon	Montiaceae	Herb	Orn	NM	NN			+
197	Liatris spicata	Asteraceae	Herb	Orn	M	NN						+
198	Ligustrum vulgare L.	Oleaceae	TSV	Orn	M	NN						+
199	Lilium Hybrid	Liliaceae	Herb	Orn	M	NN						+
200	Lilium bulbiferum	Liliaceae	Herb	Orn	M	NN						+
201	Lilium lancifolium	Liliaceae	Herb	Orn	M	NN						+
202	Linum usitatissimum	Linaceae	Herb	Orn	M	NN						+
203	Lobelia	Campanulaceae	Herb	Orn	M	NN						+
204	Lobularia maritima	Brassicaceae	Herb	Orn	M	NN						+
205	Lolium perenne L.	Poaceae	Herb	Wed	NM	NN
206	Lonicera caerulea	Caprifoliaceae	TSV	Ed	M	NN				+
207	Lonicera caprifolium	Caprifoliaceae	TSV	Orn	M	NN						+
208	Lunaria annua	Brassicaceae	Herb	Orn	M	NN						+
209	Lupinus polyphyllus Lindl.	Fabaceae	Herb	Orn	M	NN						+
210	Lychnis chalcedonica	Caryophyllaceae	Herb	Orn	M	NN						+
211	Lysimachia nummularia L.	Primulaceae	Herb	Wed/Orn	M	NN						+
212	Lysimachia punctata L.	Primulaceae	Herb	Wed/Orn	M	NN						+
213	Lysimachia vulgaris	Primulaceae	Herb	Orn	M	NN						+
214	Lythrum salicaria L.	Lythraceae	Herb	Orn	M	NN						+
215	Macleaya cordata	Papaveraceae	Herb	Orn	M	NN						+
216	Magnolia × soulangeana	Magnoliaceae	TSV	Orn	NM	NN			+
217	Mahonia aquifolium (Pursh) Nutt.	Berberidaceae	TSV	Orn	M	NN						+
218	Malus domestica	Rosaceae	TSV	Ed	M	NN				+
219	Malva sylvestris subsp. mauritiana (L.) Boiss. ex Coutinho	Malvaceae	Herb	Wed/Orn	M	NN						+
220	Matricaria discoidea	Asteraceae	Herb	Wed	NM	NN
221	Matteuccia struthiopteris (L.) Tod.	Onocleaceae	Herb	Orn	NM	NN			+
222	Mazus reptans	Phrymaceae	Herb	Orn	M	NN						+
223	Medicago lupulina L.	Fabaceae	Herb	Wed	M	NN		+
224	Medicago sativa	Fabaceae	Herb	Wed	M	NN		+
225	Melissa officinalis L.	Lamiaceae	Herb	EdMedOrn	M	NN					+
226	Mentha piperita L.	Lamiaceae	Herb	EdMedOrn	M	NN					+
227	Mentha spicata	Lamiaceae	Herb	EdMedOrn	M	NN					+
228	Mentha suaveolens Ehrh.	Lamiaceae	Herb	EdMedOrn	M	NN					+
229	Mentha × villosa	Lamiaceae	Herb	EdMedOrn	M	NN					+
230	Mirabilis jalapa	Nyctaginaceae	Herb	Orn	M	NN						+
231	Miscanthus sinensis	Poaceae	Herb	Orn	NM	NN			+
232	Muscari botryoides	Asparagaceae	Herb	Orn	M	NN						+
233	Myosotis arvensis (L.) Hill	Boraginaceae	Herb	Wed	M	NN		+
234	Myosotis sylvatica	Boraginaceae	Herb	Wed/Orn	M	NN						+
235	Narcissus	Amaryllidaceae	Herb	Orn	NM	NN			+
236	Nicandra physalodes	Solanaceae	Herb	Orn	NM	NN			+
237	Nigella L.	Ranunculaceae	Herb	Ed	M	NN				+
238	Ocimum basilicum	Lamiaceae	Herb	Ed	M	NN				+
239	Oenothera biennis	Onagraceae	Herb	Wed	M	NN		+
240	Origanum majorana	Lamiaceae	Herb	EdMedOrn	M	NN					+
241	Origanum vulgare L.	Lamiaceae	Herb	EdMedOrn	M	NN					+
242	Ornithogalum umbellatum L. s. str.	Asparagaceae	Herb	Orn	M	NN						+
243	Oxalis cOrniculata L.	Oxalidaceae	Herb	Wed/Orn	M	NN						+
244	Oxalis stricta	Oxalidaceae	Herb	Wed/Orn	M	NN						+
245	Oxalis tetraphylla	Oxalidaceae	Herb	Orn	M	NN						+
246	Paeonia officinalis L.	Paeoniaceae	Herb	Orn	M	NN						+
247	Paeonia suffruticosa	Paeoniaceae	TSV	Orn	M	NN						+
248	Papaver orientale	Papaveraceae	Herb	Orn	M	NN						+
249	Papaver rhoeas L.	Papaveraceae	Herb	Wed	M	NN		+
250	Parthenocissus quinquefolia (L.) Planch.	Vitaceae	TSV	Orn	NM	NN			+
251	Pelargonium Zonale Hybriden	Geraniaceae	Herb	Orn	NM	NN			+
252	Persicaria lapathifolia	Polygonaceae	Herb	Wed	M	NN		+
253	Persicaria maculosa Gray	Polygonaceae	Herb	Wed	M	NN		+
254	Petroselinum crispum (Mill.) Fuss	Apiaceae	Herb	Ed	NM	NN	+
255	Petunia ×hybrida	Solanaceae	Herb	Orn	NM	NN			+
256	Phacelia tanacetifolia	Boraginaceae	Herb	Orn	M	NN						+
257	Phaseolus vulgaris	Fabaceae	Herb	Ed	M	NN				+
258	Phedimus spurius	Crassulaceae	Herb	Orn	M	NN						+
259	Philadelphus L.	Hydrangeaceae	TSV	Orn	M	NN						+
260	Phlox paniculata L.	Polemoniaceae	Herb	Orn	M	NN						+
261	Phlox subulata L.	Polemoniaceae	Herb	Orn	M	NN						+
262	Physalis alkekengi L.	Solanaceae	Herb	Orn	NM	NN			+
263	Phytolacca acinosa	Phytolaccaceae	Herb	Orn	M	NN						+
264	Picea pungens	Pinaceae	TSV	Orn	NM	NN			+
265	Plantago lanceolata L.	Plantaginaceae	Herb	Wed	NM	N
266	Plantago major L.	Plantaginaceae	Herb	Wed	NM	NN
267	Platycodon grandiflorus	Campanulaceae	Herb	Orn	M	NN						+
268	Poa L.	Poaceae	Herb	Wed	NM	NN
269	Poa angustifolia	Poaceae	Herb	Wed	NM	NN
270	Poa annua	Poaceae	Herb	Wed	NM	NN
271	Poa nemoralis	Poaceae	Herb	Wed	NM	N
272	Poa pratensis L. s. str.	Poaceae	Herb	Wed	NM	N
273	Poa trivialis L. s. l.	Poaceae	Herb	Wed	NM	NN
274	Polygonatum multiflorum (L.) All.	Asparagaceae	Herb	Orn	NM	NN			+
275	Polygonum aviculare agg. L.	Polygonaceae	Herb	Wed	M	NN		+
276	Portulaca grandiflora	Portulacaceae	Herb	Orn	M	NN						+
277	Portulaca oleracea	Portulacaceae	Herb	Wed	M	NN		+
278	Potentilla argyrophylla	Rosaceae	Herb	Orn	M	NN						+
279	Potentilla neumanniana	Rosaceae	Herb	Orn	M	NN						+
280	Potentilla reptans	Rosaceae	Herb	Wed	M	NN		+
281	Primula vulgaris	Primulaceae	Herb	Orn	M	NN						+
282	Prunella grandiflora	Lamiaceae	Herb	Orn	M	NN						+
283	Prunella vulgaris	Lamiaceae	Herb	Wed	M	NN		+
284	Prunus armeniaca	Rosaceae	TSV	Ed	M	NN				+
285	Prunus avium	Rosaceae	TSV	Ed	M	NN				+
286	Prunus cerasifera Ehrh.	Rosaceae	TSV	Ed	M	NN				+
287	Prunus cerasus	Rosaceae	TSV	Ed	M	NN				+
288	Prunus domestica	Rosaceae	TSV	Ed	M	NN				+
289	Prunus dulcis	Rosaceae	TSV	Ed	M	NN				+
290	Prunus laurocerasus L.	Rosaceae	TSV	Orn	M	NN						+
291	Prunus persica	Rosaceae	TSV	Ed	M	NN				+
292	Pseudosasa japonica	Poaceae	Herb	Orn	NM	NN			+
293	Pulmonaria saccharata	Boraginaceae	Herb	Orn	M	NN						+
294	Pulsatilla vulgaris	Ranunculaceae	Herb	Orn	M	NN						+
295	Pyracantha coccinea	Rosaceae	TSV	Orn	M	NN						+
296	Pyrus communis	Rosaceae	TSV	Ed	M	NN				+
297	Ranunculus acris L.	Ranunculaceae	Herb	Wed	M	NN		+
298	Ranunculus repens	Ranunculaceae	Herb	Wed	M	NN		+
299	Raphanus sativus subsp. Sativus	Brassicaceae	Herb	Ed	NM	NN	+
300	Rheum L. (Rheum ×hybridum)	Polygonaceae	Herb	Ed	NM	NN	+
301	Rhododendron L.	Ericaceae	TSV	Orn	M	NN						+
302	Rhododendron Simsii-Hybriden	Ericaceae	TSV	Orn	M	NN						+
303	Ribes alpinum	Grossulariaceae	TSV	Ed	M	NN				+
304	Ribes nigrum L.	Grossulariaceae	TSV	Ed	M	N				+
305	Ribes rubrum L.	Grossulariaceae	TSV	Ed	M	N				+
306	Ribes uva-crispa L.	Grossulariaceae	TSV	Ed	M	NN				+
307	Ribes × nidigrolaria	Grossulariaceae	TSV	Ed	M	NN				+
308	Rosa L.	Rosaceae	TSV	Orn	M	NN						+
309	Rosmarinus officinalis L.	Lamiaceae	TSV	EdMedOrn	M	NN					+
310	Rubus fruticosus L. s. l.	Rosaceae	TSV	Ed	M	NN				+
311	Rubus idaeus L.	Rosaceae	TSV	Ed	M	N				+
312	Rudbeckia L.	Asteraceae	Herb	Orn	M	NN						+
313	Rudbeckia fulgida	Asteraceae	Herb	Orn	M	NN						+
314	Rudbeckia hirta L.	Asteraceae	Herb	Orn	M	NN						+
315	Rumex acetosa subsp. acetosa L.	Polygonaceae	Herb	Wed	NM	NN
316	Salix L.	Salicaceae	TSV	Orn	M	NN						+
317	Salix caprea	Salicaceae	TSV	Orn	M	N						+
318	Salvia nemorosa	Lamiaceae	Herb	Orn	M	NN						+
319	Salvia officinalis	Lamiaceae	Herb	EdMedOrn	M	NN					+
320	Salvia sclarea	Lamiaceae	Herb	EdMedOrn	M	NN					+
321	Sambucus nigra L.	Caprifoliaceae	TSV	EdMedOrn	M	N					+
322	Sanguisorba minor	Rosaceae	Herb	Wed	M	NN		+
323	Santolina virens	Asteraceae	Herb	Orn	M	NN						+
324	Satureja hortensis L.	Lamiaceae	Herb	EdMedOrn	M	NN					+
325	Saxifraga	Saxifragaceae	Herb	Orn	M	NN						+
326	Scorzoneroides autumnalis	Asteraceae	Herb	Wed	M	NN		+
327	Securigera varia	Fabaceae	Herb	Wed	M	NN		+
328	Sedum album	Crassulaceae	Herb	Orn	M	NN						+
329	Sedum spurium M. Bieb.	Crassulaceae	Herb	Orn	M	NN						+
330	Sempervivum tectorum	Crassulaceae	Herb	Orn	NM	NN			+
331	Setaria viridis	Poaceae	Herb	Wed	NM	NN
332	Silene coronaria	Caryophyllaceae	Herb	Orn	M	NN						+
333	Silene vulgaris	Caryophyllaceae	Herb	Wed	M	NN		+
334	Solanum lycopersicum L.	Solanaceae	Herb	Ed	NM	NN	+
335	Solanum melongena L.	Solanaceae	Herb	Ed	NM	NN	+
336	Solanum tuberosum L.	Solanaceae	Herb	Ed	NM	NN	+
337	Solidago canadensis	Asteraceae	Herb	Orn	M	NN						+
338	Sonchus arvensis	Asteraceae	Herb	Wed	M	NN		+
339	Sonchus asper	Asteraceae	Herb	Wed	M	NN		+
340	Sonchus oleraceus	Asteraceae	Herb	Wed	M	NN		+
341	Spiraea billardii	Rosaceae	TSV	Orn	M	NN						+
342	Stachys byzantina	Lamiaceae	Herb	Orn	M	NN						+
343	Stellaria media (L.) Vill.	Caryophyllaceae	Herb	Wed	NM	NN
344	Symphoricarpos albus	Caprifoliaceae	TSV	Orn	M	NN						+
345	Symphyotrichum novi-belgii	Asteraceae	Herb	Orn	M	NN						+
346	Syringa vulgaris L.	Oleaceae	TSV	Orn	M	NN						+
347	Tagetes erecta	Asteraceae	Herb	EdMedOrn	M	NN					+
348	Tagetes patula	Asteraceae	Herb	EdMedOrn	M	NN					+
349	Tanacetum vulgare	Asteraceae	Herb	Wed/Orn	M	NN						+
350	Taraxacum sect. Ruderalia	Asteraceae	Herb	Wed	M	NN		+
351	Taxus baccata L.	Taxaceae	TSV	Orn	NM	NN			+
352	Thuja occidentalis	Cupressaceae	TSV	Orn	NM	NN			+
353	Thymus vulgaris	Lamiaceae	TSV	EdMedOrn	M	NN					+
354	Tradescantia virginiana L.	Commelinaceae	Herb	Orn	M	NN						+
355	Tragopogon dubius	Asteraceae	Herb	Wed	M	NN		+
356	Trifolium repens L.	Fabaceae	Herb	Wed	M	NN		+
357	Tropaeolum majus	Tropaeolaceae	Herb	EdMedOrn	M	NN					+
358	Tulipa	Liliaceae	Herb	Orn	M	NN						+
359	Urtica dioica L. s. l.	Urticaceae	Herb	Wed	NM	NN
360	Urtica urens	Urticaceae	Herb	Wed	NM	NN
361	Vaccinium uliginosum	Ericaceae	TSV	Ed	M	NN				+
362	Veronica filiformis Sm.	Plantaginaceae	Herb	Wed	M	NN		+
363	Veronica serpyllifolia	Plantaginaceae	Herb	Wed	M	NN		+
364	Veronica spicata	Plantaginaceae	Herb	Orn	M	NN						+
365	Viburnum	Adoxaceae	TSV	Orn	M	NN						+
366	Vicia faba	Fabaceae	Herb	Ed	M	NN				+
367	Vinca difformis	Apocynaceae	Herb	Orn	NM	NN			+
368	Vinca major	Apocynaceae	Herb	Orn	NM	NN			+
369	Vinca minor L.	Apocynaceae	Herb	Orn	NM	NN			+
370	Viola sororia	Violaceae	Herb	Wed	NM	NN
371	Viola Wedittrockiana	Violaceae	Herb	Orn	NM	NN			+
372	Vitis vinifera L. s. l.	Vitaceae	TSV	Ed	NM	NN	+
373	WEDeigela florida (Bunge) A.DC.	Caprifoliaceae	TSV	Orn	M	NN						+
374	Yucca filamentosa	Asparagaceae	Herb	Orn	NM	NN			+
375	Zinnia elegans	Asteraceae	Herb	Orn	M	NN						+
376	Ziziphus Mill.	Rhamnaceae	TSV	Ed	M	NN				+
Herb = Herbaceous plants; Orn=Ornamentals; Ed=edible; EdMedOrn=edible/medicinal/Ornamentals; Wed=Weeds; WedOrn=Wedeeds/Ornamentals ;TSV = Trees, Shrubs, Vines; NN=non-native; N=Native; NM = Non-Melliferous; M=Melliferous; CES= cultural ecosystem services; ProvES = provisional ecosystem services; ReMES regulation and maintenance ecosystem services; ProvES+ReMes = provisional and regulation and mai…
