# Supplementary material for: Beautiful and Useful: Species Richness and the Ecosystem Services of Allotment Gardens in Berlin, Germany
Source: Plant Environ Interact. 2026 Jun 19;7(3):e70173. doi: 10.1002/pei3.70173 (PMC13282468; doi:10.1002/pei3.70173)
Supplement: Supplementary file 4 — Table S4: Common species. [file PEI3-7-e70173-s001.xlsx]

## Sheet: Most_common_species
species	n_sites	percent_sites
Paeonia officinalis L.	9	100
Rosa L.	9	100
Hydrangea macrophylla	8	88.8889
Aegopodium podagraria L.	8	88.8889
Aquilegia vulgaris L. s. str.	8	88.8889
Bellis perennis L.	8	88.8889
Ligustrum vulgare L.	8	88.8889
Lolium perenne L.	8	88.8889
Malus domestica	8	88.8889
Prunus avium	8	88.8889
Prunus domestica	8	88.8889
Solanum lycopersicum L.	8	88.8889
Taraxacum sect. Ruderalia	8	88.8889
Trifolium repens L.	8	88.8889
Hedera helix L.	7	77.7778
Cucumis sativus L.	7	77.7778
Cucurbita pepo L.	7	77.7778
Melissa officinalis L.	7	77.7778
Phaseolus vulgaris	7	77.7778
Prunus cerasus	7	77.7778
Ribes rubrum L.	7	77.7778
Solanum tuberosum L.	7	77.7778
Syringa vulgaris L.	7	77.7778
Alcea rosea L.	6	66.6667
Centaurea dealbata Willd.	6	66.6667
Fragaria × ananassa	6	66.6667
Hemerocallis fulva var. Europaea	6	66.6667
Hibiscus syriacus L.	6	66.6667
Iris L.	6	66.6667
Lactuca sativa L.	6	66.6667
Lavandula angustifolia Mill.	6	66.6667
Pyrus communis	6	66.6667
Rheum L. (Rheum ×hybridum)	6	66.6667
Rhododendron L.	6	66.6667
Ribes nigrum L.	6	66.6667
Rubus fruticosus L. s. l.	6	66.6667
Stellaria media (L.) Vill.	6	66.6667
Veronica filiformis Sm.	6	66.6667
Forsythia × intermedia	5	55.5556
Yucca filamentosa	5	55.5556
Allium aflatunense	5	55.5556
Brassica oleracea	5	55.5556
Calendula officinalis L.	5	55.5556
Geranium macrorrhizum L.	5	55.5556
Medicago lupulina L.	5	55.5556
Phlox paniculata L.	5	55.5556
Phlox subulata L.	5	55.5556
Plantago major L.	5	55.5556
Poa pratensis L. s. str.	5	55.5556
Primula vulgaris	5	55.5556
Prunus persica	5	55.5556
Ribes uva-crispa L.	5	55.5556
Tagetes patula	5	55.5556
Vitis vinifera L. s. l.	5	55.5556
Weigela florida (Bunge) A.DC.	5	55.5556
Cerastium tomentosum	4	44.4444
Euonymus fortunei	4	44.4444
Galium odoratum (L.) Scop.	4	44.4444
Parthenocissus quinquefolia (L.) Planch.	4	44.4444
Thuja occidentalis	4	44.4444
Allium cepa L.	4	44.4444
Allium schoenoprasum L.	4	44.4444
Anemone hupehensis	4	44.4444
Anethum graveolens	4	44.4444
Campanula portenschlagiana Schult.	4	44.4444
Capsicum annuum L.	4	44.4444
Convolvulus arvensis L.	4	44.4444
Dactylis glomerata L. s. str.	4	44.4444
Daucus carota subsp. sativus (Hoffm.) Schübl. & G.Martens)	4	44.4444
Delphinium elatum-Hybriden	4	44.4444
Helianthus annuus	4	44.4444
Hylotelephium spectabile	4	44.4444
Lathyrus latifolius L.	4	44.4444
Lupinus polyphyllus Lindl.	4	44.4444
Mentha piperita L.	4	44.4444
Myosotis sylvatica	4	44.4444
Oxalis corniculata L.	4	44.4444
Petroselinum crispum (Mill.) Fuss	4	44.4444
Philadelphus L.	4	44.4444
Polygonum aviculare agg. L.	4	44.4444
Rubus idaeus L.	4	44.4444
Silene coronaria	4	44.4444
Zinnia elegans	4	44.4444
Atriplex hortensis	3	33.3333
Begonia L.	3	33.3333
Buxus sempervirens	3	33.3333
Carex comans	3	33.3333
Chamaecyparis lawsoniana	3	33.3333
Magnolia × soulangeana	3	33.3333
Matteuccia struthiopteris (L.) Tod.	3	33.3333
Pelargonium Zonale Hybriden	3	33.3333
Allium sativum L.	3	33.3333
Amaranthus retroflexus L.	3	33.3333
Apium graveolens	3	33.3333
Mahonia aquifolium (Pursh) Nutt.	3	33.3333
Bergenia Moench	3	33.3333
Beta vulgaris subsp. Vulgaris	3	33.3333
Buddleja davidii Franch.	3	33.3333
Campsis × tagliabuana	3	33.3333
Capsella bursa-pastoris (L.) Med.	3	33.3333
Chelidonium majus L.	3	33.3333
Clematis L.	3	33.3333
Convallaria majalis L.	3	33.3333
Cosmos bipinnatus cv.	3	33.3333
Dasiphora fruticosa	3	33.3333
Dianthus barbatus	3	33.3333
Eruca vesicaria subsp. Sativa	3	33.3333
Euphorbia peplus	3	33.3333
Festuca pratensis Huds. s. l., (i. w. S.)	3	33.3333
Fragaria vesca L.	3	33.3333
Heliopsis helianthoides (L.)	3	33.3333
Helleborus niger	3	33.3333
Heuchera ×brizoides	3	33.3333
Hieracium aurantiacum L.	3	33.3333
Lamprocapnos spectabilis	3	33.3333
Lysimachia nummularia L.	3	33.3333
Ornithogalum umbellatum L. s. str.	3	33.3333
Oxalis stricta	3	33.3333
Paeonia suffruticosa	3	33.3333
Phedimus spurius	3	33.3333
Phytolacca acinosa	3	33.3333
Plantago lanceolata L.	3	33.3333
Poa L.	3	33.3333
Prunus laurocerasus L.	3	33.3333
Ranunculus repens	3	33.3333
Raphanus sativus subsp. Sativus	3	33.3333
Rhododendron Simsii-Hybriden	3	33.3333
Rosmarinus officinalis L.	3	33.3333
Rudbeckia hirta L.	3	33.3333
Salvia officinalis	3	33.3333
Sambucus nigra L.	3	33.3333
Satureja hortensis L.	3	33.3333
Saxifraga	3	33.3333
Tradescantia virginiana L.	3	33.3333
Carex leiorhyncha C.A.Mey.	2	22.2222
Chrysanthemum × grandiflorum	2	22.2222
Ginkgo biloba	2	22.2222
Gladiolus × hortulanus	2	22.2222
Hosta Tratt.	2	22.2222
Kerria japonica L.	2	22.2222
Miscanthus sinensis	2	22.2222
Petunia ×hybrida	2	22.2222
Physalis alkekengi L.	2	22.2222
Polygonatum multiflorum (L.) All.	2	22.2222
Sempervivum tectorum	2	22.2222
Taxus baccata L.	2	22.2222
Vinca minor L.	2	22.2222
Viola wittrockiana	2	22.2222
Actinidia kolomikta (Maxim. & Rupr.) Maxim.	2	22.2222
Agrostemma githago L.	2	22.2222
Aruncus dioicus	2	22.2222
Astilbe chinensis	2	22.2222
Callicarpa giraldii var. Giraldii	2	22.2222
Campanula persicifolia	2	22.2222
Centaurea montana L. s. l.	2	22.2222
Coreopsis grandiflora	2	22.2222
Cotinus coggygria	2	22.2222
Cotoneaster dammeri Schneid.	2	22.2222
Crepis capillaris	2	22.2222
Cyanus segetum	2	22.2222
Dahlia × hortensis	2	22.2222
Dianthus plumarius	2	22.2222
Digitalis purpurea	2	22.2222
Doronicum orientale	2	22.2222
Festuca rubra agg.	2	22.2222
Gaillardia pulchella	2	22.2222
Geum coccineum	2	22.2222
Iberis sempervirens	2	22.2222
Juglans regia	2	22.2222
Levisticum officinale	2	22.2222
Liatris spicata	2	22.2222
Lysimachia punctata L.	2	22.2222
Malva sylvestris subsp. mauritiana (L.) Boiss. ex Coutinho	2	22.2222
Nigella L.	2	22.2222
Ocimum basilicum	2	22.2222
Origanum vulgare L.	2	22.2222
Papaver orientale	2	22.2222
Platycodon grandiflorus	2	22.2222
Potentilla argyrophylla	2	22.2222
Potentilla reptans	2	22.2222
Prunella vulgaris	2	22.2222
Pulmonaria saccharata	2	22.2222
Pulsatilla vulgaris	2	22.2222
Pyracantha coccinea	2	22.2222
Ribes × nidigrolaria	2	22.2222
Rudbeckia fulgida	2	22.2222
Salix caprea	2	22.2222
Salix L.	2	22.2222
Salvia nemorosa	2	22.2222
Setaria viridis	2	22.2222
Solidago canadensis	2	22.2222
Stachys byzantina	2	22.2222
Tanacetum vulgare	2	22.2222
Tropaeolum majus	2	22.2222
Tulipa	2	22.2222
Urtica dioica L. s. l.	2	22.2222
Viburnum	2	22.2222
Acer japonicum	1	11.1111
Alchemilla mollis	1	11.1111
Amaranthus cruentus	1	11.1111
Carpinus betulus	1	11.1111
Equisetum arvense	1	11.1111
Fagus sylvatica	1	11.1111
Festuca cinerea	1	11.1111
Hosta x fortunei	1	11.1111
Houttuynia cordata	1	11.1111
Hydrangea arborescens	1	11.1111
Hydrangea paniculata	1	11.1111
Ilex aquifolium	1	11.1111
Juncus effusus	1	11.1111
Juniperus chinensis	1	11.1111
Juniperus squamata	1	11.1111
Leontopodium nivale subsp. Alpinum	1	11.1111
Lewisia cotyledon	1	11.1111
Narcissus	1	11.1111
Nicandra physalodes	1	11.1111
Pseudosasa japonica	1	11.1111
Achillea millefolium	1	11.1111
Actinidia deliciosa	1	11.1111
Aizopsis kamtschatica (Fisch.) Grulich	1	11.1111
Ajuga reptans	1	11.1111
Alchemilla vulgaris L.	1	11.1111
Alliaria petiolata	1	11.1111
Amelanchier lamarckii F. G. Schroed.	1	11.1111
Antirrhinum majus	1	11.1111
Arabis alpina	1	11.1111
Armeria maritima	1	11.1111
Armoracia rusticana	1	11.1111
Aronia melanocarpa (Michx.) Elliot	1	11.1111
Artemisia dracunculus L.	1	11.1111
Artemisia vulgaris L.	1	11.1111
Aster	1	11.1111
Astilbe ×arendsii	1	11.1111
Aubrieta ×cultorum	1	11.1111
Borago officinalis	1	11.1111
Bryonia dioica Jacq.	1	11.1111
Calibrachoa	1	11.1111
Callistephus chinensis	1	11.1111
Campanula glomerata	1	11.1111
Campanula medium	1	11.1111
Campanula rapunculoides	1	11.1111
Campanula trachelium L.	1	11.1111
Cardamine hirsuta	1	11.1111
Centaurea macrocephala	1	11.1111
Cerastium fontanum subsp. Vulgare	1	11.1111
Chaenomeles japonica (Thunb.) Spach)	1	11.1111
Cirsium vulgare (Savi) Ten.	1	11.1111
Clematis vitalba	1	11.1111
Convolvulus tricolor	1	11.1111
Coreopsis verticillata	1	11.1111
Cornus alba	1	11.1111
Corylus maxima 'Purpurea'	1	11.1111
Cotoneaster horizontalis	1	11.1111
Cotoneaster lucidus Schltdl.	1	11.1111
Crocus	1	11.1111
Cymbalaria muralis	1	11.1111
Delphinium consolida L.	1	11.1111
Deutzia	1	11.1111
Dianthus deltoides	1	11.1111
Dianthus-chinensis-Hybriden	1	11.1111
Diplotaxis tenuifolia	1	11.1111
Echinacea purpurea	1	11.1111
Echinops bannaticus	1	11.1111
Echinops ritro subsp. Ruthenicus	1	11.1111
Echinops sphaerocephalus	1	11.1111
Epilobium hirsutum	1	11.1111
Erica carnea	1	11.1111
Erigeron annuus	1	11.1111
Eryngium planum	1	11.1111
Erysimum cheiri	1	11.1111
Eschscholzia californica	1	11.1111
Euphorbia helioscopia	1	11.1111
Fagopyrum esculentum	1	11.1111
Galinsoga quadriradiata	1	11.1111
Galium elongatum	1	11.1111
Geranium himalayense	1	11.1111
Geranium pyrenaicum	1	11.1111
Geranium sanguineum	1	11.1111
Geum urbanum L.	1	11.1111
Glebionis coronaria var. Coronaria	1	11.1111
Hepatica nobilis	1	11.1111
Hibiscus moscheutos	1	11.1111
Hyacinthoides hispanica	1	11.1111
Hyacinthus orientalis	1	11.1111
Impatiens walleriana	1	11.1111
Lamium galeobdolon(L.) L.	1	11.1111
Lamium purpureum	1	11.1111
Leucanthemum maximum	1	11.1111
Leucanthemum vulgare agg.	1	11.1111
Lilium bulbiferum	1	11.1111
Lilium Hybrid	1	11.1111
Linum usitatissimum	1	11.1111
Lobelia	1	11.1111
Lobularia maritima	1	11.1111
Lonicera caerulea	1	11.1111
Lonicera caprifolium	1	11.1111
Lunaria annua	1	11.1111
Lychnis chalcedonica	1	11.1111
Lysimachia vulgaris	1	11.1111
Lythrum salicaria L.	1	11.1111
Macleaya cordata	1	11.1111
Matricaria discoidea	1	11.1111
Mazus reptans	1	11.1111
Medicago sativa	1	11.1111
Mentha × villosa	1	11.1111
Mentha spicata	1	11.1111
Mentha suaveolens Ehrh.	1	11.1111
Mirabilis jalapa	1	11.1111
Muscari botryoides	1	11.1111
Myosotis arvensis (L.) Hill	1	11.1111
Origanum majorana	1	11.1111
Oxalis tetraphylla	1	11.1111
Papaver rhoeas L.	1	11.1111
Persicaria lapathifolia	1	11.1111
Persicaria maculosa Gray	1	11.1111
Phacelia tanacetifolia	1	11.1111
Poa annua	1	11.1111
Poa nemoralis	1	11.1111
Portulaca grandiflora	1	11.1111
Portulaca oleracea	1	11.1111
Potentilla neumanniana	1	11.1111
Prunella grandiflora	1	11.1111
Prunus armeniaca	1	11.1111
Prunus cerasifera Ehrh.	1	11.1111
Prunus dulcis	1	11.1111
Ribes alpinum	1	11.1111
Rudbeckia L.	1	11.1111
Rumex acetosa subsp. acetosa L.	1	11.1111
Salvia sclarea	1	11.1111
Sanguisorba minor	1	11.1111
Scorzoneroides autumnalis	1	11.1111
Securigera varia	1	11.1111
Sedum album	1	11.1111
Sedum spurium M. Bieb.	1	11.1111
Silene vulgaris	1	11.1111
Solanum melongena L.	1	11.1111
Sonchus arvensis	1	11.1111
Sonchus oleraceus	1	11.1111
Spiraea billardii	1	11.1111
Symphoricarpos albus	1	11.1111
Symphyotrichum novi-belgii	1	11.1111
Tagetes erecta	1	11.1111
Thymus vulgaris	1	11.1111
Urtica urens	1	11.1111
Vaccinium uliginosum	1	11.1111
Veronica serpyllifolia	1	11.1111
Veronica spicata	1	11.1111
Vicia faba	1	11.1111
Viola sororia	1	11.1111
Ziziphus Mill.	1	11.1111
species = plant species name; n_sites = number of surveyed plots/gardens where the species was recorded; percent_sites = percentage of surveyed plots/gardens in which the species occurred

## Sheet: Summary
category	n_species	percent
Only medium	103	29.4
Only high	85	24.3
Shared	162	46.3
