# Supplementary material for: Beautiful and Useful: Species Richness and the Ecosystem Services of Allotment Gardens in Berlin, Germany
Source: Plant Environ Interact. 2026 Jun 19;7(3):e70173. doi: 10.1002/pei3.70173 (PMC13282468; doi:10.1002/pei3.70173)
Supplement: Supplementary file 5 — Table S5: IndVal results (all plant species across high and medium management plots). [file PEI3-7-e70173-s003.xlsx]

## Sheet: IndVal_results
high	medium	index	stat	p.value	species
1	1	3	0.471405		Carex leiorhyncha C.A.Mey.
1	1	3	0.471405		Ginkgo biloba
1	1	3	0.471405		Hosta Tratt.
1	1	3	0.471405		Kerria japonica L.
1	1	3	0.471405		Miscanthus sinensis
1	1	3	0.471405		Petunia ×hybrida
1	1	3	0.471405		Physalis alkekengi L.
1	1	3	0.471405		Taxus baccata L.
1	1	3	0.471405		Vinca minor L.
1	1	3	0.471405		Actinidia kolomikta (Maxim. & Rupr.) Maxim.
1	1	3	0.471405		Callicarpa giraldii var. Giraldii
1	1	3	0.471405		Campanula persicifolia
1	1	3	0.471405		Centaurea montana L. s. l.
1	1	3	0.471405		Coreopsis grandiflora
1	1	3	0.471405		Cotoneaster dammeri Schneid.
1	1	3	0.471405		Dahlia × hortensis
1	1	3	0.471405		Dianthus plumarius
1	1	3	0.471405		Digitalis purpurea
1	1	3	0.471405		Gaillardia pulchella
1	1	3	0.471405		Geum coccineum
1	1	3	0.471405		Juglans regia
1	1	3	0.471405		Malva sylvestris subsp. mauritiana (L.) Boiss. ex Coutinho
1	1	3	0.471405		Nigella L.
1	1	3	0.471405		Papaver orientale
1	1	3	0.471405		Potentilla argyrophylla
1	1	3	0.471405		Prunella vulgaris
1	1	3	0.471405		Pyracantha coccinea
1	1	3	0.471405		Ribes × nidigrolaria
1	1	3	0.471405		Rudbeckia fulgida
1	1	3	0.471405		Salix L.
1	1	3	0.471405		Stachys byzantina
1	1	3	0.471405		Tanacetum vulgare
1	1	3	0.471405		Tropaeolum majus
1	1	3	0.471405		Tulipa
1	1	3	0.471405		Viburnum
1	1	3	0.57735		Atriplex hortensis
1	1	3	0.57735		Begonia L.
1	1	3	0.57735		Buxus sempervirens
1	1	3	0.57735		Chamaecyparis lawsoniana
1	1	3	0.57735		Magnolia × soulangeana
1	1	3	0.57735		Pelargonium Zonale Hybriden
1	1	3	0.57735		Amaranthus retroflexus L.
1	1	3	0.57735		Apium graveolens
1	1	3	0.57735		Beta vulgaris subsp. Vulgaris
1	1	3	0.57735		Capsella bursa-pastoris (L.) Med.
1	1	3	0.57735		Clematis L.
1	1	3	0.57735		Convallaria majalis L.
1	1	3	0.57735		Cosmos bipinnatus cv.
1	1	3	0.57735		Dianthus barbatus
1	1	3	0.57735		Euphorbia peplus
1	1	3	0.57735		Festuca pratensis Huds. s. l., (i. w. S.)
1	1	3	0.57735		Heliopsis helianthoides (L.)
1	1	3	0.57735		Heuchera ×brizoides
1	1	3	0.57735		Hieracium aurantiacum L.
1	1	3	0.57735		Lamprocapnos spectabilis
1	1	3	0.57735		Lysimachia nummularia L.
1	1	3	0.57735		Ornithogalum umbellatum L. s. str.
1	1	3	0.57735		Paeonia suffruticosa
1	1	3	0.57735		Poa L.
1	1	3	0.57735		Prunus laurocerasus L.
1	1	3	0.57735		Ranunculus repens
1	1	3	0.57735		Raphanus sativus subsp. Sativus
1	1	3	0.57735		Rhododendron Simsii-Hybriden
1	1	3	0.57735		Satureja hortensis L.
1	1	3	0.57735		Tradescantia virginiana L.
1	1	3	0.666667		Euonymus fortunei
1	1	3	0.666667		Galium odoratum (L.) Scop.
1	1	3	0.666667		Thuja occidentalis
1	1	3	0.666667		Allium cepa L.
1	1	3	0.666667		Anemone hupehensis
1	1	3	0.666667		Dactylis glomerata L. s. str.
1	1	3	0.666667		Daucus carota subsp. sativus (Hoffm.) Schübl. & G.Martens)
1	1	3	0.666667		Helianthus annuus
1	1	3	0.666667		Lathyrus latifolius L.
1	1	3	0.666667		Lupinus polyphyllus Lindl.
1	1	3	0.666667		Mentha piperita L.
1	1	3	0.666667		Oxalis corniculata L.
1	1	3	0.666667		Zinnia elegans
1	1	3	0.745356		Forsythia × intermedia
1	1	3	0.745356		Allium aflatunense
1	1	3	0.745356		Calendula officinalis L.
1	1	3	0.745356		Geranium macrorrhizum L.
1	1	3	0.745356		Medicago lupulina L.
1	1	3	0.745356		Phlox paniculata L.
1	1	3	0.745356		Phlox subulata L.
1	1	3	0.745356		Plantago major L.
1	1	3	0.745356		Poa pratensis L. s. str.
1	1	3	0.745356		Prunus persica
1	1	3	0.745356		Ribes uva-crispa L.
1	1	3	0.745356		Tagetes patula
1	1	3	0.745356		Vitis vinifera L. s. l.
1	1	3	0.745356		Weigela florida (Bunge) A.DC.
1	1	3	0.816497		Alcea rosea L.
1	1	3	0.816497		Centaurea dealbata Willd.
1	1	3	0.816497		Fragaria × ananassa
1	1	3	0.816497		Hemerocallis fulva var. Europaea
1	1	3	0.816497		Hibiscus syriacus L.
1	1	3	0.816497		Iris L.
1	1	3	0.816497		Lactuca sativa L.
1	1	3	0.816497		Lavandula angustifolia Mill.
1	1	3	0.816497		Pyrus communis
1	1	3	0.816497		Rheum L. (Rheum ×hybridum)
1	1	3	0.816497		Rhododendron L.
1	1	3	0.816497		Ribes nigrum L.
1	1	3	0.816497		Rubus fruticosus L. s. l.
1	1	3	0.816497		Stellaria media (L.) Vill.
1	1	3	0.816497		Veronica filiformis Sm.
1	1	3	0.881917		Hedera helix L.
1	1	3	0.881917		Cucumis sativus L.
1	1	3	0.881917		Cucurbita pepo L.
1	1	3	0.881917		Melissa officinalis L.
1	1	3	0.881917		Phaseolus vulgaris
1	1	3	0.881917		Prunus cerasus
1	1	3	0.881917		Ribes rubrum L.
1	1	3	0.881917		Solanum tuberosum L.
1	1	3	0.881917		Syringa vulgaris L.
1	1	3	0.942809		Hydrangea macrophylla
1	1	3	0.942809		Aegopodium podagraria L.
1	1	3	0.942809		Aquilegia vulgaris L. s. str.
1	1	3	0.942809		Bellis perennis L.
1	1	3	0.942809		Ligustrum vulgare L.
1	1	3	0.942809		Lolium perenne L.
1	1	3	0.942809		Malus domestica
1	1	3	0.942809		Prunus avium
1	1	3	0.942809		Prunus domestica
1	1	3	0.942809		Solanum lycopersicum L.
1	1	3	0.942809		Taraxacum sect. Ruderalia
1	1	3	0.942809		Trifolium repens L.
1	1	3	1		Paeonia officinalis L.
1	1	3	1		Rosa L.
0	1	2	1	0.018	Rubus idaeus L.
0	1	2	0.866025	0.05	Eruca vesicaria subsp. Sativa
0	1	2	0.866025	0.061	Sambucus nigra L.
0	1	2	0.707107	0.157	Solidago canadensis
0	1	2	0.707107	0.167	Agrostemma githago L.
0	1	2	0.707107	0.167	Cyanus segetum
0	1	2	0.707107	0.167	Salix caprea
0	1	2	0.707107	0.167	Setaria viridis
0	1	2	0.707107	0.172	Cotinus coggygria
0	1	2	0.707107	0.172	Festuca rubra agg.
0	1	2	0.707107	0.172	Origanum vulgare L.
0	1	2	0.707107	0.172	Potentilla reptans
0	1	2	0.75	0.18	Philadelphus L.
0	1	2	0.707107	0.192	Crepis capillaris
0	1	2	0.707107	0.192	Levisticum officinale
0	1	2	0.707107	0.192	Ocimum basilicum
0	1	2	0.707107	0.192	Urtica dioica L. s. l.
0	1	2	0.75	0.194	Myosotis sylvatica
0	1	2	0.75	0.195	Parthenocissus quinquefolia (L.) Planch.
0	1	2	0.75	0.209	Convolvulus arvensis L.
0	1	2	0.75	0.223	Polygonum aviculare agg. L.
0	1	2	0.5	0.403	Carpinus betulus
0	1	2	0.5	0.403	Fagus sylvatica
0	1	2	0.5	0.403	Actinidia deliciosa
0	1	2	0.5	0.403	Alchemilla vulgaris L.
0	1	2	0.5	0.403	Amelanchier lamarckii F. G. Schroed.
0	1	2	0.5	0.403	Aster
0	1	2	0.5	0.403	Bryonia dioica Jacq.
0	1	2	0.5	0.403	Chaenomeles japonica (Thunb.) Spach)
0	1	2	0.5	0.403	Geum urbanum L.
0	1	2	0.5	0.403	Lunaria annua
0	1	2	0.5	0.403	Mentha suaveolens Ehrh.
0	1	2	0.5	0.403	Muscari botryoides
0	1	2	0.5	0.403	Myosotis arvensis (L.) Hill
0	1	2	0.5	0.43	Hosta x fortunei
0	1	2	0.5	0.43	Houttuynia cordata
0	1	2	0.5	0.43	Hydrangea arborescens
0	1	2	0.5	0.43	Hydrangea paniculata
0	1	2	0.5	0.43	Ilex aquifolium
0	1	2	0.5	0.43	Juncus effusus
0	1	2	0.5	0.43	Nicandra physalodes
0	1	2	0.5	0.43	Achillea millefolium
0	1	2	0.5	0.43	Ajuga reptans
0	1	2	0.5	0.43	Alliaria petiolata
0	1	2	0.5	0.43	Artemisia dracunculus L.
0	1	2	0.5	0.43	Astilbe ×arendsii
0	1	2	0.5	0.43	Campanula glomerata
0	1	2	0.5	0.43	Campanula rapunculoides
0	1	2	0.5	0.43	Clematis vitalba
0	1	2	0.5	0.43	Echinops bannaticus
0	1	2	0.5	0.43	Epilobium hirsutum
0	1	2	0.5	0.43	Fagopyrum esculentum
0	1	2	0.5	0.43	Hibiscus moscheutos
0	1	2	0.5	0.43	Lamium purpureum
0	1	2	0.5	0.43	Linum usitatissimum
0	1	2	0.5	0.43	Lysimachia vulgaris
0	1	2	0.5	0.43	Macleaya cordata
0	1	2	0.5	0.43	Phacelia tanacetifolia
0	1	2	0.5	0.43	Sanguisorba minor
0	1	2	0.5	0.43	Scorzoneroides autumnalis
0	1	2	0.5	0.43	Securigera varia
0	1	2	0.5	0.43	Sedum spurium M. Bieb.
0	1	2	0.5	0.43	Silene vulgaris
0	1	2	0.5	0.43	Symphyotrichum novi-belgii
0	1	2	0.5	0.43	Thymus vulgaris
0	1	2	0.5	0.43	Urtica urens
0	1	2	0.5	0.43	Vaccinium uliginosum
0	1	2	0.5	0.454	Alchemilla mollis
0	1	2	0.5	0.454	Amaranthus cruentus
0	1	2	0.5	0.454	Lewisia cotyledon
0	1	2	0.5	0.454	Aizopsis kamtschatica (Fisch.) Grulich
0	1	2	0.5	0.454	Artemisia vulgaris L.
0	1	2	0.5	0.454	Calibrachoa
0	1	2	0.5	0.454	Cirsium vulgare (Savi) Ten.
0	1	2	0.5	0.454	Convolvulus tricolor
0	1	2	0.5	0.454	Coreopsis verticillata
0	1	2	0.5	0.454	Cornus alba
0	1	2	0.5	0.454	Echinops ritro subsp. Ruthenicus
0	1	2	0.5	0.454	Echinops sphaerocephalus
0	1	2	0.5	0.454	Erigeron annuus
0	1	2	0.5	0.454	Eschscholzia californica
0	1	2	0.5	0.454	Euphorbia helioscopia
0	1	2	0.5	0.454	Geranium sanguineum
0	1	2	0.5	0.454	Glebionis coronaria var. Coronaria
0	1	2	0.5	0.454	Lamium galeobdolon(L.) L.
0	1	2	0.5	0.454	Lonicera caprifolium
0	1	2	0.5	0.454	Mirabilis jalapa
0	1	2	0.5	0.454	Persicaria maculosa Gray
0	1	2	0.5	0.454	Poa nemoralis
0	1	2	0.5	0.454	Portulaca grandiflora
0	1	2	0.5	0.454	Solanum melongena L.
0	1	2	0.5	0.454	Sonchus arvensis
0	1	2	0.5	0.454	Tagetes erecta
0	1	2	0.5	0.462	Acer japonicum
0	1	2	0.5	0.462	Leontopodium nivale subsp. Alpinum
0	1	2	0.5	0.462	Pseudosasa japonica
0	1	2	0.5	0.462	Cerastium fontanum subsp. Vulgare
0	1	2	0.5	0.462	Delphinium consolida L.
0	1	2	0.5	0.462	Deutzia
0	1	2	0.5	0.462	Galinsoga quadriradiata
0	1	2	0.5	0.462	Geranium pyrenaicum
0	1	2	0.5	0.462	Medicago sativa
0	1	2	0.5	0.462	Mentha × villosa
0	1	2	0.5	0.462	Persicaria lapathifolia
0	1	2	0.5	0.462	Prunus armeniaca
0	1	2	0.5	0.462	Rumex acetosa subsp. acetosa L.
0	1	2	0.5	0.462	Spiraea billardii
0	1	2	0.5	0.462	Ziziphus Mill.
0	1	2	0.57735	1	Carex comans
0	1	2	0.57735	1	Matteuccia struthiopteris (L.) Tod.
0	1	2	0.57735	1	Allium sativum L.
0	1	2	0.57735	1	Mahonia aquifolium (Pursh) Nutt.
0	1	2	0.57735	1	Buddleja davidii Franch.
0	1	2	0.57735	1	Campsis × tagliabuana
0	1	2	0.57735	1	Chelidonium majus L.
0	1	2	0.57735	1	Dasiphora fruticosa
0	1	2	0.57735	1	Fragaria vesca L.
0	1	2	0.57735	1	Helleborus niger
0	1	2	0.57735	1	Oxalis stricta
0	1	2	0.57735	1	Phedimus spurius
0	1	2	0.57735	1	Phytolacca acinosa
0	1	2	0.57735	1	Plantago lanceolata L.
0	1	2	0.57735	1	Rosmarinus officinalis L.
0	1	2	0.57735	1	Rudbeckia hirta L.
0	1	2	0.57735	1	Salvia officinalis
1	0	1	1	0.018	Primula vulgaris
1	0	1	0.894427	0.051	Campanula portenschlagiana Schult.
1	0	1	0.774597	0.166	Bergenia Moench
1	0	1	0.774597	0.186	Saxifraga
1	0	1	0.8	0.214	Brassica oleracea
1	0	1	0.8	0.215	Yucca filamentosa
1	0	1	0.632456	0.42	Sempervivum tectorum
1	0	1	0.632456	0.42	Iberis sempervirens
1	0	1	0.632456	0.439	Aruncus dioicus
1	0	1	0.632456	0.439	Platycodon grandiflorus
1	0	1	0.632456	0.439	Pulsatilla vulgaris
1	0	1	0.632456	0.445	Chrysanthemum × grandiflorum
1	0	1	0.632456	0.445	Pulmonaria saccharata
1	0	1	0.632456	0.45	Salvia nemorosa
1	0	1	0.632456	0.458	Gladiolus × hortulanus
1	0	1	0.632456	0.458	Polygonatum multiflorum (L.) All.
1	0	1	0.632456	0.458	Astilbe chinensis
1	0	1	0.632456	0.458	Liatris spicata
1	0	1	0.632456	0.458	Lysimachia punctata L.
1	0	1	0.632456	0.468	Viola wittrockiana
1	0	1	0.632456	0.468	Doronicum orientale
1	0	1	0.67082	0.504	Cerastium tomentosum
1	0	1	0.67082	0.504	Allium schoenoprasum L.
1	0	1	0.67082	0.522	Capsicum annuum L.
1	0	1	0.67082	0.523	Hylotelephium spectabile
1	0	1	0.67082	0.53	Silene coronaria
1	0	1	0.67082	0.538	Petroselinum crispum (Mill.) Fuss
1	0	1	0.67082	0.549	Anethum graveolens
1	0	1	0.67082	0.549	Delphinium elatum-Hybriden
1	0	1	0.447214	1	Equisetum arvense
1	0	1	0.447214	1	Festuca cinerea
1	0	1	0.447214	1	Juniperus chinensis
1	0	1	0.447214	1	Juniperus squamata
1	0	1	0.447214	1	Narcissus
1	0	1	0.447214	1	Antirrhinum majus
1	0	1	0.447214	1	Arabis alpina
1	0	1	0.447214	1	Armeria maritima
1	0	1	0.447214	1	Armoracia rusticana
1	0	1	0.447214	1	Aronia melanocarpa (Michx.) Elliot
1	0	1	0.447214	1	Aubrieta ×cultorum
1	0	1	0.447214	1	Borago officinalis
1	0	1	0.447214	1	Callistephus chinensis
1	0	1	0.447214	1	Campanula medium
1	0	1	0.447214	1	Campanula trachelium L.
1	0	1	0.447214	1	Cardamine hirsuta
1	0	1	0.447214	1	Centaurea macrocephala
1	0	1	0.447214	1	Corylus maxima 'Purpurea'
1	0	1	0.447214	1	Cotoneaster horizontalis
1	0	1	0.447214	1	Cotoneaster lucidus Schltdl.
1	0	1	0.447214	1	Crocus
1	0	1	0.447214	1	Cymbalaria muralis
1	0	1	0.447214	1	Dianthus deltoides
1	0	1	0.447214	1	Dianthus-chinensis-Hybriden
1	0	1	0.447214	1	Diplotaxis tenuifolia
1	0	1	0.447214	1	Echinacea purpurea
1	0	1	0.447214	1	Erica carnea
1	0	1	0.447214	1	Eryngium planum
1	0	1	0.447214	1	Erysimum cheiri
1	0	1	0.447214	1	Galium elongatum
1	0	1	0.447214	1	Geranium himalayense
1	0	1	0.447214	1	Hepatica nobilis
1	0	1	0.447214	1	Hyacinthoides hispanica
1	0	1	0.447214	1	Hyacinthus orientalis
1	0	1	0.447214	1	Impatiens walleriana
1	0	1	0.447214	1	Leucanthemum maximum
1	0	1	0.447214	1	Leucanthemum vulgare agg.
1	0	1	0.447214	1	Lilium bulbiferum
1	0	1	0.447214	1	Lilium Hybrid
1	0	1	0.447214	1	Lobelia
1	0	1	0.447214	1	Lobularia maritima
1	0	1	0.447214	1	Lonicera caerulea
1	0	1	0.447214	1	Lychnis chalcedonica
1	0	1	0.447214	1	Lythrum salicaria L.
1	0	1	0.447214	1	Matricaria discoidea
1	0	1	0.447214	1	Mazus reptans
1	0	1	0.447214	1	Mentha spicata
1	0	1	0.447214	1	Origanum majorana
1	0	1	0.447214	1	Oxalis tetraphylla
1	0	1	0.447214	1	Papaver rhoeas L.
1	0	1	0.447214	1	Poa annua
1	0	1	0.447214	1	Portulaca oleracea
1	0	1	0.447214	1	Potentilla neumanniana
1	0	1	0.447214	1	Prunella grandiflora
1	0	1	0.447214	1	Prunus cerasifera Ehrh.
1	0	1	0.447214	1	Prunus dulcis
1	0	1	0.447214	1	Ribes alpinum
1	0	1	0.447214	1	Rudbeckia L.
1	0	1	0.447214	1	Salvia sclarea
1	0	1	0.447214	1	Sedum album
1	0	1	0.447214	1	Sonchus oleraceus
1	0	1	0.447214	1	Symphoricarpos albus
1	0	1	0.447214	1	Veronica serpyllifolia
1	0	1	0.447214	1	Veronica spicata
1	0	1	0.447214	1	Vicia faba
1	0	1	0.447214	1	Viola sororia
high = association with high management plots; medium = association with medium management plots; index = management group identifier (1 = high, 2 = medium); stat = IndVal indicator value (0–1, higher values indicate stronger association); p.value = permutation test significance; species = plant species name
