# Supplementary material for: Beautiful and Useful: Species Richness and the Ecosystem Services of Allotment Gardens in Berlin, Germany
Source: Plant Environ Interact. 2026 Jun 19;7(3):e70173. doi: 10.1002/pei3.70173 (PMC13282468; doi:10.1002/pei3.70173)
Supplement: Supplementary file 6 — Table S6: Occurrence of species in all gardens by family. [file PEI3-7-e70173-s004.xlsx]

## Sheet: Sheet 1
species	plant family	plant type	life form	n_gardens
Paeonia officinalis L.	Paeoniaceae	ornamentals	Herbaceous plants	10
Rosa L.	Rosaceae	ornamentals	Trees, shrubs, vines	10
Bellis perennis L.	Asteraceae	weeds/ornamentals	Herbaceous plants	9
Hydrangea macrophylla	Hydrangeaceae	ornamentals	Trees, shrubs, vines	9
Ligustrum vulgare L.	Oleaceae	ornamentals	Trees, shrubs, vines	9
Lolium perenne L.	Poaceae	weeds	Herbaceous plants	9
Malus domestica	Rosaceae	edible	Trees, shrubs, vines	9
Prunus domestica	Rosaceae	edible	Trees, shrubs, vines	9
Taraxacum sect. Ruderalia	Asteraceae	weeds	Herbaceous plants	9
Aegopodium podagraria L.	Apiaceae	weeds	Herbaceous plants	8
Aquilegia vulgaris L. s. str.	Ranunculaceae	ornamentals	Herbaceous plants	8
Cucurbita pepo L.	Cucurbitaceae	edible	Herbaceous plants	8
Hedera helix L.	Araliaceae	ornamentals	Trees, shrubs, vines	8
Melissa officinalis L.	Lamiaceae	edible/medicinal/ornamentals	Herbaceous plants	8
Phaseolus vulgaris	Fabaceae	edible	Herbaceous plants	8
Prunus avium	Rosaceae	edible	Trees, shrubs, vines	8
Prunus cerasus	Rosaceae	edible	Trees, shrubs, vines	8
Ribes rubrum L.	Grossulariaceae	edible	Trees, shrubs, vines	8
Solanum lycopersicum L.	Solanaceae	edible	Herbaceous plants	8
Syringa vulgaris L.	Oleaceae	ornamentals	Trees, shrubs, vines	8
Trifolium repens L.	Fabaceae	weeds	Herbaceous plants	8
Cucumis sativus L.	Cucurbitaceae	edible	Herbaceous plants	7
Iris L.	Iridaceae	ornamentals	Herbaceous plants	7
Lactuca sativa L.	Asteraceae	edible	Herbaceous plants	7
Lavandula angustifolia Mill.	Lamiaceae	ornamentals	Trees, shrubs, vines	7
Pyrus communis	Rosaceae	edible	Trees, shrubs, vines	7
Rubus fruticosus L. s. l.	Rosaceae	edible	Trees, shrubs, vines	7
Solanum tuberosum L.	Solanaceae	edible	Herbaceous plants	7
Stellaria media (L.) Vill.	Caryophyllaceae	weeds	Herbaceous plants	7
Veronica filiformis Sm.	Plantaginaceae	weeds	Herbaceous plants	7
Alcea rosea L.	Malvaceae	ornamentals	Herbaceous plants	6
Calendula officinalis L.	Asteraceae	edible/medicinal/ornamentals	Herbaceous plants	6
Centaurea dealbata Willd.	Asteraceae	ornamentals	Herbaceous plants	6
Forsythia × intermedia	Oleaceae	ornamentals	Trees, shrubs, vines	6
Fragaria × ananassa	Rosaceae	edible	Herbaceous plants	6
Hemerocallis fulva var. Europaea	Asphodelaceae	ornamentals	Herbaceous plants	6
Hibiscus syriacus L.	Malvaceae	ornamentals	Trees, shrubs, vines	6
Medicago lupulina L.	Fabaceae	weeds	Herbaceous plants	6
Phlox paniculata L.	Polemoniaceae	ornamentals	Herbaceous plants	6
Plantago major L.	Plantaginaceae	weeds	Herbaceous plants	6
Poa pratensis L. s. str.	Poaceae	weeds	Herbaceous plants	6
Rheum L. (Rheum ×hybridum)	Polygonaceae	edible	Herbaceous plants	6
Rhododendron L.	Ericaceae	ornamentals	Trees, shrubs, vines	6
Ribes nigrum L.	Grossulariaceae	edible	Trees, shrubs, vines	6
Ribes uva-crispa L.	Grossulariaceae	edible	Trees, shrubs, vines	6
Vitis vinifera L. s. l.	Vitaceae	edible	Trees, shrubs, vines	6
Yucca filamentosa	Asparagaceae	ornamentals	Herbaceous plants	6
Allium aflatunense	Amaryllidaceae	ornamentals	Herbaceous plants	5
Allium cepa L.	Amaryllidaceae	edible	Herbaceous plants	5
Allium schoenoprasum L.	Amaryllidaceae	edible	Herbaceous plants	5
Brassica oleracea	Brassicaceae	edible	Herbaceous plants	5
Convolvulus arvensis L.	Convolvulaceae	weeds	Herbaceous plants	5
Dactylis glomerata L. s. str.	Poaceae	weeds	Herbaceous plants	5
Daucus carota subsp. sativus (Hoffm.) Schübl. & G.Martens)	Apiaceae	edible	Herbaceous plants	5
Geranium macrorrhizum L.	Geraniaceae	weeds/ornamentals	Herbaceous plants	5
Hylotelephium spectabile	Crassulaceae	ornamentals	Herbaceous plants	5
Lathyrus latifolius L.	Fabaceae	ornamentals	Herbaceous plants	5
Parthenocissus quinquefolia (L.) Planch.	Vitaceae	ornamentals	Trees, shrubs, vines	5
Petroselinum crispum (Mill.) Fuss	Apiaceae	edible	Herbaceous plants	5
Philadelphus L.	Hydrangeaceae	ornamentals	Trees, shrubs, vines	5
Phlox subulata L.	Polemoniaceae	ornamentals	Herbaceous plants	5
Primula vulgaris	Primulaceae	ornamentals	Herbaceous plants	5
Prunus persica	Rosaceae	edible	Trees, shrubs, vines	5
Tagetes patula	Asteraceae	edible/medicinal/ornamentals	Herbaceous plants	5
Weigela florida (Bunge) A.DC.	Caprifoliaceae	ornamentals	Trees, shrubs, vines	5
Allium sativum L.	Amaryllidaceae	edible	Herbaceous plants	4
Anemone hupehensis	Ranunculaceae	ornamentals	Herbaceous plants	4
Anethum graveolens	Apiaceae	edible	Herbaceous plants	4
Buddleja davidii Franch.	Scrophulariaceae	ornamentals	Trees, shrubs, vines	4
Campanula portenschlagiana Schult.	Campanulaceae	ornamentals	Herbaceous plants	4
Capsella bursa-pastoris (L.) Med.	Brassicaceae	weeds	Herbaceous plants	4
Capsicum annuum L.	Solanaceae	edible	Herbaceous plants	4
Cerastium tomentosum	Caryophyllaceae	ornamentals	Herbaceous plants	4
Chelidonium majus L.	Papaveraceae	weeds	Herbaceous plants	4
Convallaria majalis L.	Asparagaceae	ornamentals	Herbaceous plants	4
Delphinium elatum-Hybriden	Ranunculaceae	ornamentals	Herbaceous plants	4
Euonymus fortunei	Celastraceae	ornamentals	Trees, shrubs, vines	4
Festuca pratensis Huds. s. l., (i. w. S.)	Poaceae	weeds	Herbaceous plants	4
Fragaria vesca L.	Rosaceae	edible	Herbaceous plants	4
Galium odoratum (L.) Scop.	Rubiaceae	weeds/ornamentals	Herbaceous plants	4
Helianthus annuus	Asteraceae	edible	Herbaceous plants	4
Heliopsis helianthoides (L.)	Asteraceae	ornamentals	Herbaceous plants	4
Lupinus polyphyllus Lindl.	Fabaceae	ornamentals	Herbaceous plants	4
Lysimachia nummularia L.	Primulaceae	weeds/ornamentals	Herbaceous plants	4
Mahonia aquifolium (Pursh) Nutt.	Berberidaceae	ornamentals	Trees, shrubs, vines	4
Mentha piperita L.	Lamiaceae	edible/medicinal/ornamentals	Herbaceous plants	4
Myosotis sylvatica	Boraginaceae	weeds/ornamentals	Herbaceous plants	4
Ornithogalum umbellatum L. s. str.	Asparagaceae	ornamentals	Herbaceous plants	4
Oxalis corniculata L.	Oxalidaceae	weeds/ornamentals	Herbaceous plants	4
Phytolacca acinosa	Phytolaccaceae	ornamentals	Herbaceous plants	4
Plantago lanceolata L.	Plantaginaceae	weeds	Herbaceous plants	4
Polygonum aviculare agg. L.	Polygonaceae	weeds	Herbaceous plants	4
Ranunculus repens	Ranunculaceae	weeds	Herbaceous plants	4
Rosmarinus officinalis L.	Lamiaceae	edible/medicinal/ornamentals	Trees, shrubs, vines	4
Rubus idaeus L.	Rosaceae	edible	Trees, shrubs, vines	4
Salvia officinalis	Lamiaceae	edible/medicinal/ornamentals	Herbaceous plants	4
Sambucus nigra L.	Caprifoliaceae	edible/medicinal/ornamentals	Trees, shrubs, vines	4
Satureja hortensis L.	Lamiaceae	edible/medicinal/ornamentals	Herbaceous plants	4
Silene coronaria	Caryophyllaceae	ornamentals	Herbaceous plants	4
Thuja occidentalis	Cupressaceae	ornamentals	Trees, shrubs, vines	4
Tradescantia virginiana L.	Commelinaceae	ornamentals	Herbaceous plants	4
Zinnia elegans	Asteraceae	ornamentals	Herbaceous plants	4
Amaranthus retroflexus L.	Amaranthaceae	weeds	Herbaceous plants	3
Apium graveolens	Apiaceae	edible	Herbaceous plants	3
Atriplex hortensis	Amaranthaceae	weeds/ornamentals	Herbaceous plants	3
Begonia L.	Begoniaceae	ornamentals	Herbaceous plants	3
Bergenia Moench	Saxifragaceae	ornamentals	Herbaceous plants	3
Beta vulgaris subsp. Vulgaris	Amaranthaceae	edible	Herbaceous plants	3
Buxus sempervirens	Buxaceae	ornamentals	Trees, shrubs, vines	3
Campsis × tagliabuana	Bignoniaceae	ornamentals	Trees, shrubs, vines	3
Carex comans	Cyperaceae	ornamentals	Herbaceous plants	3
Centaurea montana L. s. l.	Asteraceae	ornamentals	Herbaceous plants	3
Chamaecyparis lawsoniana	Cupressaceae	ornamentals	Trees, shrubs, vines	3
Clematis L.	Ranunculaceae	ornamentals	Trees, shrubs, vines	3
Cosmos bipinnatus cv.	Asteraceae	ornamentals	Herbaceous plants	3
Dasiphora fruticosa	Rosaceae	ornamentals	Trees, shrubs, vines	3
Dianthus barbatus	Caryophyllaceae	ornamentals	Herbaceous plants	3
Eruca vesicaria subsp. Sativa	Brassicaceae	edible	Herbaceous plants	3
Euphorbia peplus	Euphorbiaceae	weeds	Herbaceous plants	3
Festuca rubra agg.	Poaceae	weeds	Herbaceous plants	3
Helleborus niger	Ranunculaceae	ornamentals	Herbaceous plants	3
Heuchera ×brizoides	Saxifragaceae	ornamentals	Herbaceous plants	3
Hieracium aurantiacum L.	Asteraceae	weeds/ornamentals	Herbaceous plants	3
Kerria japonica L.	Rosaceae	ornamentals	Trees, shrubs, vines	3
Lamprocapnos spectabilis	Papaveraceae	ornamentals	Herbaceous plants	3
Lysimachia punctata L.	Primulaceae	weeds/ornamentals	Herbaceous plants	3
Magnolia × soulangeana	Magnoliaceae	ornamentals	Trees, shrubs, vines	3
Malva sylvestris subsp. mauritiana (L.) Boiss. ex Coutinho	Malvaceae	weeds/ornamentals	Herbaceous plants	3
Matteuccia struthiopteris (L.) Tod.	Onocleaceae	ornamentals	Herbaceous plants	3
Oxalis stricta	Oxalidaceae	weeds/ornamentals	Herbaceous plants	3
Paeonia suffruticosa	Paeoniaceae	ornamentals	Trees, shrubs, vines	3
Pelargonium Zonale Hybriden	Geraniaceae	ornamentals	Herbaceous plants	3
Phedimus spurius	Crassulaceae	ornamentals	Herbaceous plants	3
Poa L.	Poaceae	weeds	Herbaceous plants	3
Polygonatum multiflorum (L.) All.	Asparagaceae	ornamentals	Herbaceous plants	3
Prunus laurocerasus L.	Rosaceae	ornamentals	Trees, shrubs, vines	3
Raphanus sativus subsp. Sativus	Brassicaceae	edible	Herbaceous plants	3
Rhododendron Simsii-Hybriden	Ericaceae	ornamentals	Trees, shrubs, vines	3
Ribes × nidigrolaria	Grossulariaceae	edible	Trees, shrubs, vines	3
Rudbeckia hirta L.	Asteraceae	ornamentals	Herbaceous plants	3
Salvia nemorosa	Lamiaceae	ornamentals	Herbaceous plants	3
Saxifraga	Saxifragaceae	ornamentals	Herbaceous plants	3
Solidago canadensis	Asteraceae	ornamentals	Herbaceous plants	3
Tulipa	Liliaceae	ornamentals	Herbaceous plants	3
Urtica dioica L. s. l.	Urticaceae	weeds	Herbaceous plants	3
Actinidia kolomikta (Maxim. & Rupr.) Maxim.	Actinidiaceae	edible	Trees, shrubs, vines	2
Agrostemma githago L.	Caryophyllaceae	weeds/ornamentals	Herbaceous plants	2
Artemisia vulgaris L.	Asteraceae	weeds	Herbaceous plants	2
Aruncus dioicus	Rosaceae	ornamentals	Herbaceous plants	2
Astilbe chinensis	Saxifragaceae	ornamentals	Herbaceous plants	2
Bryonia dioica Jacq.	Cucurbitaceae	weeds	Herbaceous plants	2
Callicarpa giraldii var. Giraldii	Lamiaceae	ornamentals	Trees, shrubs, vines	2
Campanula persicifolia	Campanulaceae	ornamentals	Herbaceous plants	2
Carex leiorhyncha C.A.Mey.	Cyperaceae	ornamentals	Herbaceous plants	2
Cerastium fontanum subsp. Vulgare	Caryophyllaceae	weeds	Herbaceous plants	2
Chrysanthemum × grandiflorum	Asteraceae	ornamentals	Herbaceous plants	2
Coreopsis grandiflora	Asteraceae	ornamentals	Herbaceous plants	2
Cotinus coggygria	Anacardiaceae	ornamentals	Trees, shrubs, vines	2
Cotoneaster dammeri Schneid.	Rosaceae	ornamentals	Trees, shrubs, vines	2
Crepis capillaris	Asteraceae	weeds	Herbaceous plants	2
Cyanus segetum	Asteraceae	weeds	Herbaceous plants	2
Dahlia × hortensis	Asteraceae	ornamentals	Herbaceous plants	2
Dianthus plumarius	Caryophyllaceae	ornamentals	Herbaceous plants	2
Digitalis purpurea	Plantaginaceae	ornamentals	Herbaceous plants	2
Diplotaxis tenuifolia	Brassicaceae	edible	Herbaceous plants	2
Doronicum orientale	Asteraceae	ornamentals	Herbaceous plants	2
Erigeron annuus	Asteraceae	weeds	Herbaceous plants	2
Eryngium planum	Apiaceae	weeds/ornamentals	Herbaceous plants	2
Euphorbia helioscopia	Euphorbiaceae	weeds	Herbaceous plants	2
Gaillardia pulchella	Asteraceae	ornamentals	Herbaceous plants	2
Galinsoga quadriradiata	Asteraceae	weeds	Herbaceous plants	2
Geum coccineum	Rosaceae	ornamentals	Herbaceous plants	2
Geum urbanum L.	Rosaceae	weeds	Herbaceous plants	2
Ginkgo biloba	Ginkgoaceae	ornamentals	Trees, shrubs, vines	2
Gladiolus × hortulanus	Iridaceae	ornamentals	Herbaceous plants	2
Hosta Tratt.	Asparagaceae	ornamentals	Herbaceous plants	2
Iberis sempervirens	Brassicaceae	ornamentals	Herbaceous plants	2
Juglans regia	Juglandaceae	edible	Trees, shrubs, vines	2
Lamium purpureum	Lamiaceae	weeds	Herbaceous plants	2
Leucanthemum vulgare agg.	Asteraceae	weeds	Herbaceous plants	2
Levisticum officinale	Apiaceae	edible	Herbaceous plants	2
Liatris spicata	Asteraceae	ornamentals	Herbaceous plants	2
Lythrum salicaria L.	Lythraceae	ornamentals	Herbaceous plants	2
Mentha spicata	Lamiaceae	edible/medicinal/ornamentals	Herbaceous plants	2
Mentha suaveolens Ehrh.	Lamiaceae	edible/medicinal/ornamentals	Herbaceous plants	2
Mentha × villosa	Lamiaceae	edible/medicinal/ornamentals	Herbaceous plants	2
Miscanthus sinensis	Poaceae	ornamentals	Herbaceous plants	2
Muscari botryoides	Asparagaceae	ornamentals	Herbaceous plants	2
Nigella L.	Ranunculaceae	edible	Herbaceous plants	2
Ocimum basilicum	Lamiaceae	edible	Herbaceous plants	2
Origanum vulgare L.	Lamiaceae	edible/medicinal/ornamentals	Herbaceous plants	2
Papaver orientale	Papaveraceae	ornamentals	Herbaceous plants	2
Persicaria maculosa Gray	Polygonaceae	weeds	Herbaceous plants	2
Petunia ×hybrida	Solanaceae	ornamentals	Herbaceous plants	2
Physalis alkekengi L.	Solanaceae	ornamentals	Herbaceous plants	2
Platycodon grandiflorus	Campanulaceae	ornamentals	Herbaceous plants	2
Potentilla argyrophylla	Rosaceae	ornamentals	Herbaceous plants	2
Potentilla reptans	Rosaceae	weeds	Herbaceous plants	2
Prunella vulgaris	Lamiaceae	weeds	Herbaceous plants	2
Pulmonaria saccharata	Boraginaceae	ornamentals	Herbaceous plants	2
Pulsatilla vulgaris	Ranunculaceae	ornamentals	Herbaceous plants	2
Pyracantha coccinea	Rosaceae	ornamentals	Trees, shrubs, vines	2
Rudbeckia fulgida	Asteraceae	ornamentals	Herbaceous plants	2
Rumex acetosa subsp. acetosa L.	Polygonaceae	weeds	Herbaceous plants	2
Salix L.	Salicaceae	ornamentals	Trees, shrubs, vines	2
Salix caprea	Salicaceae	ornamentals	Trees, shrubs, vines	2
Sempervivum tectorum	Crassulaceae	ornamentals	Herbaceous plants	2
Setaria viridis	Poaceae	weeds	Herbaceous plants	2
Stachys byzantina	Lamiaceae	ornamentals	Herbaceous plants	2
Symphoricarpos albus	Caprifoliaceae	ornamentals	Trees, shrubs, vines	2
Tanacetum vulgare	Asteraceae	weeds/ornamentals	Herbaceous plants	2
Taxus baccata L.	Taxaceae	ornamentals	Trees, shrubs, vines	2
Tropaeolum majus	Tropaeolaceae	edible/medicinal/ornamentals	Herbaceous plants	2
Viburnum	Adoxaceae	ornamentals	Trees, shrubs, vines	2
Vinca minor L.	Apocynaceae	ornamentals	Herbaceous plants	2
Viola wittrockiana	Violaceae	ornamentals	Herbaceous plants	2
Acer japonicum	Sapindaceae (Aceraceae)	ornamentals	Trees, shrubs, vines	1
Achillea millefolium	Asteraceae	weeds	Herbaceous plants	1
Actinidia deliciosa	Actinidiaceae	edible	Trees, shrubs, vines	1
Aizopsis kamtschatica (Fisch.) Grulich	Crassulaceae	ornamentals	Herbaceous plants	1
Ajuga reptans	Lamiaceae	ornamentals	Herbaceous plants	1
Alchemilla mollis	Rosaceae	ornamentals	Herbaceous plants	1
Alchemilla vulgaris L.	Rosaceae	weeds	Herbaceous plants	1
Alliaria petiolata	Brassicaceae	weeds	Herbaceous plants	1
Amaranthus cruentus	Amaranthaceae	ornamentals	Herbaceous plants	1
Amelanchier lamarckii F. G. Schroed.	Rosaceae	edible	Trees, shrubs, vines	1
Antirrhinum majus	Plantaginaceae	ornamentals	Herbaceous plants	1
Arabis alpina	Brassicaceae	ornamentals	Herbaceous plants	1
Armeria maritima	Plumbaginaceae	ornamentals	Herbaceous plants	1
Armoracia rusticana	Brassicaceae	edible	Herbaceous plants	1
Aronia melanocarpa (Michx.) Elliot	Rosaceae	edible	Trees, shrubs, vines	1
Artemisia dracunculus L.	Asteraceae	edible	Herbaceous plants	1
Asparagus officinalis	Asparagaceae	edible	Herbaceous plants	1
Aster	Asteraceae	ornamentals	Herbaceous plants	1
Astilbe ×arendsii	Saxifragaceae	ornamentals	Herbaceous plants	1
Aubrieta ×cultorum	Brassicaceae	ornamentals	Herbaceous plants	1
Borago officinalis	Boraginaceae	edible	Herbaceous plants	1
Bromus hordeaceus agg.	Poaceae	weeds	Herbaceous plants	1
Bromus racemosus	Poaceae	weeds	Herbaceous plants	1
Bromus sterilis	Poaceae	weeds	Herbaceous plants	1
Calibrachoa	Solanaceae	ornamentals	Herbaceous plants	1
Callistephus chinensis	Asteraceae	ornamentals	Herbaceous plants	1
Campanula glomerata	Campanulaceae	ornamentals	Herbaceous plants	1
Campanula medium	Campanulaceae	ornamentals	Herbaceous plants	1
Campanula rapunculoides	Campanulaceae	weeds	Herbaceous plants	1
Campanula trachelium L.	Campanulaceae	ornamentals	Herbaceous plants	1
Cardamine hirsuta	Brassicaceae	weeds	Herbaceous plants	1
Carpinus betulus	Betulaceae	ornamentals	Trees, shrubs, vines	1
Centaurea macrocephala	Asteraceae	ornamentals	Herbaceous plants	1
Chaenomeles japonica (Thunb.) Spach)	Rosaceae	edible	Trees, shrubs, vines	1
Cirsium vulgare (Savi) Ten.	Asteraceae	weeds	Herbaceous plants	1
Clematis vitalba	Ranunculaceae	ornamentals	Trees, shrubs, vines	1
Convolvulus tricolor	Convolvulaceae	ornamentals	Herbaceous plants	1
Coreopsis verticillata	Asteraceae	ornamentals	Herbaceous plants	1
Cornus alba	Cornaceae	ornamentals	Trees, shrubs, vines	1
Cornus sanguinea	Cornaceae	ornamentals	Trees, shrubs, vines	1
Corylus maxima 'Purpurea'	Betulaceae	edible/medicinal/ornamentals	Trees, shrubs, vines	1
Cotoneaster horizontalis	Rosaceae	ornamentals	Trees, shrubs, vines	1
Cotoneaster lucidus Schltdl.	Rosaceae	ornamentals	Trees, shrubs, vines	1
Crocus	Iridaceae	ornamentals	Herbaceous plants	1
Cymbalaria muralis	Plantaginaceae	ornamentals	Herbaceous plants	1
Delphinium consolida L.	Ranunculaceae	weeds	Herbaceous plants	1
Deutzia	Hydrangeaceae	ornamentals	Trees, shrubs, vines	1
Dianthus deltoides	Caryophyllaceae	ornamentals	Herbaceous plants	1
Dianthus-chinensis-Hybriden	Caryophyllaceae	ornamentals	Herbaceous plants	1
Echinacea purpurea	Asteraceae	edible/medicinal/ornamentals	Herbaceous plants	1
Echinops bannaticus	Asteraceae	ornamentals	Herbaceous plants	1
Echinops ritro subsp. Ruthenicus	Asteraceae	ornamentals	Herbaceous plants	1
Echinops sphaerocephalus	Asteraceae	ornamentals	Herbaceous plants	1
Epilobium hirsutum	Onagraceae	weeds	Herbaceous plants	1
Equisetum arvense	Equisetaceae	weeds/ornamentals	Herbaceous plants	1
Erica carnea	Ericaceae	ornamentals	Trees, shrubs, vines	1
Erodium cicutarium (L.) L'Hér. s. str.	Geraniaceae	weeds	Herbaceous plants	1
Eryngium campestre	Apiaceae	weeds	Herbaceous plants	1
Erysimum cheiri	Brassicaceae	ornamentals	Herbaceous plants	1
Eschscholzia californica	Papaveraceae	ornamentals	Herbaceous plants	1
Fagopyrum esculentum	Polygonaceae	edible	Herbaceous plants	1
Fagus sylvatica	Fagaceae	ornamentals	Trees, shrubs, vines	1
Festuca cinerea	Poaceae	ornamentals	Herbaceous plants	1
Galeopsis bifida	Lamiaceae	weeds	Herbaceous plants	1
Galium elongatum	Rubiaceae	weeds	Herbaceous plants	1
Geranium himalayense	Geraniaceae	ornamentals	Herbaceous plants	1
Geranium pyrenaicum	Geraniaceae	weeds	Herbaceous plants	1
Geranium sanguineum	Geraniaceae	ornamentals	Herbaceous plants	1
Glebionis coronaria var. Coronaria	Asteraceae	edible/medicinal/ornamentals	Herbaceous plants	1
Hepatica nobilis	Ranunculaceae	ornamentals	Herbaceous plants	1
Hibiscus moscheutos	Malvaceae	ornamentals	Trees, shrubs, vines	1
Hosta x fortunei	Asparagaceae	ornamentals	Herbaceous plants	1
Houttuynia cordata	Saururaceae	ornamentals	Herbaceous plants	1
Humulus lupulus	Cannabaceae	ornamentals	Herbaceous plants	1
Hyacinthoides hispanica	Asparagaceae	ornamentals	Herbaceous plants	1
Hyacinthus orientalis	Asparagaceae	ornamentals	Herbaceous plants	1
Hydrangea arborescens	Hydrangeaceae	ornamentals	Trees, shrubs, vines	1
Hydrangea paniculata	Hydrangeaceae	ornamentals	Trees, shrubs, vines	1
Hylotelephium vulgare (HAW.) HOLUB	Crassulaceae	weeds	Herbaceous plants	1
Ilex aquifolium	Aquifoliaceae	ornamentals	Trees, shrubs, vines	1
Impatiens walleriana	Balsaminaceae	ornamentals	Herbaceous plants	1
Juncus effusus	Juncaceae	ornamentals	Herbaceous plants	1
Juncus ensifolius	Juncaceae	ornamentals	Herbaceous plants	1
Juniperus chinensis	Cupressaceae	ornamentals	Trees, shrubs, vines	1
Juniperus communis	Cupressaceae	ornamentals	Trees, shrubs, vines	1
Juniperus squamata	Cupressaceae	ornamentals	Trees, shrubs, vines	1
Lamium galeobdolon(L.) L.	Lamiaceae	weeds	Herbaceous plants	1
Lamium hybridum Vill. s. str.	Lamiaceae	weeds	Herbaceous plants	1
Lapsana communis L.	Asteraceae	weeds	Herbaceous plants	1
Leontodon hispidus	Asteraceae	weeds	Herbaceous plants	1
Leontopodium nivale subsp. Alpinum	Asteraceae	ornamentals	Herbaceous plants	1
Leucanthemum maximum	Asteraceae	ornamentals	Herbaceous plants	1
Lewisia cotyledon	Montiaceae	ornamentals	Herbaceous plants	1
Lilium Hybrid	Liliaceae	ornamentals	Herbaceous plants	1
Lilium bulbiferum	Liliaceae	ornamentals	Herbaceous plants	1
Lilium lancifolium	Liliaceae	ornamentals	Herbaceous plants	1
Linum usitatissimum	Linaceae	ornamentals	Herbaceous plants	1
Lobelia	Campanulaceae	ornamentals	Herbaceous plants	1
Lobularia maritima	Brassicaceae	ornamentals	Herbaceous plants	1
Lonicera caerulea	Caprifoliaceae	edible	Trees, shrubs, vines	1
Lonicera caprifolium	Caprifoliaceae	ornamentals	Trees, shrubs, vines	1
Lunaria annua	Brassicaceae	ornamentals	Herbaceous plants	1
Lychnis chalcedonica	Caryophyllaceae	ornamentals	Herbaceous plants	1
Lysimachia vulgaris	Primulaceae	ornamentals	Herbaceous plants	1
Macleaya cordata	Papaveraceae	ornamentals	Herbaceous plants	1
Matricaria discoidea	Asteraceae	weeds	Herbaceous plants	1
Mazus reptans	Phrymaceae	ornamentals	Herbaceous plants	1
Medicago sativa	Fabaceae	weeds	Herbaceous plants	1
Mirabilis jalapa	Nyctaginaceae	ornamentals	Herbaceous plants	1
Myosotis arvensis (L.) Hill	Boraginaceae	weeds	Herbaceous plants	1
Narcissus	Amaryllidaceae	ornamentals	Herbaceous plants	1
Nicandra physalodes	Solanaceae	ornamentals	Herbaceous plants	1
Oenothera biennis	Onagraceae	weeds	Herbaceous plants	1
Origanum majorana	Lamiaceae	edible/medicinal/ornamentals	Herbaceous plants	1
Oxalis tetraphylla	Oxalidaceae	ornamentals	Herbaceous plants	1
Papaver rhoeas L.	Papaveraceae	weeds	Herbaceous plants	1
Persicaria lapathifolia	Polygonaceae	weeds	Herbaceous plants	1
Phacelia tanacetifolia	Boraginaceae	ornamentals	Herbaceous plants	1
Picea pungens	Pinaceae	ornamentals	Trees, shrubs, vines	1
Poa angustifolia	Poaceae	weeds	Herbaceous plants	1
Poa annua	Poaceae	weeds	Herbaceous plants	1
Poa nemoralis	Poaceae	weeds	Herbaceous plants	1
Poa trivialis L. s. l.	Poaceae	weeds	Herbaceous plants	1
Portulaca grandiflora	Portulacaceae	ornamentals	Herbaceous plants	1
Portulaca oleracea	Portulacaceae	weeds	Herbaceous plants	1
Potentilla neumanniana	Rosaceae	ornamentals	Herbaceous plants	1
Prunella grandiflora	Lamiaceae	ornamentals	Herbaceous plants	1
Prunus armeniaca	Rosaceae	edible	Trees, shrubs, vines	1
Prunus cerasifera Ehrh.	Rosaceae	edible	Trees, shrubs, vines	1
Prunus dulcis	Rosaceae	edible	Trees, shrubs, vines	1
Pseudosasa japonica	Poaceae	ornamentals	Herbaceous plants	1
Ranunculus acris L.	Ranunculaceae	weeds	Herbaceous plants	1
Ribes alpinum	Grossulariaceae	edible	Trees, shrubs, vines	1
Rudbeckia L.	Asteraceae	ornamentals	Herbaceous plants	1
Salvia sclarea	Lamiaceae	edible/medicinal/ornamentals	Herbaceous plants	1
Sanguisorba minor	Rosaceae	weeds	Herbaceous plants	1
Santolina virens	Asteraceae	ornamentals	Herbaceous plants	1
Scorzoneroides autumnalis	Asteraceae	weeds	Herbaceous plants	1
Securigera varia	Fabaceae	weeds	Herbaceous plants	1
Sedum album	Crassulaceae	ornamentals	Herbaceous plants	1
Sedum spurium M. Bieb.	Crassulaceae	ornamentals	Herbaceous plants	1
Silene vulgaris	Caryophyllaceae	weeds	Herbaceous plants	1
Solanum melongena L.	Solanaceae	edible	Herbaceous plants	1
Sonchus arvensis	Asteraceae	weeds	Herbaceous plants	1
Sonchus asper	Asteraceae	weeds	Herbaceous plants	1
Sonchus oleraceus	Asteraceae	weeds	Herbaceous plants	1
Spiraea billardii	Rosaceae	ornamentals	Trees, shrubs, vines	1
Symphyotrichum novi-belgii	Asteraceae	ornamentals	Herbaceous plants	1
Tagetes erecta	Asteraceae	edible/medicinal/ornamentals	Herbaceous plants	1
Thymus vulgaris	Lamiaceae	edible/medicinal/ornamentals	Trees, shrubs, vines	1
Tragopogon dubius	Asteraceae	weeds	Herbaceous plants	1
Urtica urens	Urticaceae	weeds	Herbaceous plants	1
Vaccinium uliginosum	Ericaceae	edible	Trees, shrubs, vines	1
Veronica serpyllifolia	Plantaginaceae	weeds	Herbaceous plants	1
Veronica spicata	Plantaginaceae	ornamentals	Herbaceous plants	1
Vicia faba	Fabaceae	edible	Herbaceous plants	1
Vinca difformis	Apocynaceae	ornamentals	Herbaceous plants	1
Vinca major	Apocynaceae	ornamentals	Herbaceous plants	1
Viola sororia	Violaceae	weeds	Herbaceous plants	1
Ziziphus Mill.	Rhamnaceae	edible	Trees, shrubs, vines	1
